# Supplementary material for: One-pot Ugi-azide and Heck reactions for the synthesis of heterocyclic systems containing tetrazole and 1,2,3,4-tetrahydroisoquinoline
Source: Beilstein J Org Chem. 2024 Apr 23;20:912–20. doi: 10.3762/bjoc.20.81 (PMC11070971; doi:10.3762/bjoc.20.81)
Supplement: File 2 — Crystallographic information file for compound 6d. [file Beilstein_J_Org_Chem-20-912-s002.cif]

 
data_1 
  
_audit_creation_method            'SHELXL-2014/7' 
_shelx_SHELXL_version_number      '2014/7' 
_chemical_name_systematic         ? 
_chemical_name_common             ? 
_chemical_melting_point           ? 
_chemical_formula_moiety          ? 
_chemical_formula_sum 
 'C13 H10 Cl N5 O' 
_chemical_formula_weight          287.71 
  
loop_ 
 _atom_type_symbol 
 _atom_type_description 
 _atom_type_scat_dispersion_real 
 _atom_type_scat_dispersion_imag 
 _atom_type_scat_source 
 'C'  'C'   0.0033   0.0016 
 'International Tables Vol C Tables 4.2.6.8 and 6.1.1.4' 
 'H'  'H'   0.0000   0.0000 
 'International Tables Vol C Tables 4.2.6.8 and 6.1.1.4' 
 'N'  'N'   0.0061   0.0033 
 'International Tables Vol C Tables 4.2.6.8 and 6.1.1.4' 
 'O'  'O'   0.0106   0.0060 
 'International Tables Vol C Tables 4.2.6.8 and 6.1.1.4' 
 'Cl'  'Cl'   0.1484   0.1585 
 'International Tables Vol C Tables 4.2.6.8 and 6.1.1.4' 
  
_space_group_crystal_system       monoclinic 
_space_group_IT_number            14 
_space_group_name_H-M_alt         'P 21/c' 
_space_group_name_Hall            '-P 2ybc' 
  
_shelx_space_group_comment 
; 
The symmetry employed for this shelxl refinement is uniquely defined 
by the following loop, which should always be used as a source of 
symmetry information in preference to the above space-group names. 
They are only intended as comments. 
; 
  
loop_ 
 _space_group_symop_operation_xyz 
 'x, y, z' 
 '-x, y+1/2, -z+1/2' 
 '-x, -y, -z' 
 'x, -y-1/2, z-1/2' 
  
_cell_length_a                    8.5083(11) 
_cell_length_b                    14.3480(17) 
_cell_length_c                    10.4672(13) 
_cell_angle_alpha                 90 
_cell_angle_beta                  105.064(2) 
_cell_angle_gamma                 90 
_cell_volume                      1233.9(3) 
_cell_formula_units_Z             4 
_cell_measurement_temperature     296(2) 
_cell_measurement_reflns_used     3408 
_cell_measurement_theta_min       2.46 
_cell_measurement_theta_max       27.37 
  
_exptl_crystal_description        BLOCK 
_exptl_crystal_colour             COLORLESS
_exptl_crystal_density_meas       ? 
_exptl_crystal_density_method     ? 
_exptl_crystal_density_diffrn     1.549 
_exptl_crystal_F_000              592 
_exptl_transmission_factor_min    ? 
_exptl_transmission_factor_max    ? 
_exptl_crystal_size_max           0.260 
_exptl_crystal_size_mid           0.250 
_exptl_crystal_size_min           0.240 
_exptl_absorpt_coefficient_mu     0.313 
_shelx_estimated_absorpt_T_min    0.923 
_shelx_estimated_absorpt_T_max    0.929 
_exptl_absorpt_correction_type    none 
_exptl_absorpt_correction_T_min   ? 
_exptl_absorpt_correction_T_max   ? 
_exptl_absorpt_process_details    ? 
_exptl_absorpt_special_details    ? 
_diffrn_ambient_temperature       296(2) 
_diffrn_radiation_wavelength      0.71073 
_diffrn_radiation_type            MoK\a 
_diffrn_source                    ? 
_diffrn_measurement_device_type   'CCD area detector' 
_diffrn_measurement_method        'phi and omega scans' 
_diffrn_detector_area_resol_mean  ? 
_diffrn_reflns_number             6173 
_diffrn_reflns_av_unetI/netI      0.0208 
_diffrn_reflns_av_R_equivalents   0.0235 
_diffrn_reflns_limit_h_min        -10 
_diffrn_reflns_limit_h_max        9 
_diffrn_reflns_limit_k_min        -15 
_diffrn_reflns_limit_k_max        17 
_diffrn_reflns_limit_l_min        -11 
_diffrn_reflns_limit_l_max        12 
_diffrn_reflns_theta_min          2.857 
_diffrn_reflns_theta_max          24.993 
_diffrn_reflns_theta_full         24.993 
_diffrn_measured_fraction_theta_max   0.997 
_diffrn_measured_fraction_theta_full  0.997 
_diffrn_reflns_Laue_measured_fraction_max    0.997 
_diffrn_reflns_Laue_measured_fraction_full   0.997 
_diffrn_reflns_point_group_measured_fraction_max   0.997 
_diffrn_reflns_point_group_measured_fraction_full  0.997 
_reflns_number_total              2159 
_reflns_number_gt                 1864 
_reflns_threshold_expression      'I > 2\s(I)' 
_reflns_Friedel_coverage          0.000 
_reflns_Friedel_fraction_max      . 
_reflns_Friedel_fraction_full     . 
  
_reflns_special_details 
; 
 Reflections were merged by SHELXL according to the crystal 
 class for the calculation of statistics and refinement. 
  
 _reflns_Friedel_fraction is defined as the number of unique 
 Friedel pairs measured divided by the number that would be 
 possible theoretically, ignoring centric projections and 
 systematic absences. 
; 
  
_computing_data_collection        'Bruker SMART' 
_computing_cell_refinement        'Bruker SMART' 
_computing_data_reduction         'Bruker SAINT' 
_computing_structure_solution     'Bruker SHELXTL' 
_computing_structure_refinement 'SHELXL-2014/7 (Sheldrick, 2014)' 
_computing_molecular_graphics     'Bruker SHELXTL' 
_computing_publication_material   'Bruker SHELXTL' 
_refine_special_details           ? 
_refine_ls_structure_factor_coef  Fsqd 
_refine_ls_matrix_type            full 
_refine_ls_weighting_scheme       calc 
_refine_ls_weighting_details 
'w=1/[\s^2^(Fo^2^)+(0.0379P)^2^+0.3754P] where P=(Fo^2^+2Fc^2^)/3' 
_atom_sites_solution_primary      ? 
_atom_sites_solution_secondary    ? 
_atom_sites_solution_hydrogens    mixed 
_refine_ls_hydrogen_treatment     mixed 
_refine_ls_extinction_method      'SHELXL-2014/7 (Sheldrick 2014' 
_refine_ls_extinction_coef        0.030(2) 
_refine_ls_extinction_expression 
 'Fc^*^=kFc[1+0.001xFc^2^\l^3^/sin(2\q)]^-1/4^' 
_refine_ls_number_reflns          2159 
_refine_ls_number_parameters      190 
_refine_ls_number_restraints      0 
_refine_ls_R_factor_all           0.0382 
_refine_ls_R_factor_gt            0.0316 
_refine_ls_wR_factor_ref          0.0829 
_refine_ls_wR_factor_gt           0.0795 
_refine_ls_goodness_of_fit_ref    1.086 
_refine_ls_restrained_S_all       1.086 
_refine_ls_shift/su_max           0.000 
_refine_ls_shift/su_mean          0.000 
  
loop_ 
 _atom_site_label 
 _atom_site_type_symbol 
 _atom_site_fract_x 
 _atom_site_fract_y 
 _atom_site_fract_z 
 _atom_site_U_iso_or_equiv 
 _atom_site_adp_type 
 _atom_site_occupancy 
 _atom_site_site_symmetry_order 
 _atom_site_calc_flag 
 _atom_site_refinement_flags_posn 
 _atom_site_refinement_flags_adp 
 _atom_site_refinement_flags_occupancy 
 _atom_site_disorder_assembly 
 _atom_site_disorder_group 
Cl1 Cl 0.23625(6) 0.59671(3) 0.24509(5) 0.05404(18) Uani 1 1 d . . . . . 
N5 N 0.44502(15) 0.18455(9) 0.52273(13) 0.0346(3) Uani 1 1 d . . . . . 
N4 N 0.14358(15) 0.14295(9) 0.55012(13) 0.0360(3) Uani 1 1 d . . . . . 
O1 O 0.42445(17) 0.07142(10) 0.36815(14) 0.0626(4) Uani 1 1 d . . . . . 
N1 N 0.13631(16) 0.24573(10) 0.69883(13) 0.0426(4) Uani 1 1 d . . . . . 
N2 N 0.00795(18) 0.18592(11) 0.68209(15) 0.0496(4) Uani 1 1 d . . . . . 
N3 N 0.01102(17) 0.12342(11) 0.59345(15) 0.0472(4) Uani 1 1 d . . . . . 
C3 C 0.36878(17) 0.25496(10) 0.58885(14) 0.0308(3) Uani 1 1 d . . . . . 
H3 H 0.4448 0.2696 0.6742 0.037 Uiso 1 1 calc R U . . . 
C13 C 0.34091(17) 0.34356(10) 0.50588(14) 0.0294(3) Uani 1 1 d . . . . . 
C8 C 0.44535(17) 0.36528(10) 0.42606(14) 0.0300(3) Uani 1 1 d . . . . . 
C4 C 0.21767(17) 0.21667(10) 0.61482(14) 0.0318(3) Uani 1 1 d . . . . . 
C9 C 0.41173(18) 0.44402(11) 0.34502(14) 0.0343(4) Uani 1 1 d . . . . . 
H9 H 0.4782 0.4591 0.2902 0.041 Uiso 1 1 calc R U . . . 
C6 C 0.58905(18) 0.30527(11) 0.42920(15) 0.0350(4) Uani 1 1 d . . . . . 
C10 C 0.28015(19) 0.49912(11) 0.34655(15) 0.0360(4) Uani 1 1 d . . . . . 
C2 C 0.3652(2) 0.11528(11) 0.44384(16) 0.0389(4) Uani 1 1 d . . . . . 
C12 C 0.2117(2) 0.40200(11) 0.50745(17) 0.0400(4) Uani 1 1 d . . . . . 
H12 H 0.1455 0.3884 0.5630 0.048 Uiso 1 1 calc R U . . . 
C11 C 0.1800(2) 0.48001(12) 0.42789(17) 0.0433(4) Uani 1 1 d . . . . . 
H11 H 0.0929 0.5189 0.4290 0.052 Uiso 1 1 calc R U . . . 
C5 C 0.60279(18) 0.21591(12) 0.50851(17) 0.0414(4) Uani 1 1 d . . . . . 
H5A H 0.6496 0.1676 0.4649 0.050 Uiso 1 1 calc R U . . . 
H5B H 0.6755 0.2259 0.5956 0.050 Uiso 1 1 calc R U . . . 
C7 C 0.7054(2) 0.32788(15) 0.3716(2) 0.0490(5) Uani 1 1 d . . . . . 
C1 C 0.1970(2) 0.08920(12) 0.45154(18) 0.0465(4) Uani 1 1 d . . . . . 
H1A H 0.1213 0.0989 0.3657 0.056 Uiso 1 1 calc R U . . . 
H1B H 0.1952 0.0235 0.4728 0.056 Uiso 1 1 calc R U . . . 
H7A H 0.705(2) 0.3889(15) 0.3246(19) 0.057(6) Uiso 1 1 d . . . . . 
H7B H 0.800(3) 0.2849(14) 0.3782(19) 0.062(6) Uiso 1 1 d . . . . . 
  
loop_ 
 _atom_site_aniso_label 
 _atom_site_aniso_U_11 
 _atom_site_aniso_U_22 
 _atom_site_aniso_U_33 
 _atom_site_aniso_U_23 
 _atom_site_aniso_U_13 
 _atom_site_aniso_U_12 
Cl1 0.0571(3) 0.0505(3) 0.0548(3) 0.0205(2) 0.0151(2) 0.0012(2) 
N5 0.0284(7) 0.0335(7) 0.0436(7) -0.0013(6) 0.0127(5) 0.0033(5) 
N4 0.0320(7) 0.0383(7) 0.0393(7) 0.0050(6) 0.0121(6) -0.0039(6) 
O1 0.0664(9) 0.0588(8) 0.0725(9) -0.0253(7) 0.0358(7) -0.0045(7) 
N1 0.0380(8) 0.0489(8) 0.0459(8) 0.0045(7) 0.0197(6) 0.0036(6) 
N2 0.0402(8) 0.0578(10) 0.0572(9) 0.0108(8) 0.0240(7) 0.0002(7) 
N3 0.0380(8) 0.0524(9) 0.0559(9) 0.0087(8) 0.0203(7) -0.0077(7) 
C3 0.0269(7) 0.0349(8) 0.0309(8) -0.0023(6) 0.0079(6) 0.0010(6) 
C13 0.0290(7) 0.0313(8) 0.0286(7) -0.0048(6) 0.0085(6) -0.0030(6) 
C8 0.0278(7) 0.0340(8) 0.0288(7) -0.0081(6) 0.0083(6) -0.0063(6) 
C4 0.0293(8) 0.0333(8) 0.0329(8) 0.0068(6) 0.0085(6) 0.0042(6) 
C9 0.0345(8) 0.0406(9) 0.0295(8) -0.0043(7) 0.0113(6) -0.0109(7) 
C6 0.0281(8) 0.0425(9) 0.0360(8) -0.0122(7) 0.0108(6) -0.0063(6) 
C10 0.0390(9) 0.0340(8) 0.0339(8) 0.0018(7) 0.0075(7) -0.0058(7) 
C2 0.0426(9) 0.0340(8) 0.0421(9) 0.0001(7) 0.0144(7) 0.0026(7) 
C12 0.0419(9) 0.0392(9) 0.0466(9) 0.0057(7) 0.0252(8) 0.0046(7) 
C11 0.0410(9) 0.0389(9) 0.0554(10) 0.0063(8) 0.0221(8) 0.0086(7) 
C5 0.0263(8) 0.0475(10) 0.0519(10) -0.0035(8) 0.0127(7) 0.0043(7) 
C7 0.0402(10) 0.0526(12) 0.0613(12) -0.0128(9) 0.0260(9) -0.0052(9) 
C1 0.0520(11) 0.0423(10) 0.0492(10) -0.0081(8) 0.0202(8) -0.0115(8) 
  
_geom_special_details 
; 
 All esds (except the esd in the dihedral angle between two l.s. planes) 
 are estimated using the full covariance matrix.  The cell esds are taken 
 into account individually in the estimation of esds in distances, angles 
 and torsion angles; correlations between esds in cell parameters are only 
 used when they are defined by crystal symmetry.  An approximate (isotropic) 
 treatment of cell esds is used for estimating esds involving l.s. planes. 
; 
  
loop_ 
 _geom_bond_atom_site_label_1 
 _geom_bond_atom_site_label_2 
 _geom_bond_distance 
 _geom_bond_site_symmetry_2 
 _geom_bond_publ_flag 
Cl1 C10 1.7384(16) . ? 
N5 C2 1.356(2) . ? 
N5 C5 1.460(2) . ? 
N5 C3 1.4676(19) . ? 
N4 C4 1.324(2) . ? 
N4 N3 1.3498(18) . ? 
N4 C1 1.453(2) . ? 
O1 C2 1.219(2) . ? 
N1 C4 1.320(2) . ? 
N1 N2 1.364(2) . ? 
N2 N3 1.295(2) . ? 
C3 C4 1.487(2) . ? 
C3 C13 1.523(2) . ? 
C3 H3 0.9800 . ? 
C13 C12 1.386(2) . ? 
C13 C8 1.404(2) . ? 
C8 C9 1.397(2) . ? 
C8 C6 1.489(2) . ? 
C9 C10 1.374(2) . ? 
C9 H9 0.9300 . ? 
C6 C7 1.326(2) . ? 
C6 C5 1.515(2) . ? 
C10 C11 1.380(2) . ? 
C2 C1 1.501(2) . ? 
C12 C11 1.379(2) . ? 
C12 H12 0.9300 . ? 
C11 H11 0.9300 . ? 
C5 H5A 0.9700 . ? 
C5 H5B 0.9700 . ? 
C7 H7A 1.00(2) . ? 
C7 H7B 1.00(2) . ? 
C1 H1A 0.9700 . ? 
C1 H1B 0.9700 . ? 
  
loop_ 
 _geom_angle_atom_site_label_1 
 _geom_angle_atom_site_label_2 
 _geom_angle_atom_site_label_3 
 _geom_angle 
 _geom_angle_site_symmetry_1 
 _geom_angle_site_symmetry_3 
 _geom_angle_publ_flag 
C2 N5 C5 119.47(13) . . ? 
C2 N5 C3 125.37(13) . . ? 
C5 N5 C3 111.52(12) . . ? 
C4 N4 N3 108.80(13) . . ? 
C4 N4 C1 126.31(13) . . ? 
N3 N4 C1 124.86(14) . . ? 
C4 N1 N2 104.87(14) . . ? 
N3 N2 N1 111.28(13) . . ? 
N2 N3 N4 105.73(13) . . ? 
N5 C3 C4 109.94(12) . . ? 
N5 C3 C13 109.15(12) . . ? 
C4 C3 C13 113.51(12) . . ? 
N5 C3 H3 108.0 . . ? 
C4 C3 H3 108.0 . . ? 
C13 C3 H3 108.0 . . ? 
C12 C13 C8 119.95(14) . . ? 
C12 C13 C3 120.31(13) . . ? 
C8 C13 C3 119.73(13) . . ? 
C9 C8 C13 118.66(14) . . ? 
C9 C8 C6 121.23(14) . . ? 
C13 C8 C6 120.11(14) . . ? 
N1 C4 N4 109.31(14) . . ? 
N1 C4 C3 129.28(14) . . ? 
N4 C4 C3 121.41(13) . . ? 
C10 C9 C8 119.81(14) . . ? 
C10 C9 H9 120.1 . . ? 
C8 C9 H9 120.1 . . ? 
C7 C6 C8 123.66(17) . . ? 
C7 C6 C5 119.71(16) . . ? 
C8 C6 C5 116.58(13) . . ? 
C9 C10 C11 121.92(15) . . ? 
C9 C10 Cl1 120.18(12) . . ? 
C11 C10 Cl1 117.90(13) . . ? 
O1 C2 N5 123.22(16) . . ? 
O1 C2 C1 117.85(15) . . ? 
N5 C2 C1 118.91(14) . . ? 
C11 C12 C13 121.03(15) . . ? 
C11 C12 H12 119.5 . . ? 
C13 C12 H12 119.5 . . ? 
C12 C11 C10 118.57(15) . . ? 
C12 C11 H11 120.7 . . ? 
C10 C11 H11 120.7 . . ? 
N5 C5 C6 112.00(13) . . ? 
N5 C5 H5A 109.2 . . ? 
C6 C5 H5A 109.2 . . ? 
N5 C5 H5B 109.2 . . ? 
C6 C5 H5B 109.2 . . ? 
H5A C5 H5B 107.9 . . ? 
C6 C7 H7A 122.1(12) . . ? 
C6 C7 H7B 120.0(12) . . ? 
H7A C7 H7B 117.8(17) . . ? 
N4 C1 C2 112.61(13) . . ? 
N4 C1 H1A 109.1 . . ? 
C2 C1 H1A 109.1 . . ? 
N4 C1 H1B 109.1 . . ? 
C2 C1 H1B 109.1 . . ? 
H1A C1 H1B 107.8 . . ? 
  
loop_ 
 _geom_torsion_atom_site_label_1 
 _geom_torsion_atom_site_label_2 
 _geom_torsion_atom_site_label_3 
 _geom_torsion_atom_site_label_4 
 _geom_torsion 
 _geom_torsion_site_symmetry_1 
 _geom_torsion_site_symmetry_2 
 _geom_torsion_site_symmetry_3 
 _geom_torsion_site_symmetry_4 
 _geom_torsion_publ_flag 
C4 N1 N2 N3 0.36(18) . . . . ? 
N1 N2 N3 N4 -0.48(18) . . . . ? 
C4 N4 N3 N2 0.41(17) . . . . ? 
C1 N4 N3 N2 178.63(15) . . . . ? 
C2 N5 C3 C4 28.0(2) . . . . ? 
C5 N5 C3 C4 -173.80(12) . . . . ? 
C2 N5 C3 C13 -97.12(17) . . . . ? 
C5 N5 C3 C13 61.09(15) . . . . ? 
N5 C3 C13 C12 149.91(14) . . . . ? 
C4 C3 C13 C12 26.91(19) . . . . ? 
N5 C3 C13 C8 -29.18(17) . . . . ? 
C4 C3 C13 C8 -152.19(13) . . . . ? 
C12 C13 C8 C9 -2.8(2) . . . . ? 
C3 C13 C8 C9 176.31(12) . . . . ? 
C12 C13 C8 C6 176.92(14) . . . . ? 
C3 C13 C8 C6 -4.0(2) . . . . ? 
N2 N1 C4 N4 -0.09(17) . . . . ? 
N2 N1 C4 C3 179.91(14) . . . . ? 
N3 N4 C4 N1 -0.20(17) . . . . ? 
C1 N4 C4 N1 -178.38(15) . . . . ? 
N3 N4 C4 C3 179.80(13) . . . . ? 
C1 N4 C4 C3 1.6(2) . . . . ? 
N5 C3 C4 N1 161.06(15) . . . . ? 
C13 C3 C4 N1 -76.4(2) . . . . ? 
N5 C3 C4 N4 -18.95(19) . . . . ? 
C13 C3 C4 N4 103.63(16) . . . . ? 
C13 C8 C9 C10 1.1(2) . . . . ? 
C6 C8 C9 C10 -178.58(13) . . . . ? 
C9 C8 C6 C7 9.5(2) . . . . ? 
C13 C8 C6 C7 -170.20(15) . . . . ? 
C9 C8 C6 C5 -173.22(13) . . . . ? 
C13 C8 C6 C5 7.1(2) . . . . ? 
C8 C9 C10 C11 1.0(2) . . . . ? 
C8 C9 C10 Cl1 -179.47(11) . . . . ? 
C5 N5 C2 O1 6.6(2) . . . . ? 
C3 N5 C2 O1 163.20(16) . . . . ? 
C5 N5 C2 C1 -174.92(15) . . . . ? 
C3 N5 C2 C1 -18.3(2) . . . . ? 
C8 C13 C12 C11 2.4(2) . . . . ? 
C3 C13 C12 C11 -176.71(15) . . . . ? 
C13 C12 C11 C10 -0.3(3) . . . . ? 
C9 C10 C11 C12 -1.5(3) . . . . ? 
Cl1 C10 C11 C12 179.01(13) . . . . ? 
C2 N5 C5 C6 100.50(16) . . . . ? 
C3 N5 C5 C6 -59.16(17) . . . . ? 
C7 C6 C5 N5 -158.85(15) . . . . ? 
C8 C6 C5 N5 23.76(19) . . . . ? 
C4 N4 C1 C2 9.8(2) . . . . ? 
N3 N4 C1 C2 -168.12(14) . . . . ? 
O1 C2 C1 N4 176.86(16) . . . . ? 
N5 C2 C1 N4 -1.7(2) . . . . ? 
  
loop_ 
 _geom_hbond_atom_site_label_D 
 _geom_hbond_atom_site_label_H 
 _geom_hbond_atom_site_label_A 
 _geom_hbond_distance_DH 
 _geom_hbond_distance_HA 
 _geom_hbond_distance_DA 
 _geom_hbond_angle_DHA 
 _geom_hbond_site_symmetry_A 
C9 H9 O1  0.93 2.60 3.447(2) 152.2 2_655 
C5 H5A Cl1  0.97 2.81 3.7062(18) 153.2 2_645 
C1 H1A Cl1  0.97 2.96 3.7273(19) 136.7 2_545 
  
_refine_diff_density_max    0.229 
_refine_diff_density_min   -0.286 
_refine_diff_density_rms    0.041 
  
_shelx_res_file 
; 
  
    1.res created by SHELXL-2014/7 
  
TITL 1_a.res in P2(1)/c 
CELL 0.71073 8.5083 14.348 10.4672 90 105.064 90 
ZERR 4 0.0011 0.0017 0.0013 0 0.002 0 
LATT 1 
SYMM -X,0.5+Y,0.5-Z 
SFAC C  H  N  O  Cl 
UNIT 52 40 20 4 4 
OMIT 1 0 0 
OMIT -1 4 1 
OMIT -1 1 1 
OMIT -1 1 2 
OMIT   0.00  50.00 
L.S. 23 
ACTA 
BOND $H 
FMAP 2 
PLAN 20 
LIST 4 
SIZE 0.26 0.25 0.24 
CONF 
HTAB 
EQIV $1 -x+1, y+1/2, -z+1/2 
HTAB C9 O1_$1 
EQIV $2 -x+1, y-1/2, -z+1/2 
HTAB C5 Cl1_$2 
EQIV $3 -x, y-1/2, -z+1/2 
HTAB C1 Cl1_$3 
TEMP 23 
WGHT    0.037900    0.375400 
EXTI    0.029696 
FVAR       0.69471 
CL1   5    0.236251    0.596714    0.245089    11.00000    0.05708    0.05048 = 
         0.05484    0.02045    0.01507    0.00122 
N5    3    0.445019    0.184550    0.522733    11.00000    0.02842    0.03354 = 
         0.04361   -0.00131    0.01270    0.00331 
N4    3    0.143578    0.142950    0.550123    11.00000    0.03196    0.03833 = 
         0.03926    0.00498    0.01210   -0.00385 
O1    4    0.424455    0.071422    0.368151    11.00000    0.06640    0.05876 = 
         0.07247   -0.02530    0.03581   -0.00454 
N1    3    0.136313    0.245735    0.698827    11.00000    0.03799    0.04891 = 
         0.04594    0.00453    0.01972    0.00357 
N2    3    0.007947    0.185919    0.682093    11.00000    0.04020    0.05777 = 
         0.05715    0.01081    0.02400    0.00017 
N3    3    0.011023    0.123423    0.593448    11.00000    0.03802    0.05238 = 
         0.05585    0.00868    0.02030   -0.00766 
C3    1    0.368777    0.254962    0.588848    11.00000    0.02692    0.03488 = 
         0.03089   -0.00233    0.00788    0.00102 
AFIX  13 
H3    2    0.444791    0.269576    0.674222    11.00000   -1.20000 
AFIX   0 
C13   1    0.340910    0.343555    0.505879    11.00000    0.02897    0.03131 = 
         0.02855   -0.00476    0.00854   -0.00305 
C8    1    0.445351    0.365283    0.426064    11.00000    0.02780    0.03400 = 
         0.02882   -0.00810    0.00825   -0.00625 
C4    1    0.217670    0.216666    0.614819    11.00000    0.02930    0.03328 = 
         0.03292    0.00681    0.00852    0.00418 
C9    1    0.411732    0.444021    0.345024    11.00000    0.03446    0.04063 = 
         0.02953   -0.00432    0.01130   -0.01091 
AFIX  43 
H9    2    0.478221    0.459102    0.290199    11.00000   -1.20000 
AFIX   0 
C6    1    0.589051    0.305271    0.429204    11.00000    0.02809    0.04246 = 
         0.03597   -0.01217    0.01084   -0.00628 
C10   1    0.280152    0.499120    0.346548    11.00000    0.03902    0.03401 = 
         0.03391    0.00178    0.00752   -0.00577 
C2    1    0.365200    0.115281    0.443839    11.00000    0.04260    0.03401 = 
         0.04208    0.00012    0.01444    0.00263 
C12   1    0.211740    0.402000    0.507453    11.00000    0.04187    0.03923 = 
         0.04660    0.00567    0.02525    0.00463 
AFIX  43 
H12   2    0.145458    0.388410    0.563023    11.00000   -1.20000 
AFIX   0 
C11   1    0.179962    0.480006    0.427889    11.00000    0.04102    0.03895 = 
         0.05540    0.00631    0.02214    0.00858 
AFIX  43 
H11   2    0.092882    0.518885    0.429038    11.00000   -1.20000 
AFIX   0 
C5    1    0.602785    0.215905    0.508509    11.00000    0.02631    0.04753 = 
         0.05186   -0.00351    0.01268    0.00431 
AFIX  23 
H5A   2    0.649621    0.167643    0.464927    11.00000   -1.20000 
H5B   2    0.675543    0.225899    0.595564    11.00000   -1.20000 
AFIX   0 
C7    1    0.705357    0.327876    0.371638    11.00000    0.04025    0.05258 = 
         0.06129   -0.01282    0.02596   -0.00516 
C1    1    0.197011    0.089198    0.451537    11.00000    0.05195    0.04234 = 
         0.04922   -0.00806    0.02021   -0.01148 
AFIX  23 
H1A   2    0.121339    0.098932    0.365681    11.00000   -1.20000 
H1B   2    0.195203    0.023468    0.472784    11.00000   -1.20000 
AFIX   0 
H7A   2    0.705321    0.388900    0.324570    11.00000    0.05653 
H7B   2    0.800145    0.284913    0.378215    11.00000    0.06181 
HKLF 4 
  
REM  1_a.res in P2(1)/c 
REM R1 =  0.0316 for    1864 Fo > 4sig(Fo)  and  0.0382 for all    2159 data 
REM    190 parameters refined using      0 restraints 
  
END 
  
WGHT      0.0375      0.3777 
  
REM Instructions for potential hydrogen bonds 
HTAB C9 O1_$1 
HTAB C5 Cl1_$2 
HTAB C1 Cl1_$3 
  
REM Highest difference peak  0.229,  deepest hole -0.286,  1-sigma level  0.041 
Q1    1   0.5143  0.3331  0.4308  11.00000  0.05    0.23 
Q2    1   0.6037  0.2979  0.3591  11.00000  0.05    0.21 
Q3    1   0.3770  0.3445  0.4480  11.00000  0.05    0.20 
Q4    1   0.3994  0.2193  0.5470  11.00000  0.05    0.20 
Q5    1   0.2797  0.2400  0.5876  11.00000  0.05    0.18 
Q6    1   0.4010  0.3582  0.4742  11.00000  0.05    0.18 
Q7    1   0.2615  0.3538  0.4809  11.00000  0.05    0.17 
Q8    1   0.2590  0.5052  0.4028  11.00000  0.05    0.17 
Q9    1   0.5782  0.2622  0.4386  11.00000  0.05    0.16 
Q10   1   0.2185  0.4757  0.3683  11.00000  0.05    0.16 
Q11   1   0.3464  0.2989  0.5365  11.00000  0.05    0.16 
Q12   1   0.3848  0.1773  0.4585  11.00000  0.05    0.15 
Q13   1   0.6671  0.3379  0.4441  11.00000  0.05    0.15 
Q14   1   0.3135  0.4599  0.3170  11.00000  0.05    0.14 
Q15   1   0.1593  0.1190  0.4993  11.00000  0.05    0.14 
Q16   1   0.1530  0.4199  0.4295  11.00000  0.05    0.13 
Q17   1   0.2052  0.1732  0.5857  11.00000  0.05    0.13 
Q18   1   0.1585  0.1988  0.5505  11.00000  0.05    0.13 
Q19   1   0.1351  0.5462  0.4757  11.00000  0.05    0.13 
Q20   1   0.7583  0.2948  0.3624  11.00000  0.05    0.12 
; 
_shelx_res_checksum   32379 
  
_shelx_hkl_file 
; 
  -1   0   0 1181.38   19.50 
   2   0   0 1256.77   20.70 
  -2   0   0 1259.47   20.70 
   3   0   0   67.89    1.90 
  -3   0   0   66.09    1.80 
   4   0   0    8.90    0.80 
  -4   0   0    8.30    0.80 
  -5   0   0 2471.75   40.60 
   5   0   0 2429.06   40.70 
  -6   0   0   74.49    2.50 
   6   0   0   78.79    2.90 
   7   0   0  133.99    4.00 
  -7   0   0  138.09    3.80 
  -8   0   0   28.40    2.10 
  -9   0   0   87.09    3.40 
 -10   0   0   -0.20    1.10 
   0   1   0    0.10    0.10 
  -1  -1   0 1554.44   25.10 
  -1   1   0 1519.55   25.30 
  -2  -1   0  263.87    4.80 
   2  -1   0  281.17    4.90 
  -2   1   0  260.07    4.80 
   2   1   0  261.17    4.80 
   2   1   0  271.87    4.70 
  -3  -1   0 1627.44   26.80 
   3  -1   0 1569.84   26.90 
  -3   1   0 1666.23   26.90 
   3   1   0 1657.73   26.60 
   3   1   0 1605.24   26.90 
  -4  -1   0  564.74   10.00 
   4  -1   0  562.14   10.20 
  -4   1   0  566.74   10.10 
   4   1   0  548.45   10.10 
  -5  -1   0  187.98    4.30 
   5  -1   0  194.28    4.50 
  -5   1   0  192.68    4.40 
   5   1   0  199.08    4.50 
   6  -1   0    5.50    1.00 
  -6  -1   0    5.50    1.00 
   6   1   0    6.90    1.20 
  -6   1   0    4.70    0.90 
  -7  -1   0  190.58    4.70 
  -7   1   0  196.58    4.80 
   7   1   0  187.98    5.00 
  -8  -1   0   43.30    2.30 
  -8   1   0   46.10    2.40 
  -9  -1   0   73.99    3.20 
  -9   1   0   69.69    3.20 
 -10  -1   0    5.70    1.50 
 -10   1   0   10.70    1.60 
  -1  -2   0   86.59    1.60 
   1   2   0   86.69    1.70 
  -1   2   0   85.89    1.70 
  -2  -2   0  853.81   14.20 
   2   2   0  844.92   14.20 
  -2   2   0  883.31   14.30 
   2   2   0  849.52   14.30 
   3  -2   0  328.87    6.20 
  -3  -2   0  321.57    6.00 
   3   2   0  325.07    6.10 
  -3   2   0  343.77    6.10 
   3   2   0  332.27    5.90 
  -3   2   0  326.27    5.70 
   4  -2   0  521.15    9.60 
  -4  -2   0  524.15    9.30 
   4   2   0  526.05    9.50 
  -4   2   0  520.25    9.40 
  -4   2   0  519.65    8.90 
   4   2   0  510.25    9.10 
  -5  -2   0    8.40    0.90 
  -5   2   0   10.40    1.10 
   5   2   0    7.70    1.00 
  -5   2   0    9.30    0.60 
  -6  -2   0   49.80    2.00 
   6   2   0   48.60    2.20 
  -6   2   0   46.00    2.10 
  -7  -2   0   14.30    1.40 
   7   2   0   11.60    1.40 
  -7   2   0   13.20    1.40 
  -8  -2   0   37.10    2.10 
  -8   2   0   37.20    2.20 
   8   2   0   39.00    2.60 
  -9  -2   0   10.30    1.60 
  -9   2   0   12.40    1.70 
 -10  -2   0    1.80    1.20 
 -10   2   0    0.50    1.10 
   0   3   0   -0.20    0.20 
   0   3   0   -0.50    0.30 
  -1  -3   0   24.10    0.70 
   1   3   0   25.70    0.90 
  -1   3   0   26.20    0.80 
  -1   3   0   25.60    0.80 
  -2  -3   0 1034.70   17.20 
   2   3   0 1049.70   17.20 
   2   3   0 1047.10   17.40 
  -2   3   0 1044.20   17.40 
  -2   3   0 1053.99   17.10 
  -3  -3   0 1928.81   32.00 
   3   3   0 1972.40   32.00 
   3   3   0 1935.31   32.10 
  -3   3   0 1984.90   32.20 
  -3   3   0 1953.60   31.80 
  -4  -3   0  366.96    6.80 
  -4   3   0  368.16    7.00 
  -4   3   0  359.86    6.40 
   4   3   0  361.66    6.90 
   4   3   0  361.66    6.70 
  -5  -3   0   47.20    1.80 
   5   3   0   45.90    1.60 
  -5   3   0   47.00    1.90 
   5   3   0   49.20    2.00 
  -6  -3   0    2.30    0.90 
   6   3   0    2.30    0.90 
  -6   3   0    4.80    1.00 
  -7  -3   0   64.69    2.50 
   7   3   0   75.79    2.90 
  -7   3   0   71.39    2.80 
  -8  -3   0  117.19    3.70 
   8   3   0  110.49    4.00 
  -8   3   0  120.19    3.90 
  -9  -3   0  129.29    4.10 
  -9   3   0  127.79    4.30 
 -10  -3   0   -0.20    1.20 
 -10   3   0    0.20    1.10 
   0   4   0 1584.64   25.30 
   0   4   0 1514.65   25.40 
   1   4   0   57.29    1.40 
   1   4   0   56.59    1.50 
  -1   4   0   54.79    1.40 
  -1   4   0   52.59    1.40 
   1   4   0   54.09    1.30 
  -2  -4   0    5.60    0.50 
   2   4   0    5.70    0.50 
  -2   4   0    5.40    0.50 
  -2   4   0    5.00    0.40 
   2   4   0    5.70    0.60 
  -3  -4   0   13.70    0.80 
   3   4   0   15.20    0.90 
  -3   4   0   14.50    0.70 
  -3   4   0   16.00    0.90 
   3   4   0   14.70    0.90 
  -4  -4   0  461.45    8.30 
   4   4   0  459.85    8.30 
  -4   4   0  456.35    7.90 
   4   4   0  458.15    8.40 
  -4   4   0  460.75    8.60 
  -5  -4   0   68.79    2.20 
   5   4   0   64.89    2.10 
   5   4   0   65.29    2.30 
  -5   4   0   63.29    2.30 
  -6  -4   0    3.20    0.90 
   6   4   0    1.50    0.90 
  -6   4   0    3.10    0.90 
   6   4   0    2.20    0.70 
  -7  -4   0    1.20    0.90 
   7   4   0    1.50    1.00 
  -7   4   0    0.00    0.90 
  -8  -4   0   -0.60    1.00 
  -8   4   0    0.60    1.00 
   8   4   0    0.10    1.00 
  -9  -4   0  127.59    4.20 
   9   4   0  132.29    4.40 
  -9   4   0  134.89    4.50 
 -10  -4   0   24.50    2.20 
   0   5   0   -0.20    0.30 
   0   5   0    0.30    0.40 
  -1   5   0  240.48    4.40 
  -1   5   0  236.18    4.50 
   1   5   0  232.68    4.20 
   1   5   0  238.78    4.40 
   1   5   0  235.48    4.50 
  -2  -5   0    3.00    0.40 
  -2   5   0    2.60    0.50 
   2   5   0    3.60    0.60 
   2   5   0    2.80    0.40 
  -2   5   0    3.70    0.50 
  -3  -5   0    5.60    0.60 
  -3   5   0    6.50    0.60 
  -3   5   0    7.60    0.80 
   3   5   0    7.30    0.70 
   3   5   0    5.80    0.70 
  -4  -5   0   68.19    2.00 
  -4   5   0   70.19    1.70 
  -4   5   0   69.69    2.20 
   4   5   0   72.49    2.10 
   4   5   0   70.39    2.10 
  -5  -5   0    1.10    0.70 
  -5   5   0   -0.70    0.60 
   5   5   0    0.30    0.60 
   5   5   0   -0.20    0.60 
  -6  -5   0    8.00    1.10 
   6   5   0    6.50    1.10 
  -6   5   0    7.10    1.20 
   6   5   0    6.50    1.00 
  -7  -5   0   25.30    1.80 
   7   5   0   28.10    1.90 
  -7   5   0   25.40    1.90 
  -8  -5   0   14.60    1.50 
  -8   5   0   13.70    1.60 
   8   5   0   15.00    1.60 
  -9  -5   0   29.10    2.30 
  -9   5   0   31.50    2.40 
   9   5   0   34.10    2.50 
   0   6   0  474.85    8.40 
   0   6   0  466.85    8.30 
   1   6   0   -0.10    0.30 
  -1   6   0    0.40    0.40 
  -1   6   0   -0.10    0.40 
   1   6   0    0.70    0.50 
  -2  -6   0  559.14    9.70 
  -2   6   0  555.24    9.70 
   2   6   0  556.44    9.90 
   2   6   0  564.74    9.50 
  -2   6   0  561.14    9.90 
  -3  -6   0  384.86    7.00 
  -3   6   0  381.06    6.90 
   3   6   0  393.56    7.30 
   3   6   0  382.06    6.90 
  -3   6   0  383.56    7.30 
  -4  -6   0    0.50    0.50 
   4   6   0    0.70    0.70 
  -4   6   0    0.00    0.60 
   4   6   0    1.20    0.60 
  -4   6   0    0.50    0.40 
  -5  -6   0  386.66    7.40 
   5   6   0  377.96    7.60 
   5   6   0  389.86    7.60 
  -5   6   0  388.16    7.80 
  -6  -6   0  206.48    4.70 
  -6   6   0  201.28    5.00 
   6   6   0  195.98    4.80 
   6   6   0  201.48    4.70 
  -7  -6   0  220.38    5.30 
   7   6   0  229.48    5.60 
  -7   6   0  226.58    5.70 
   7   6   0  228.88    5.40 
  -8  -6   0   71.49    2.90 
  -8   6   0   76.19    3.20 
   8   6   0   71.99    3.10 
  -9   6   0    3.40    1.30 
   9   6   0    1.50    1.20 
   0   7   0   -0.10    0.50 
   0   7   0    0.40    0.40 
  -1   7   0    9.60    0.80 
   1   7   0   12.20    1.00 
  -1   7   0   10.20    0.80 
   1   7   0    9.50    0.70 
  -2  -7   0   -0.20    0.40 
  -2   7   0    0.50    0.40 
  -2   7   0    0.20    0.40 
   2   7   0    0.30    0.60 
   2   7   0    0.10    0.30 
  -3  -7   0  217.78    4.30 
  -3   7   0  214.18    4.30 
  -3   7   0  215.38    4.70 
   3   7   0  210.98    4.20 
   3   7   0  215.98    4.60 
  -4  -7   0   40.40    1.50 
  -4   7   0   37.30    1.70 
   4   7   0   41.60    1.80 
   4   7   0   39.30    1.60 
  -4   7   0   41.40    1.50 
  -5  -7   0  284.87    5.80 
   5   7   0  276.57    6.00 
  -5   7   0  292.57    6.30 
   5   7   0  280.57    5.90 
  -6  -7   0   -0.80    0.80 
   6   7   0    0.50    0.90 
   6   7   0    0.80    0.80 
  -6   7   0    0.70    1.00 
  -7  -7   0   -0.60    0.90 
   7   7   0    0.30    1.00 
  -7   7   0   -0.50    0.90 
   7   7   0    1.60    0.90 
   8   7   0   18.50    1.80 
  -8   7   0   16.70    1.80 
  -9   7   0    2.70    1.30 
   9   7   0    1.50    1.30 
   0   8   0  117.89    2.80 
   0   8   0  116.49    3.00 
  -1   8   0  419.26    7.80 
  -1   8   0  415.56    7.80 
   1   8   0  421.66    7.70 
   1   8   0  422.26    7.90 
  -2  -8   0  386.56    7.10 
   2   8   0  381.76    6.80 
   2   8   0  398.16    7.50 
  -2   8   0  375.46    7.30 
  -2   8   0  387.46    7.20 
  -3  -8   0    2.00    0.60 
   3   8   0    3.40    0.80 
  -3   8   0    3.60    0.80 
   3   8   0    3.60    0.50 
  -3   8   0    3.30    0.70 
  -4  -8   0   37.30    1.60 
   4   8   0   35.80    1.60 
  -4   8   0   37.40    1.50 
   4   8   0   34.60    1.90 
  -4   8   0   39.30    1.80 
  -5  -8   0   41.00    1.80 
   5   8   0   39.10    2.10 
   5   8   0   37.70    1.90 
  -5   8   0   46.20    2.30 
  -6  -8   0  118.79    3.30 
   6   8   0  115.59    3.50 
  -6   8   0  117.09    3.70 
   6   8   0  110.89    3.40 
   7   8   0   20.20    1.80 
   7   8   0   20.40    2.40 
  -7   8   0   18.10    1.80 
  -8   8   0   69.09    3.20 
  -9   8   0    5.10    1.60 
   0   9   0    0.90    0.60 
   0   9   0    0.30    0.70 
  -1   9   0  686.83   12.40 
  -1   9   0  704.33   12.40 
   1   9   0  703.23   12.50 
   1   9   0  692.83   12.20 
  -2  -9   0    1.50    0.60 
   2   9   0    0.60    0.70 
  -2   9   0    1.00    0.60 
  -2   9   0   -0.10    0.50 
  -3  -9   0    2.40    0.70 
  -3   9   0    1.90    0.70 
   3   9   0    1.40    0.90 
  -4  -9   0    2.00    0.80 
  -4   9   0    2.60    0.90 
  -4   9   0    2.70    0.80 
   4   9   0    0.80    1.00 
  -5  -9   0   60.29    2.50 
  -5   9   0   63.89    2.70 
   5   9   0   61.99    2.50 
   6   9   0    0.70    0.90 
  -6   9   0    1.90    1.00 
  -7   9   0   35.40    2.40 
   7   9   0   31.70    2.00 
  -8   9   0   12.40    1.70 
   0  10   0  365.16    7.10 
   0  10   0  369.56    7.30 
   1  10   0   20.40    1.20 
  -1  10   0   20.70    1.50 
  -1  10   0   19.80    1.30 
   1  10   0   20.30    1.50 
  -2 -10   0  376.56    7.20 
  -2  10   0  365.96    7.40 
  -2  10   0  379.26    7.40 
   2  10   0  371.66    7.60 
  -3 -10   0    8.30    1.00 
   3  10   0    9.80    1.20 
  -3  10   0    9.00    1.20 
  -3  10   0    9.70    1.10 
  -4  10   0  631.84   12.90 
   4  10   0  621.84   11.80 
  -4  10   0  617.04   11.90 
   5  10   0  162.18    4.40 
  -5  10   0  169.08    4.70 
   6  10   0  120.59    3.90 
  -6  10   0  115.19    3.90 
  -7  10   0   30.00    2.50 
   7  10   0   27.90    2.20 
  -8  10   0    0.00    1.10 
   0  11   0    1.40    0.80 
   0  11   0    0.70    0.70 
  -1  11   0   66.39    2.50 
   1  11   0   66.09    2.50 
   1  11   0   68.69    2.20 
  -1  11   0   63.89    2.30 
  -2 -11   0   91.99    2.70 
  -2  11   0   92.99    2.90 
   2  11   0   92.69    3.10 
  -2  11   0   87.99    2.80 
  -3  11   0  103.19    3.10 
   3  11   0  110.69    3.50 
  -3  11   0  106.49    3.30 
   4  11   0   13.10    1.50 
  -4  11   0   11.40    1.40 
   5  11   0   -0.10    1.00 
  -5  11   0    0.40    0.90 
  -6  11   0    1.60    1.10 
   6  11   0    1.40    1.20 
   7  11   0   75.19    3.20 
  -7  11   0   71.99    3.40 
  -8  11   0    6.40    1.60 
   0  12   0   98.89    2.90 
   0  12   0  104.69    3.20 
  -1  12   0   -2.80    0.70 
   1  12   0    1.00    0.80 
  -1  12   0    0.10    0.80 
   1  12   0    0.80    1.00 
  -2  12   0  254.27    5.90 
   2  12   0  260.27    6.10 
  -2  12   0  264.07    5.90 
  -3  12   0    0.70    0.90 
   3  12   0    1.70    1.00 
  -3  12   0   -0.10    0.90 
   4  12   0   15.40    1.60 
  -4  12   0   12.70    1.40 
   5  12   0   32.60    2.40 
  -5  12   0   37.50    2.40 
  -6  12   0    0.80    1.10 
   6  12   0    0.30    1.10 
   7  12   0    8.40    1.50 
  -7  12   0    5.10    1.40 
   0  13   0   -0.40    0.80 
   0  13   0   -0.40    0.90 
   1  13   0   24.60    1.90 
  -1  13   0   21.80    1.90 
  -1  13   0   23.00    1.70 
  -2  13   0   -0.40    0.80 
  -2  13   0    1.80    1.00 
   2  13   0    0.80    1.00 
   3  13   0   57.39    2.70 
  -3  13   0   60.29    2.60 
  -3  13   0   54.59    2.60 
  -4  13   0   -0.40    1.00 
   4  13   0   -0.30    1.10 
   5  13   0  143.59    4.60 
  -5  13   0  142.39    4.50 
   6  13   0   14.70    1.80 
  -6  13   0   17.50    2.00 
  -7  13   0    6.80    1.60 
   7  13   0    9.70    1.80 
   0  14   0   16.90    1.70 
   1  14   0    7.20    1.30 
  -1  14   0    8.70    1.40 
  -2  14   0    5.80    1.10 
  -2  14   0    6.50    1.20 
   2  14   0    6.30    1.30 
  -3  14   0    5.00    1.10 
   3  14   0    5.70    1.30 
  -3  14   0    4.10    1.20 
  -4  14   0    1.00    1.00 
   4  14   0    3.50    1.30 
   5  14   0    1.40    1.20 
  -5  14   0    3.30    1.30 
  -6  14   0    6.20    1.40 
   6  14   0    5.90    1.50 
   7  14   0    6.00    1.60 
   0  15   0   -0.80    0.90 
   1  15   0    1.20    1.20 
  -1  15   0    1.60    1.10 
   2  15   0   51.19    2.90 
  -2  15   0   51.99    2.60 
  -3  15   0   71.69    4.40 
  -3  15   0   69.49    3.00 
   3  15   0   66.09    3.10 
  -4  15   0   -0.90    1.10 
   4  15   0    1.50    1.20 
   5  15   0    0.90    1.40 
  -5  15   0    0.60    1.10 
  -6  15   0    2.60    1.30 
   6  15   0    2.40    1.40 
   0  16   0   -1.30    1.00 
   1  16   0   21.50    2.10 
  -1  16   0   24.80    2.10 
   2  16   0  198.28    5.60 
  -2  16   0  201.48    5.50 
   3  16   0   29.20    2.70 
   4  16   0   15.90    1.90 
   5  16   0    1.80    1.30 
   0  17   0   -0.60    1.20 
   1  17   0   24.00    2.30 
  -1  17   0   24.80    2.30 
   2  17   0    1.80    1.30 
  -2  17   0    1.40    1.20 
   3  17   0    3.00    1.40 
   4  17   0    9.80    1.90 
   0  18   0   -0.30    1.30 
   1  18   0    0.70    1.50 
  -1  18   0    0.90    1.30 
  -2  18   0   13.30    1.90 
   2  18   0   12.40    2.00 
 -10   0   1    1.10    1.30 
  -9   0   1    1.70    1.10 
  -8   0   1   -0.80    0.90 
  -7   0   1   -0.40    0.80 
  -6   0   1    0.20    0.70 
  -5   0   1    1.10    0.60 
  -4   0   1   -1.10    0.40 
  -3   0   1   -0.10    0.30 
  -2   0   1    0.10    0.30 
   1   0   1    0.30    0.20 
  -1   0  -1    0.60    0.20 
  -2   0  -1   -0.90    0.40 
   2   0   1   -1.00    0.40 
  -3   0  -1    0.40    0.40 
   3   0   1   -0.20    0.40 
   4   0   1    0.10    0.60 
  -4   0  -1    0.10    0.50 
  -5   0  -1   -0.20    0.60 
   5   0   1    0.50    0.80 
  -6   0  -1    2.20    0.80 
   6   0   1    1.90    1.00 
  -7   0  -1    0.90    0.80 
   7   0   1   -0.80    1.00 
   8   0   1   -0.30    1.10 
  -8   0  -1    1.60    1.00 
  -9   0  -1   -0.70    1.00 
 -10   0  -1   -0.60    1.20 
 -10  -1   1    2.40    1.30 
 -10   1   1    3.50    1.30 
  -9  -1   1   29.10    2.10 
  -9   1   1   32.00    2.40 
  -8  -1   1   33.40    2.10 
  -8   1   1   31.00    2.20 
  -7  -1   1    8.60    1.20 
  -7   1   1   11.00    1.30 
  -6  -1   1   54.99    2.20 
  -6   1   1   59.29    2.20 
  -5  -1   1  691.63   12.30 
   5   1  -1  687.53   12.50 
  -5   1   1  697.33   12.40 
  -4  -1   1  102.29    2.50 
   4   1  -1  105.29    2.60 
  -4   1   1  103.29    2.60 
  -3  -1   1  573.14    9.90 
  -3   1   1  571.54   10.00 
   3   1  -1  581.14   10.00 
  -2  -1   1 1410.56   22.80 
  -2   1   1 1380.86   22.90 
  -1  -1   1 2152.08   32.10 
  -1   1   1 1786.02   32.10 
  -1  -1  -1  784.72   12.80 
   1  -1   1  791.02   12.90 
   1   1   1  785.62   12.90 
  -1   1  -1  777.22   12.90 
  -2  -1  -1  134.29    2.60 
   2  -1   1  132.69    2.80 
   2   1   1  129.09    2.70 
  -2   1  -1  130.49    2.70 
   3  -1   1  647.84   11.40 
  -3  -1  -1  647.24   11.20 
   3   1   1  644.24   11.30 
   3   1   1  658.53   10.90 
  -3   1  -1  664.73   11.30 
   4  -1   1   12.50    1.10 
  -4  -1  -1   14.40    1.00 
   4   1   1   11.10    1.00 
  -4   1  -1   11.90    1.00 
   4   1   1   12.40    0.70 
  -5  -1  -1   66.99    2.20 
   5  -1   1   66.89    2.40 
   5   1   1   69.29    2.40 
  -5   1  -1   67.29    2.30 
   6  -1   1    0.10    0.90 
  -6  -1  -1    0.30    0.70 
  -6   1  -1    0.80    0.70 
   6   1   1    0.60    0.90 
   7  -1   1   43.60    2.40 
  -7  -1  -1   44.70    2.10 
  -7   1  -1   46.10    2.30 
   7   1   1   46.20    2.50 
  -8  -1  -1   39.10    2.30 
   8  -1   1   37.90    2.70 
  -8   1  -1   35.00    2.20 
   8   1   1   39.30    2.80 
  -9  -1  -1    5.30    1.30 
   9   1   1    5.50    1.50 
  -9   1  -1    5.40    1.30 
 -10  -1  -1   11.00    1.70 
 -10   1  -1    9.70    1.60 
 -10  -2   1   20.30    2.00 
 -10   2   1   22.40    2.20 
  -9  -2   1    7.50    1.40 
  -9   2   1    7.30    1.40 
  -8  -2   1  156.98    4.40 
  -8   2   1  156.08    4.60 
  -7  -2   1  209.38    5.00 
  -7   2   1  204.28    5.00 
  -6  -2   1  379.76    7.50 
  -6   2   1  368.76    7.50 
   6   2  -1  373.96    7.60 
  -5  -2   1    7.90    1.00 
   5   2  -1    6.40    0.90 
  -5   2   1    8.50    0.90 
  -5   2   1    8.00    0.70 
  -4  -2   1    1.30    0.60 
  -4   2   1    1.50    0.40 
  -4   2   1    5.50    0.70 
   4   2  -1    2.20    0.50 
  -3  -2   1   35.50    1.20 
  -3   2   1   35.90    1.30 
  -3   2   1   36.10    1.10 
   3   2  -1   39.30    1.30 
   3   2  -1   34.70    1.20 
  -2  -2   1 1227.28   20.30 
  -2   2   1 1241.68   20.40 
  -2   2   1 1271.57   20.30 
   2   2  -1 1204.68   20.30 
   2   2  -1 1244.78   20.40 
  -1  -2   1   69.59    1.60 
  -1   2   1   72.39    1.50 
   1   2  -1   72.79    1.60 
  -1   2   1   71.89    1.50 
   1   2  -1   73.49    1.60 
   0   2   1    0.10    0.20 
   0   2   1   -0.30    0.10 
   0   2  -1   -0.30    0.20 
  -1  -2  -1  844.62   13.90 
   1  -2   1  849.02   14.00 
   1   2   1  848.52   14.00 
   1   2   1  853.21   13.90 
  -1   2  -1  843.92   14.10 
  -2  -2  -1 2211.08   37.00 
   2  -2   1 2218.38   37.50 
   2   2   1 2296.47   37.00 
   2   2   1 2295.17   37.10 
  -2   2  -1 2351.46   37.10 
  -3  -2  -1  733.83   12.50 
   3  -2   1  739.53   12.80 
   3   2   1  737.23   12.70 
   3   2   1  732.83   12.40 
  -3   2  -1  746.13   12.70 
   4  -2   1  154.98    3.70 
  -4  -2  -1  155.08    3.40 
   4   2   1  144.09    3.50 
  -4   2  -1  149.69    3.50 
   4   2   1  152.98    3.10 
   5  -2   1    1.60    0.80 
  -5  -2  -1    3.80    0.80 
   5   2   1    1.50    0.50 
   5   2   1    1.80    0.80 
  -5   2  -1    2.80    0.70 
  -6  -2  -1   95.69    2.90 
  -6   2  -1   91.39    2.90 
   6   2   1   95.29    3.20 
   7  -2   1  188.78    5.10 
  -7  -2  -1  182.18    4.60 
  -7   2  -1  189.88    4.90 
   7   2   1  183.38    5.00 
  -8  -2  -1    3.60    1.20 
  -8   2  -1    4.80    1.30 
   8   2   1    4.40    1.50 
  -9  -2  -1    1.00    1.20 
  -9   2  -1    2.20    1.10 
   9   2   1    0.40    1.40 
 -10  -2  -1   16.00    1.90 
 -10   2  -1   11.50    1.90 
 -10  -3   1   24.90    2.20 
 -10   3   1   31.90    2.60 
  -9  -3   1    9.40    1.50 
  -9   3   1   11.70    1.60 
  -8  -3   1   -0.10    0.90 
  -8   3   1   -0.20    1.10 
  -7  -3   1   54.19    2.30 
   7   3  -1   56.89    2.50 
  -7   3   1   48.20    2.30 
  -6  -3   1   94.19    2.80 
   6   3  -1   92.09    3.00 
  -6   3   1   91.39    3.00 
  -5  -3   1  345.27    6.60 
  -5   3   1  324.57    6.70 
  -5   3   1  331.27    6.20 
   5   3  -1  336.17    6.70 
  -4  -3   1   58.49    1.80 
  -4   3   1   60.39    1.90 
   4   3  -1   60.69    1.80 
  -4   3   1   57.69    1.60 
   4   3  -1   58.09    1.80 
  -3  -3   1   82.79    2.00 
   3   3  -1   82.19    2.00 
   3   3  -1   84.69    2.10 
  -3   3   1   84.09    2.10 
  -3   3   1   80.99    1.90 
  -2  -3   1  715.13   12.20 
  -2   3   1  728.53   12.20 
   2   3  -1  715.43   12.10 
  -2   3   1  729.73   12.20 
   2   3  -1  735.23   12.30 
  -1   3   1  238.38    4.30 
   1   3  -1  246.18    4.50 
  -1   3   1  246.88    4.40 
   1   3  -1  252.27    4.50 
   0   3   1 1266.17   21.10 
   0   3  -1 1240.78   21.00 
   0   3  -1 1302.57   21.20 
   0   3   1 1336.07   21.30 
  -1  -3  -1 1364.36   22.40 
   1  -3   1 1366.66   22.50 
   1   3   1 1356.36   22.50 
  -1   3  -1 1402.26   22.70 
  -1   3  -1 1394.86   22.60 
   1   3   1 1379.86   22.60 
   2  -3   1   59.69    1.60 
  -2  -3  -1   59.79    1.40 
   2   3   1   58.89    1.50 
  -2   3  -1   58.39    1.60 
   2   3   1   56.89    1.50 
  -3  -3  -1  157.88    3.20 
   3  -3   1  155.68    3.50 
   3   3   1  154.48    3.30 
  -3   3  -1  157.78    3.40 
   3   3   1  158.98    3.20 
   4  -3   1   90.99    2.60 
  -4  -3  -1   89.49    2.30 
   4   3   1   84.39    2.10 
  -4   3  -1   86.59    2.50 
   4   3   1   90.49    2.50 
  -5  -3  -1   26.90    1.50 
   5  -3   1   24.60    1.60 
   5   3   1   33.10    1.30 
  -5   3  -1   27.60    1.50 
   5   3   1   27.80    1.60 
  -6  -3  -1   -2.00    0.60 
   6  -3   1    0.50    0.90 
  -6   3  -1   -0.80    0.70 
   6   3   1   -0.40    0.90 
  -7  -3  -1   17.90    1.50 
  -7   3  -1   18.60    1.70 
   7   3   1   18.00    1.70 
  -8  -3  -1   92.69    3.20 
   8   3   1   83.59    3.50 
  -8   3  -1   91.69    3.40 
  -9  -3  -1   41.30    2.40 
   9   3   1   44.70    2.90 
  -9   3  -1   42.60    2.60 
 -10  -3  -1   10.40    1.80 
 -10  -4   1    6.30    1.40 
 -10   4   1    6.20    1.50 
  -9  -4   1   73.09    3.20 
  -9   4   1   71.59    3.20 
  -8  -4   1   -1.60    0.90 
  -8   4   1    2.20    1.10 
  -7  -4   1   -0.70    0.90 
  -7   4   1    0.80    1.00 
   7   4  -1    1.50    1.00 
  -6  -4   1    0.90    0.80 
   6   4  -1   -0.60    0.80 
  -6   4   1   -0.70    0.70 
  -5  -4   1   -1.10    0.60 
  -5   4   1    0.40    0.60 
   5   4  -1    1.70    0.70 
  -5   4   1   -0.10    0.40 
   5   4  -1   -0.10    0.50 
  -4  -4   1 1168.18   19.60 
  -4   4   1 1161.18   19.80 
   4   4  -1 1173.88   19.70 
   4   4  -1 1133.09   19.60 
  -4   4   1 1166.38   19.40 
  -3  -4   1   27.40    1.10 
   3   4  -1   26.40    1.10 
   3   4  -1   25.00    1.10 
  -3   4   1   25.20    1.10 
  -3   4   1   27.70    1.00 
  -2  -4   1  758.42   12.80 
   2   4  -1  762.12   13.00 
   2   4  -1  735.23   12.60 
  -2   4   1  777.22   12.80 
  -2   4   1  765.22   12.80 
  -1   4   1   22.00    0.90 
  -1   4   1   21.40    0.70 
   1   4  -1   21.00    0.90 
   1   4  -1   20.30    0.80 
   0   4  -1 3025.40   53.79 
   0   4  -1 3452.45   53.29 
   0   4   1 3226.08   53.49 
   0   4   1 3428.86   53.39 
  -1  -4  -1  403.26    6.80 
   1   4   1  405.86    7.10 
  -1   4  -1  397.06    7.20 
  -1   4  -1  411.26    7.00 
  -2  -4  -1    8.90    0.50 
  -2   4  -1    7.80    0.70 
  -2   4  -1    8.30    0.50 
   2   4   1    9.90    0.60 
   2   4   1    9.30    0.70 
  -3  -4  -1    7.70    0.60 
   3  -4   1    7.70    0.80 
  -3   4  -1    7.10    0.70 
   3   4   1    6.10    0.60 
  -3   4  -1    7.40    0.50 
   3   4   1    7.30    0.70 
   4  -4   1   43.10    1.80 
  -4  -4  -1   40.80    1.50 
  -4   4  -1   40.30    1.70 
   4   4   1   41.00    1.50 
   4   4   1   41.30    1.70 
  -5  -4  -1  374.16    7.10 
  -5   4  -1  364.86    7.40 
   5   4   1  371.36    7.40 
   5   4   1  365.96    7.00 
  -6  -4  -1  116.49    3.20 
   6   4   1  108.79    3.50 
  -6   4  -1  115.09    3.50 
   6   4   1  114.09    3.70 
  -7  -4  -1    1.50    0.90 
   7   4   1    0.70    1.10 
  -7   4  -1    0.90    0.90 
  -8  -4  -1   38.20    2.20 
   8   4   1   43.30    2.90 
  -8   4  -1   42.20    2.60 
  -9  -4  -1    5.90    1.40 
   9   4   1    5.80    1.70 
  -9   4  -1    6.10    1.40 
  10   4   1    8.30    1.90 
 -10  -5   1   17.90    1.90 
  -9  -5   1   14.70    1.70 
  -9   5   1   15.50    1.80 
  -8  -5   1   -1.00    1.00 
  -8   5   1    1.10    1.00 
  -7  -5   1   29.50    1.80 
   7   5  -1   30.50    1.90 
  -7   5   1   32.20    2.00 
  -6  -5   1  121.29    3.30 
   6   5  -1  119.29    3.30 
   6   5  -1  119.29    3.40 
  -6   5   1  123.09    3.50 
  -5  -5   1  114.29    2.90 
   5   5  -1  113.29    3.00 
  -5   5   1  112.49    2.70 
  -5   5   1  117.49    3.20 
   5   5  -1  114.39    3.10 
  -4  -5   1  121.69    2.90 
   4   5  -1  121.59    2.90 
  -4   5   1  120.09    2.70 
   4   5  -1  121.59    3.00 
  -4   5   1  122.19    3.00 
  -3  -5   1   11.60    0.80 
  -3   5   1   12.60    0.80 
   3   5  -1   10.90    1.00 
   3   5  -1   12.20    0.80 
  -3   5   1   11.80    0.80 
  -2  -5   1  112.49    2.50 
  -2   5   1  111.09    2.50 
  -2   5   1  109.79    2.50 
   2   5  -1  110.19    2.60 
   2   5  -1  113.49    2.20 
   1   5  -1  364.56    6.60 
  -1   5   1  364.36    6.50 
   1   5  -1  362.16    6.50 
  -1   5   1  355.96    6.30 
   0   5  -1  249.28    4.60 
   0   5   1  245.58    4.40 
   0   5   1  247.38    4.70 
   0   5  -1  242.78    4.70 
  -1  -5  -1   22.80    0.70 
   1   5   1   22.00    1.00 
  -1   5  -1   23.60    1.00 
  -1   5  -1   24.00    0.90 
  -2  -5  -1   72.79    1.60 
   2   5   1   75.49    1.80 
  -2   5  -1   73.79    1.70 
  -2   5  -1   76.19    2.00 
   2   5   1   70.99    1.90 
  -3  -5  -1  595.84   10.30 
  -3   5  -1  612.64   10.80 
   3   5   1  599.54   10.50 
  -3   5  -1  595.84   10.20 
   3   5   1  612.84   10.60 
  -4  -5  -1   16.60    1.00 
  -4   5  -1   16.10    1.20 
   4   5   1   14.40    1.20 
   4   5   1   16.50    1.20 
  -5  -5  -1  147.99    3.50 
   5   5   1  144.39    3.50 
   5   5   1  145.89    3.70 
  -5   5  -1  147.19    3.90 
  -6  -5  -1    9.70    1.10 
   6   5   1    8.40    1.30 
  -6   5  -1    6.60    1.20 
   6   5   1    6.30    1.00 
  -7  -5  -1   77.19    2.80 
   7   5   1   81.79    3.10 
  -7   5  -1   79.39    3.10 
  -8  -5  -1   16.90    1.70 
  -8   5  -1   18.30    1.90 
   8   5   1   13.80    1.70 
   9   5   1   75.59    3.80 
  -9   5  -1   75.89    3.50 
  10   5   1    1.00    1.40 
 -10  -6   1    6.50    1.60 
  -9  -6   1   20.50    2.00 
  -9   6   1   22.10    2.10 
  -8  -6   1  109.39    3.70 
  -8   6   1  106.29    3.80 
  -7  -6   1   57.79    2.40 
   7   6  -1   57.99    2.50 
  -7   6   1   58.29    2.60 
  -6  -6   1   -0.20    0.70 
   6   6  -1   -0.20    0.70 
  -6   6   1   -0.30    0.90 
   6   6  -1    0.80    0.80 
  -5  -6   1   75.49    2.40 
   5   6  -1   75.49    2.40 
  -5   6   1   80.39    2.60 
   5   6  -1   71.99    2.40 
  -5   6   1   73.19    2.10 
  -4  -6   1  236.98    4.90 
   4   6  -1  235.38    4.80 
  -4   6   1  234.78    5.00 
   4   6  -1  245.68    5.10 
  -4   6   1  232.68    4.70 
  -3  -6   1    0.90    0.50 
   3   6  -1    0.10    0.30 
   3   6  -1    0.40    0.50 
  -3   6   1    1.80    0.50 
  -3   6   1   -0.40    0.50 
  -2  -6   1  128.29    2.80 
  -2   6   1  125.49    2.80 
   2   6  -1  126.79    2.40 
   2   6  -1  123.29    3.00 
  -2   6   1  120.89    2.80 
   1   6  -1    0.10    0.40 
   1   6  -1   -0.10    0.30 
  -1   6   1    0.20    0.30 
  -1   6   1    0.50    0.40 
   0   6   1  782.52   13.50 
   0   6  -1  779.92   13.50 
   0   6   1  787.82   13.20 
   0   6  -1  800.72   13.50 
   1   6   1    0.40    0.30 
   1   6   1    1.80    0.50 
  -1   6  -1    3.00    0.50 
  -1   6  -1    0.90    0.50 
  -2  -6  -1  498.05    8.50 
  -2   6  -1  501.65    8.70 
  -2   6  -1  497.45    9.10 
   2   6   1  503.95    9.00 
   2   6   1  494.15    8.70 
  -3  -6  -1   31.10    1.10 
   3   6   1   31.00    1.40 
  -3   6  -1   31.60    1.50 
  -3   6  -1   31.10    1.10 
   3   6   1   31.70    1.30 
  -4  -6  -1    7.40    0.80 
   4   6   1    6.90    0.80 
  -4   6  -1    6.90    0.90 
   4   6   1    5.30    0.80 
  -5  -6  -1  586.84   10.50 
   5   6   1  575.64   10.80 
  -5   6  -1  593.94   11.20 
   5   6   1  565.04   10.60 
  -6  -6  -1  128.49    3.40 
   6   6   1  128.59    3.50 
  -6   6  -1  127.19    3.80 
   6   6   1  124.39    3.70 
  -7  -6  -1   -0.30    1.00 
   7   6   1   -0.70    0.90 
  -7   6  -1    0.80    1.00 
   8   6   1   17.80    1.80 
  -8   6  -1   26.40    2.30 
  -9   6  -1    7.20    1.70 
   9   6   1    7.80    1.70 
  -9  -7   1   12.80    1.90 
  -9   7   1   11.70    1.70 
  -8  -7   1  146.19    4.30 
   8   7  -1  143.69    5.00 
  -8   7   1  143.19    4.50 
  -7  -7   1   54.69    2.50 
   7   7  -1   54.79    2.40 
  -7   7   1   58.59    2.70 
   7   7  -1   50.79    2.40 
  -6  -7   1    8.00    1.10 
  -6   7   1    6.60    1.10 
   6   7  -1    6.20    1.00 
   6   7  -1    4.30    1.00 
  -5  -7   1   17.10    1.30 
  -5   7   1   22.20    1.60 
   5   7  -1   19.10    1.60 
  -5   7   1   19.80    1.20 
   5   7  -1   17.20    1.40 
  -4  -7   1   50.09    1.80 
   4   7  -1   49.80    1.70 
  -4   7   1   50.59    1.90 
  -4   7   1   48.10    1.70 
   4   7  -1   49.30    2.00 
  -3  -7   1  207.78    4.30 
   3   7  -1  206.58    4.50 
  -3   7   1  207.38    4.30 
   3   7  -1  203.68    4.00 
  -3   7   1  205.58    4.40 
  -2  -7   1    2.30    0.50 
  -2   7   1    1.20    0.50 
  -2   7   1    1.70    0.50 
   2   7  -1    1.60    0.60 
   2   7  -1    1.50    0.30 
   1   7  -1  293.77    5.70 
  -1   7   1  295.17    5.70 
  -1   7   1  283.97    5.40 
   1   7  -1  295.77    5.70 
   0   7  -1  533.65    9.50 
   0   7   1  537.45    9.20 
   0   7  -1  536.95    9.60 
   0   7   1  524.95    9.50 
  -1   7  -1  405.46    7.40 
   1   7   1  409.86    7.10 
  -1   7  -1  406.16    7.60 
   1   7   1  402.56    7.60 
  -2  -7  -1  178.58    3.50 
  -2   7  -1  174.78    4.00 
   2   7   1  177.68    3.60 
  -2   7  -1  179.28    3.70 
   2   7   1  179.58    3.90 
  -3  -7  -1  105.49    2.40 
   3   7   1  105.29    2.50 
  -3   7  -1  103.99    2.50 
  -3   7  -1  107.49    2.90 
   3   7   1  109.89    2.90 
  -4  -7  -1   26.00    1.30 
   4   7   1   24.80    1.60 
  -4   7  -1   23.80    1.60 
   4   7   1   26.50    1.40 
  -5  -7  -1    1.10    0.80 
  -5   7  -1    1.80    1.00 
   5   7   1    2.00    0.90 
   5   7   1    2.00    0.90 
  -6   7  -1   82.59    3.10 
   6   7   1   82.49    2.90 
   6   7   1   79.99    2.80 
  -7   7  -1    0.00    1.00 
   7   7   1   -0.20    0.90 
   8   7   1    2.40    1.30 
  -8   7  -1    3.80    1.30 
   9   7   1    2.00    1.40 
  -9   7  -1    4.40    1.40 
  -9   8   1    0.80    1.20 
  -8  -8   1    5.10    1.60 
  -8   8   1    7.10    1.40 
  -7  -8   1   27.10    1.90 
  -7   8   1   27.50    2.10 
   7   8  -1   30.10    2.10 
  -6  -8   1    0.80    0.90 
   6   8  -1    2.10    1.00 
  -6   8   1    0.20    0.90 
  -5  -8   1   14.00    1.20 
  -5   8   1   12.00    1.30 
   5   8  -1   12.90    1.30 
  -4  -8   1   56.89    2.00 
  -4   8   1   59.29    2.10 
   4   8  -1   55.29    2.20 
  -4   8   1   56.19    1.90 
  -3  -8   1   29.90    1.40 
  -3   8   1   29.90    1.40 
   3   8  -1   29.30    1.60 
  -3   8   1   26.80    1.40 
   2   8  -1  410.06    7.70 
  -2   8   1  401.96    7.60 
  -2   8   1  404.96    7.70 
   2   8  -1  417.06    7.90 
  -1   8   1    5.90    0.70 
   1   8  -1    5.80    0.80 
  -1   8   1    5.50    0.70 
   1   8  -1    6.30    0.80 
   0   8  -1  878.11   15.30 
   0   8  -1  879.51   15.30 
   0   8   1  900.61   15.00 
   0   8   1  870.71   15.30 
   1   8   1  107.69    2.50 
   1   8   1  110.59    2.90 
  -1   8  -1  112.69    2.90 
  -1   8  -1  107.59    2.70 
  -2  -8  -1   93.99    2.20 
  -2   8  -1   94.09    2.40 
   2   8   1   94.59    2.70 
  -2   8  -1   94.09    2.70 
   2   8   1   94.19    2.30 
  -3  -8  -1    9.90    0.90 
   3   8   1   10.20    0.90 
  -3   8  -1    8.00    1.00 
  -3   8  -1    9.50    0.90 
   3   8   1   10.80    1.10 
  -4  -8  -1  126.39    3.10 
   4   8   1  132.39    3.60 
   4   8   1  127.49    3.20 
  -4   8  -1  129.69    3.60 
   5   8   1   31.70    2.00 
   5   8   1   35.50    1.90 
  -5   8  -1   36.60    2.10 
   6   8   1   96.19    3.10 
   6   8   1   91.29    3.10 
  -6   8  -1   88.89    3.40 
   7   8   1   35.20    2.40 
  -7   8  -1   35.20    2.40 
  -8   8  -1   43.80    2.80 
   8   8   1   40.60    2.70 
  -9   9   1    0.70    1.30 
   8   9  -1    2.60    1.20 
  -8   9   1    4.70    1.40 
  -7   9   1   29.50    2.20 
   7   9  -1   33.70    2.30 
  -6  -9   1    3.70    1.00 
   6   9  -1    4.90    1.10 
  -6   9   1    7.00    1.20 
  -5  -9   1  178.28    4.30 
  -5   9   1  179.48    4.60 
   5   9  -1  175.18    4.60 
  -4  -9   1   35.80    1.70 
  -4   9   1   35.70    1.80 
   4   9  -1   30.80    1.90 
  -4   9   1   31.50    1.70 
  -3  -9   1   20.80    1.20 
  -3   9   1   21.80    1.40 
   3   9  -1   22.70    1.60 
  -3   9   1   22.90    1.40 
   2   9  -1   12.30    1.20 
  -2   9   1   12.50    1.10 
   2   9  -1   12.70    1.00 
  -2   9   1   11.00    1.00 
   1   9  -1  255.37    5.30 
   1   9  -1  262.27    5.50 
  -1   9   1  250.67    5.10 
  -1   9   1  253.87    5.30 
   0   9  -1   48.10    1.80 
   0   9  -1   45.40    1.80 
   0   9   1   45.80    1.50 
   0   9   1   46.60    1.90 
   1   9   1  411.16    8.00 
  -1   9  -1  410.66    7.90 
  -1   9  -1  410.16    7.80 
   1   9   1  413.26    7.50 
  -2  -9  -1   39.10    1.40 
  -2   9  -1   36.70    1.70 
   2   9   1   38.20    1.30 
  -2   9  -1   40.00    1.60 
   2   9   1   37.40    1.80 
  -3   9  -1  823.82   14.70 
   3   9   1  805.32   14.00 
   3   9   1  810.02   14.50 
  -3   9  -1  799.52   14.10 
   4   9   1   32.70    1.90 
  -4   9  -1   34.00    1.90 
   4   9   1   31.30    1.70 
  -5   9  -1   54.99    2.60 
   5   9   1   54.89    2.40 
   5   9   1   50.89    2.20 
   6   9   1   12.70    1.40 
  -6   9  -1   14.20    1.70 
  -7   9  -1    2.30    1.20 
  -8   9  -1   22.80    2.30 
  -8  10   1    8.20    1.70 
   8  10  -1    5.90    1.40 
   7  10  -1    0.90    1.10 
  -7  10   1    0.50    1.00 
  -6  10   1   44.70    2.40 
   6  10  -1   45.80    2.60 
  -5 -10   1  120.79    3.40 
  -5  10   1  118.29    3.60 
   5  10  -1  116.29    3.70 
  -4 -10   1   76.09    2.50 
  -4  10   1   74.29    2.60 
  -4  10   1   74.49    2.50 
   4  10  -1   72.99    2.80 
  -3 -10   1   -0.10    0.70 
  -3  10   1   -0.30    0.70 
  -3  10   1   -0.10    0.70 
   3  10  -1   -0.30    0.80 
  -2  10   1  177.08    4.10 
  -2  10   1  178.08    4.20 
   2  10  -1  176.48    4.10 
   2  10  -1  173.88    4.30 
   1  10  -1   25.00    1.50 
  -1  10   1   25.30    1.50 
   1  10  -1   24.30    1.60 
  -1  10   1   24.10    1.30 
   0  10   1   81.49    2.60 
   0  10  -1   73.69    2.40 
   0  10   1   75.79    2.20 
   0  10  -1   81.49    2.50 
   1  10   1    7.70    1.10 
   1  10   1    7.50    0.80 
  -1  10  -1    6.20    0.90 
  -1  10  -1    6.70    0.90 
  -2  10  -1   20.80    1.50 
   2  10   1   20.30    1.60 
  -2  10  -1   18.70    1.40 
   3  10   1  246.38    5.60 
  -3  10  -1  239.78    5.10 
  -3  10  -1  241.98    5.60 
  -4  10  -1  144.29    4.10 
   4  10   1  140.89    3.90 
   5  10   1    4.60    1.10 
  -5  10  -1    3.50    1.10 
  -6  10  -1   10.00    1.50 
   6  10   1    8.90    1.30 
  -7  10  -1   15.70    1.90 
   7  10   1   13.80    1.70 
  -8  10  -1   11.20    1.80 
   8  11  -1   54.69    3.00 
  -8  11   1   47.60    2.90 
  -7  11   1   10.90    1.60 
   7  11  -1    9.50    1.50 
   6  11  -1    7.10    1.40 
  -6  11   1    6.80    1.30 
   5  11  -1   43.90    2.40 
  -5  11   1   49.60    2.50 
  -4 -11   1   14.50    1.40 
   4  11  -1   10.00    1.30 
  -4  11   1   11.40    1.30 
  -4  11   1   11.80    1.40 
  -3 -11   1  222.58    5.00 
   3  11  -1  225.28    5.40 
  -3  11   1  223.98    5.20 
  -3  11   1  220.48    5.10 
  -2  11   1  143.19    3.80 
   2  11  -1  143.39    4.00 
  -2  11   1  144.29    3.70 
   2  11  -1  144.79    3.70 
   1  11  -1    3.20    0.80 
  -1  11   1    3.90    0.80 
   1  11  -1    8.60    1.20 
  -1  11   1    4.80    1.00 
   0  11   1   13.60    1.10 
   0  11  -1   13.20    1.20 
   0  11   1   11.80    1.20 
   0  11  -1   10.70    1.20 
   1  11   1  239.78    5.50 
  -1  11  -1  232.68    5.30 
  -1  11  -1  239.78    5.40 
  -2  11  -1   72.19    2.70 
   2  11   1   66.99    2.60 
  -2  11  -1   66.89    2.40 
  -3  11  -1  126.69    3.80 
  -3  11  -1  128.09    3.40 
   3  11   1  128.79    3.80 
   4  11   1    6.10    1.30 
  -4  11  -1    5.20    1.10 
   5  11   1   34.50    2.30 
  -5  11  -1   31.30    2.20 
   6  11   1   10.40    1.50 
  -6  11  -1   10.80    1.60 
  -7  11  -1    8.00    1.60 
   7  11   1    7.60    1.50 
  -8  12   1    8.00    1.70 
   8  12  -1   11.40    1.80 
  -7  12   1   13.00    1.80 
   7  12  -1   10.50    1.60 
  -6  12   1   48.80    2.80 
   6  12  -1   44.50    2.80 
   5  12  -1   26.00    2.30 
  -5  12   1   22.30    1.90 
  -4  12   1   23.60    1.80 
  -4  12   1   24.90    1.80 
   4  12  -1   25.60    2.20 
  -3 -12   1   19.30    1.80 
   3  12  -1   20.60    1.80 
  -3  12   1   16.70    1.50 
  -3  12   1   16.90    1.60 
   2  12  -1  893.81   15.70 
  -2  12   1  897.61   15.90 
  -2  12   1  868.61   15.70 
   2  12  -1  854.41   16.00 
   1  12  -1    2.60    0.90 
  -1  12   1    0.80    0.80 
   1  12  -1    3.10    1.00 
  -1  12   1    1.70    0.90 
   0  12  -1   66.49    2.60 
   0  12  -1   65.49    2.40 
   0  12   1   66.69    2.70 
  -1  12  -1   -0.40    0.90 
  -1  12  -1   -1.90    0.60 
   1  12   1    0.50    0.90 
  -2  12  -1   26.10    1.70 
  -2  12  -1   28.60    1.90 
   2  12   1   28.70    1.90 
   3  12   1  252.37    5.90 
  -3  12  -1  238.08    5.50 
   4  12   1    5.90    1.30 
  -4  12  -1    4.40    1.20 
  -5  12  -1    3.30    1.10 
   5  12   1    5.20    1.20 
   6  12   1   24.60    2.10 
  -6  12  -1   23.20    2.20 
  -7  12  -1    9.70    1.80 
   7  12   1    9.90    1.60 
   7  13  -1    1.30    1.20 
  -7  13   1    0.10    1.10 
   6  13  -1   50.09    2.90 
  -6  13   1   56.39    3.00 
   5  13  -1    2.10    1.20 
  -5  13   1    4.30    1.30 
   4  13  -1    0.90    1.00 
  -4  13   1   -1.40    0.90 
  -4  13   1    0.20    0.80 
   3  13  -1  139.29    4.20 
  -3  13   1  150.08    4.20 
  -3  13   1  140.09    4.00 
  -2  13   1    0.00    0.90 
   2  13  -1    3.00    1.10 
   2  13  -1    2.50    1.10 
  -2  13   1    1.10    1.10 
   1  13  -1   29.50    2.00 
  -1  13   1   26.10    1.90 
   1  13  -1   29.00    1.80 
   0  13  -1    7.90    1.20 
   0  13   1    8.60    1.30 
   0  13  -1    6.00    1.10 
   1  13   1   -1.10    0.90 
  -1  13  -1    0.30    0.90 
  -1  13  -1   -1.30    0.80 
  -2  13  -1   13.30    1.30 
   2  13   1   14.80    1.60 
  -2  13  -1   14.30    1.50 
  -3  13  -1   41.10    2.30 
   3  13   1   38.10    2.30 
  -4  13  -1    5.40    1.30 
   4  13   1    5.60    1.30 
   5  13   1   12.60    1.70 
  -5  13  -1   13.70    1.80 
  -6  13  -1    7.60    1.50 
   6  13   1    4.90    1.30 
  -7  13  -1    6.40    2.80 
   7  13   1    7.70    1.50 
  -7  14   1    2.10    1.40 
   7  14  -1    0.90    1.40 
  -6  14   1   71.09    3.30 
   6  14  -1   71.59    3.40 
   5  14  -1   82.59    3.70 
  -5  14   1   79.59    3.40 
   4  14  -1   28.80    2.30 
  -4  14   1   28.40    2.00 
   3  14  -1    1.90    1.20 
  -3  14   1    0.80    1.00 
  -2  14   1   11.00    1.40 
   2  14  -1   10.60    1.50 
   1  14  -1   44.90    2.40 
  -1  14   1   40.60    2.40 
   0  14  -1  104.59    3.30 
   0  14   1   99.09    3.50 
   0  14  -1  100.19    3.40 
   1  14   1   21.30    1.90 
  -1  14  -1   16.20    1.50 
  -1  14  -1   14.70    1.50 
   2  14   1   25.00    2.10 
  -2  14  -1   25.10    1.90 
  -2  14  -1   24.50    1.90 
   3  14   1    8.00    1.50 
  -3  14  -1    6.50    1.30 
   4  14   1   29.10    2.50 
  -4  14  -1   27.60    2.40 
   5  14   1   10.60    1.70 
  -5  14  -1    7.80    1.60 
  -6  14  -1    1.70    1.30 
   6  14   1    1.90    1.30 
  -6  15   1    2.20    1.30 
   6  15  -1    1.00    1.30 
   5  15  -1    4.50    1.50 
   4  15  -1    6.20    1.40 
  -3  15   1   19.10    1.90 
   3  15  -1   17.80    1.90 
  -2  15   1   27.50    2.30 
   2  15  -1   25.80    2.20 
   1  15  -1    0.30    1.20 
  -1  15   1    1.10    1.10 
   0  15  -1    6.90    1.40 
   0  15   1    4.50    1.30 
  -1  15  -1   39.80    2.30 
   1  15   1   44.50    2.60 
  -1  15  -1   48.20    2.80 
  -2  15  -1    2.50    1.10 
  -2  15  -1    0.90    1.10 
   2  15   1   -0.10    1.30 
  -3  15  -1    7.40    1.40 
   3  15   1   12.30    1.80 
   4  15   1    7.80    1.60 
  -4  15  -1    7.80    1.70 
  -5  15  -1    7.30    1.70 
   5  15   1    8.70    1.80 
   6  15   1   47.90    3.20 
   5  16  -1    6.60    1.70 
   4  16  -1    2.40    1.50 
   3  16  -1    2.40    1.30 
  -3  16   1   -1.70    1.20 
  -2  16   1   15.20    1.80 
   2  16  -1   17.50    2.00 
  -1  16   1   -0.70    1.20 
   1  16  -1    0.10    1.00 
   0  16   1    3.20    1.40 
   0  16  -1    2.40    1.30 
  -1  16  -1    2.30    1.10 
   1  16   1   -1.20    1.10 
   2  16   1   -1.00    1.30 
  -2  16  -1    1.30    1.20 
  -3  16  -1    2.30    1.30 
   3  16   1    1.00    1.30 
  -4  16  -1   -0.90    1.20 
   4  16   1   -0.10    1.30 
   5  16   1    3.00    1.50 
  -5  16  -1    0.20    1.40 
   4  17  -1   -0.50    1.40 
   3  17  -1   24.10    2.40 
  -3  17   1   20.40    2.10 
  -2  17   1    9.50    1.70 
   2  17  -1    8.10    1.60 
   1  17  -1   14.70    1.80 
  -1  17   1   18.60    2.10 
   0  17  -1    0.20    1.10 
   0  17   1   -1.30    1.10 
  -1  17  -1    1.60    1.20 
   1  17   1   -0.10    1.30 
   2  17   1   20.80    2.30 
  -2  17  -1   17.60    1.90 
   3  17   1    1.30    1.50 
   4  17   1   -0.50    1.50 
   2  18  -1    0.30    1.30 
  -2  18   1    1.90    1.30 
  -1  18   1   -0.40    1.20 
   1  18  -1    0.10    1.30 
   0  18   1   30.30    2.60 
   0  18  -1   28.00    2.40 
   1  18   1   12.50    1.90 
  -1  18  -1   10.50    1.80 
   2  18   1   47.70    3.30 
 -10   0   2   30.30    2.30 
  -9   0   2   35.70    2.30 
  -8   0   2  159.78    4.50 
  -7   0   2    7.10    1.20 
  -6   0   2  267.97    5.80 
  -5   0   2   74.19    2.30 
  -4   0   2  603.64   10.70 
  -3   0   2  303.47    5.60 
  -2   0   2 1864.31   30.40 
  -1   0   2 1171.98   19.20 
   0   0  -2 2915.11   47.20 
  -1   0  -2 2227.18   36.00 
   1   0   2 2206.18   36.00 
   2   0   2   10.40    0.70 
  -2   0  -2   11.30    0.60 
  -3   0  -2   70.79    1.90 
   3   0   2   71.09    2.00 
   4   0   2 1928.61   32.00 
  -4   0  -2 1906.41   31.80 
  -5   0  -2  354.76    7.10 
   5   0   2  369.16    7.40 
  -6   0  -2   50.79    2.20 
   6   0   2   51.19    2.50 
   7   0   2   -0.30    1.00 
  -7   0  -2   -0.90    0.70 
   8   0   2   61.19    3.10 
  -8   0  -2   63.49    2.80 
  -9   0  -2   31.30    2.20 
   9   0   2   34.60    2.80 
 -10   0  -2   12.70    1.80 
 -10  -1   2    4.50    1.30 
 -10   1   2    5.40    1.40 
  -9  -1   2   -0.10    1.00 
  -9   1   2    1.00    1.10 
  -8  -1   2  676.53   12.90 
  -8   1   2  668.43   12.90 
  -7  -1   2   83.09    2.90 
  -7   1   2   87.19    3.00 
  -6  -1   2  122.39    3.40 
  -6   1   2  124.39    3.40 
  -5  -1   2    1.80    0.60 
  -5   1   2    2.10    0.70 
  -4  -1   2  236.98    4.70 
  -4   1   2  236.78    4.80 
  -3  -1   2  706.73   12.10 
  -3   1   2  714.53   12.20 
  -2  -1   2  102.79    2.20 
  -2   1   2   98.79    2.10 
  -1  -1   2   14.90    0.60 
   1   1  -2   15.40    0.70 
  -1   1   2   16.80    0.50 
  -1   1   2   16.80    0.70 
   0  -1  -2  250.67    4.20 
   0   1   2  246.08    4.40 
  -1  -1  -2 6229.08   99.99 
   1  -1   2 6005.50  100.49 
   1   1   2 6098.99  100.19 
   1   1   2 6370.86  100.89 
  -1   1  -2 6222.18  100.59 
  -2  -1  -2   17.00    0.70 
   2  -1   2   17.30    0.80 
   2   1   2   16.50    0.80 
  -2   1  -2   17.50    0.80 
   2   1   2   18.40    0.70 
  -3  -1  -2  267.57    5.10 
   3  -1   2  277.07    5.40 
   3   1   2  277.57    4.80 
   3   1   2  274.07    5.30 
  -3   1  -2  269.07    5.20 
  -4  -1  -2   15.20    1.00 
   4  -1   2   19.30    1.30 
   4   1   2   17.20    1.30 
   4   1   2   16.30    0.70 
  -4   1  -2   15.00    1.10 
  -5  -1  -2  164.58    3.90 
   5  -1   2  162.68    4.20 
   5   1   2  165.78    4.20 
  -5   1  -2  168.98    4.00 
   6  -1   2  184.08    4.80 
  -6  -1  -2  186.58    4.50 
  -6   1  -2  185.78    4.60 
   6   1   2  181.28    4.80 
   7  -1   2    4.90    1.20 
  -7  -1  -2    5.10    1.00 
   7   1   2    4.10    1.20 
  -7   1  -2    5.60    1.20 
   8  -1   2    4.50    1.50 
  -8  -1  -2    4.60    1.20 
   8   1   2    4.70    1.40 
  -8   1  -2    5.10    1.20 
   9  -1   2   73.99    3.60 
  -9  -1  -2   73.69    3.20 
  -9   1  -2   71.29    3.30 
   9   1   2   79.29    3.70 
 -10  -1  -2    0.60    1.20 
  10   1   2   -1.10    1.30 
 -10   1  -2   -0.30    1.20 
 -10  -2   2    0.20    1.10 
 -10   2   2    0.20    1.10 
  -9  -2   2    8.60    1.40 
  -8  -2   2   55.89    2.60 
  -8   2   2   58.89    2.70 
  -7  -2   2   10.10    1.40 
  -7   2   2    8.70    1.40 
  -6  -2   2  240.88    5.30 
  -6   2   2  238.58    5.30 
  -6   2   2  237.98    5.00 
  -5  -2   2   41.90    1.70 
  -5   2   2   43.30    1.70 
  -4  -2   2  520.05    9.30 
  -4   2   2  511.25    9.30 
  -4   2   2  536.55    9.40 
  -3  -2   2  964.40   16.10 
  -3   2   2  933.11   16.10 
  -3   2   2  964.10   16.10 
  -2  -2   2  157.48    3.20 
  -2   2   2  160.48    3.10 
  -2   2   2  159.38    3.20 
  -1   2   2  312.77    5.30 
   1   2  -2  311.17    5.60 
  -1   2   2  311.67    5.50 
   0   2  -2  691.23   11.60 
   0   2   2  688.33   11.50 
   0   2   2  678.33   11.10 
  -1  -2  -2 8592.34  151.28 
   1  -2   2 7739.73  145.89 
   1   2   2 9015.40  145.99 
  -1   2  -2 9772.32  146.89 
   1   2   2 9999.00  146.99 
   2  -2   2  200.58    3.90 
  -2  -2  -2  196.28    3.60 
   2   2   2  197.28    3.90 
   2   2   2  195.38    3.60 
  -2   2  -2  190.38    3.90 
   3  -2   2    2.40    0.60 
  -3  -2  -2    2.20    0.40 
   3   2   2    1.90    0.50 
   3   2   2    2.30    0.40 
  -3   2  -2    2.00    0.50 
  -4  -2  -2  154.68    3.50 
   4  -2   2  165.98    3.90 
  -4   2  -2  162.58    3.70 
   4   2   2  157.58    3.20 
   4   2   2  160.08    3.70 
   5  -2   2    9.50    1.10 
  -5   2  -2    7.70    1.00 
   5   2   2    9.00    1.10 
  -6  -2  -2  184.78    4.40 
   6  -2   2  188.48    4.90 
  -6   2  -2  190.08    4.70 
   6   2   2  190.58    5.00 
  -7  -2  -2    3.60    1.00 
   7  -2   2    3.00    1.10 
  -7   2  -2    4.00    1.10 
   7   2   2    4.00    1.20 
  -8  -2  -2   10.80    1.50 
   8  -2   2    9.60    1.60 
  -8   2  -2   12.30    1.60 
   8   2   2   11.40    1.70 
  -9  -2  -2   -0.10    1.00 
  -9   2  -2    3.70    1.20 
   9   2   2    2.80    1.50 
  10   2   2   -0.50    1.40 
 -10  -3   2   14.80    1.90 
 -10   3   2   14.50    1.90 
  -9  -3   2   33.80    2.30 
  -9   3   2   35.20    2.40 
  -8  -3   2   14.80    1.70 
  -8   3   2   13.80    1.50 
  -7  -3   2   86.69    3.00 
  -7   3   2   89.59    3.10 
  -6  -3   2   22.30    1.50 
  -6   3   2   24.90    1.70 
  -6   3   2   22.70    1.20 
  -5  -3   2  406.36    7.70 
  -5   3   2  394.46    7.70 
  -5   3   2  401.16    7.50 
  -4  -3   2 1326.07   22.20 
  -4   3   2 1327.17   22.10 
  -4   3   2 1310.77   22.30 
  -3  -3   2 1045.70   17.70 
   3   3  -2 1051.79   17.80 
  -3   3   2 1040.40   17.60 
  -3   3   2 1060.89   17.70 
  -2  -3   2  267.57    5.10 
   2   3  -2  276.27    5.20 
  -2   3   2  279.37    5.00 
  -2   3   2  271.57    5.10 
   1   3  -2 1615.84   25.50 
   1   3  -2 1482.85   25.50 
  -1   3   2 1515.55   25.20 
  -1   3   2 1576.04   25.50 
   0   3  -2 2995.80   57.99 
   0   3   2 3625.24   57.89 
   0   3  -2 3999.50   57.49 
   1  -3   2 6274.77  106.19 
  -1  -3  -2 6557.54  110.99 
  -1   3  -2 5848.01  117.29 
   1   3   2 7464.75  106.59 
   2  -3   2  515.05    8.90 
  -2  -3  -2  491.55    8.50 
   2   3   2  500.25    8.90 
   2   3   2  506.45    8.70 
  -2   3  -2  503.95    9.00 
  -3  -3  -2   99.89    2.30 
   3  -3   2  104.39    2.70 
   3   3   2   99.59    2.50 
   3   3   2  100.59    2.30 
  -3   3  -2   99.79    2.60 
  -4  -3  -2   23.30    1.20 
   4  -3   2   29.60    1.60 
   4   3   2   25.60    1.50 
   4   3   2   25.50    1.10 
  -4   3  -2   25.70    1.40 
   5  -3   2   31.50    1.90 
  -5  -3  -2   29.90    1.50 
   5   3   2   29.60    1.30 
   5   3   2   34.70    2.00 
  -5   3  -2   33.10    1.80 
   6  -3   2  204.18    5.10 
  -6  -3  -2  200.88    4.70 
   6   3   2  208.28    5.20 
  -6   3  -2  198.98    5.00 
   7  -3   2    9.60    1.40 
  -7  -3  -2   12.70    1.40 
  -7   3  -2   14.40    1.60 
   7   3   2   11.10    1.50 
   8  -3   2    4.60    1.40 
  -8  -3  -2    2.80    1.00 
  -8   3  -2    3.00    1.20 
   8   3   2    2.40    1.40 
  -9   3  -2    1.40    1.10 
   9   3   2    3.60    1.60 
 -10  -4   2   10.60    1.60 
 -10   4   2   13.00    1.80 
  -9  -4   2    0.10    1.10 
  -9   4   2    0.50    1.00 
  -8  -4   2   27.70    2.10 
  -8   4   2   29.20    2.00 
  -7  -4   2  154.88    4.10 
  -7   4   2  150.38    4.30 
  -6  -4   2  108.69    3.10 
  -6   4   2  106.99    3.20 
  -6   4   2  105.59    2.80 
  -5  -4   2   27.30    1.50 
  -5   4   2   26.20    1.20 
  -5   4   2   31.60    1.60 
  -4  -4   2    7.20    0.80 
  -4   4   2    8.30    0.80 
   4   4  -2    7.80    0.80 
  -4   4   2    8.40    0.80 
  -3  -4   2  506.15    9.20 
  -3   4   2  526.75    9.20 
   3   4  -2  518.15    9.40 
  -3   4   2  526.55    9.20 
  -2  -4   2  892.41   15.10 
   2   4  -2  896.21   15.20 
  -2   4   2  892.71   15.10 
  -2   4   2  882.01   14.90 
  -1   4   2   38.20    0.90 
  -1   4   2   38.60    1.20 
   1   4  -2   36.90    1.20 
   1   4  -2   40.90    1.30 
   0   4  -2  358.16    6.50 
   0   4   2  358.76    6.40 
   0   4  -2  361.56    6.40 
   0   4   2  357.16    5.90 
  -1  -4  -2   75.69    1.40 
   1  -4   2   79.49    1.80 
  -1   4  -2   77.49    1.70 
  -1   4  -2   76.79    2.00 
   1   4   2   74.89    1.90 
   2  -4   2   -0.20    0.40 
  -2  -4  -2    0.00    0.30 
  -2   4  -2    0.20    0.20 
  -2   4  -2    0.90    0.50 
   2   4   2   -0.70    0.30 
   2   4   2    0.00    0.40 
  -3  -4  -2  116.99    2.50 
   3  -4   2  118.19    2.90 
   3   4   2  112.29    2.70 
  -3   4  -2  115.19    2.90 
   3   4   2  116.09    2.60 
   4  -4   2  666.93   12.20 
  -4  -4  -2  679.53   11.80 
  -4   4  -2  676.93   12.30 
   4   4   2  681.03   12.10 
   4   4   2  673.13   11.70 
   5  -4   2   70.59    2.60 
  -5  -4  -2   72.69    2.20 
   5   4   2   68.59    2.10 
  -5   4  -2   71.69    2.50 
   5   4   2   75.29    2.60 
  -6  -4  -2  346.97    7.10 
   6  -4   2  354.06    7.60 
  -6   4  -2  352.16    7.60 
   6   4   2  356.96    7.60 
  -7  -4  -2    9.90    1.30 
   7  -4   2    9.10    1.50 
   7   4   2    8.10    1.40 
  -7   4  -2   10.60    1.50 
  -8   4  -2   93.49    3.70 
   8   4   2   88.89    3.90 
   9   4   2   14.30    2.00 
  -9   4  -2   17.80    2.00 
 -10  -5   2    0.00    1.20 
 -10   5   2   -0.40    1.30 
  -9  -5   2    7.40    1.50 
  -9   5   2    5.30    1.30 
  -8  -5   2   12.80    1.60 
  -8   5   2   13.60    1.70 
  -7  -5   2   34.80    2.10 
  -7   5   2   40.40    2.20 
  -6  -5   2  136.79    3.60 
  -6   5   2  131.59    3.40 
  -6   5   2  138.69    3.70 
  -5  -5   2  462.75    8.60 
   5   5  -2  446.76    8.70 
  -5   5   2  453.15    8.40 
  -5   5   2  454.55    8.70 
  -4  -5   2   99.79    2.60 
  -4   5   2  101.19    2.50 
   4   5  -2  100.29    2.70 
  -4   5   2  100.49    2.60 
  -3  -5   2  930.51   16.00 
   3   5  -2  965.80   16.20 
  -3   5   2  923.01   15.90 
  -3   5   2  911.81   15.80 
  -2  -5   2  619.74   10.80 
  -2   5   2  613.84   10.50 
  -2   5   2  603.24   10.70 
   2   5  -2  612.04   10.80 
  -1   5   2   69.39    1.50 
   1   5  -2   73.39    1.90 
  -1   5   2   69.89    1.80 
   1   5  -2   68.39    1.90 
   0   5  -2   52.69    1.50 
   0   5  -2   47.90    1.60 
   0   5   2   48.40    1.50 
   0   5   2   50.39    1.10 
  -1  -5  -2  800.12   13.10 
   1  -5   2  822.72   13.40 
  -1   5  -2  789.52   13.50 
  -1   5  -2  818.32   13.90 
   1   5   2  789.22   13.70 
  -2  -5  -2   70.99    1.50 
   2  -5   2   72.89    1.90 
  -2   5  -2   70.89    1.70 
   2   5   2   71.09    1.90 
  -2   5  -2   68.69    2.10 
   2   5   2   68.39    2.00 
   3  -5   2  265.37    5.40 
  -3  -5  -2  268.47    4.90 
  -3   5  -2  265.37    4.70 
   3   5   2  272.77    5.30 
   3   5   2  269.97    5.20 
  -3   5  -2  264.87    5.50 
  -4  -5  -2    0.90    0.50 
   4  -5   2    1.10    0.80 
   4   5   2    0.00    0.60 
  -4   5  -2    3.20    0.80 
   4   5   2    0.50    0.60 
  -5  -5  -2   10.60    1.00 
   5  -5   2    8.90    1.10 
  -5   5  -2    8.80    1.20 
   5   5   2   10.30    1.10 
   5   5   2   10.40    1.00 
  -6  -5  -2   56.19    2.20 
  -6   5  -2   58.99    2.60 
   6   5   2   60.49    2.80 
  -7   5  -2   55.19    2.80 
   7   5   2   50.29    2.90 
  -8   5  -2    0.50    1.10 
   8   5   2   -0.50    1.20 
   9   5   2    7.30    1.70 
  -9   5  -2    6.20    1.50 
 -10  -6   2   22.90    2.20 
  -9  -6   2   -1.00    1.10 
  -9   6   2   -0.90    1.00 
  -8  -6   2   25.10    2.20 
  -8   6   2   20.80    1.90 
  -7  -6   2   36.70    2.20 
  -7   6   2   39.30    2.30 
  -6  -6   2  118.89    3.30 
   6   6  -2  109.19    3.40 
  -6   6   2  114.39    3.40 
  -5  -6   2    1.70    0.70 
   5   6  -2    1.00    0.70 
  -5   6   2    1.90    0.60 
  -5   6   2    0.70    0.70 
  -4  -6   2   49.00    1.80 
   4   6  -2   49.30    2.00 
  -4   6   2   50.59    1.70 
  -4   6   2   49.10    1.80 
  -3  -6   2    1.80    0.60 
  -3   6   2    2.00    0.50 
   3   6  -2    2.10    0.60 
  -3   6   2    2.30    0.60 
  -2   6   2  582.04   10.10 
  -2   6   2  570.54   10.30 
   2   6  -2  584.54   10.40 
   2   6  -2  600.74   10.50 
  -1   6   2  128.79    2.90 
   1   6  -2  125.49    2.90 
   1   6  -2  125.79    3.00 
  -1   6   2  120.29    2.50 
   0   6   2 1128.19   18.10 
   0   6  -2 1085.09   18.60 
   0   6  -2 1107.29   18.80 
   0   6   2 1109.59   18.70 
  -1  -6  -2   25.20    0.70 
  -1   6  -2   24.80    1.30 
  -1   6  -2   25.00    1.00 
   1   6   2   25.90    1.20 
  -2  -6  -2    5.80    0.50 
  -2   6  -2    5.90    0.60 
   2   6   2    4.40    0.60 
   2   6   2    4.20    0.80 
  -2   6  -2    4.40    0.70 
  -3  -6  -2  595.94   10.20 
  -3   6  -2  601.74   11.00 
   3   6   2  597.74   10.60 
  -3   6  -2  573.64   10.10 
   3   6   2  595.84   10.60 
  -4  -6  -2   24.60    1.20 
   4   6   2   24.30    1.40 
   4   6   2   25.50    1.50 
  -4   6  -2   23.60    1.60 
  -5  -6  -2   36.20    1.90 
   5   6   2   27.40    1.60 
   5   6   2   28.50    1.90 
  -5   6  -2   29.50    1.90 
   6   6   2    6.70    1.20 
  -6   6  -2   10.70    1.40 
  -7   6  -2    1.10    1.10 
   7   6   2    1.30    1.30 
  -8   6  -2    3.90    1.40 
   8   6   2    3.80    1.40 
  -9   6  -2   82.19    3.80 
   9   6   2   84.29    4.10 
 -10  -7   2    0.20    1.30 
  -9  -7   2   26.70    2.20 
  -9   7   2   26.80    2.20 
  -8  -7   2   17.70    1.80 
  -8   7   2   15.90    1.70 
  -7  -7   2  140.49    4.00 
  -7   7   2  157.58    4.40 
  -6  -7   2  287.07    6.20 
  -6   7   2  284.77    6.40 
   6   7  -2  287.17    6.40 
  -5  -7   2  109.69    3.00 
   5   7  -2  105.19    3.30 
  -5   7   2  113.39    3.20 
  -5   7   2  107.59    2.90 
  -4  -7   2   11.70    1.10 
   4   7  -2   14.10    1.30 
  -4   7   2   12.00    1.10 
   4   7  -2   14.10    1.10 
  -4   7   2   10.90    1.00 
  -3  -7   2  455.65    8.50 
  -3   7   2  460.05    8.40 
   3   7  -2  464.25    8.80 
  -3   7   2  458.75    8.50 
  -2   7   2   16.90    0.90 
   2   7  -2   15.80    1.10 
   2   7  -2   15.80    1.10 
  -2   7   2   15.30    1.10 
   1   7  -2  737.33   12.90 
   1   7  -2  732.03   12.90 
  -1   7   2  731.53   12.80 
  -1   7   2  736.43   12.40 
   0   7   2  343.87    6.00 
   0   7  -2  351.46    6.60 
   0   7   2  342.77    6.60 
   0   7  -2  337.27    6.70 
  -1  -7  -2  384.66    6.60 
  -1   7  -2  382.36    7.10 
  -1   7  -2  379.16    7.40 
   1   7   2  392.96    7.30 
  -2  -7  -2   44.90    1.20 
  -2   7  -2   45.80    1.50 
  -2   7  -2   43.30    1.80 
   2   7   2   44.30    1.60 
   2   7   2   44.60    1.70 
  -3  -7  -2  261.67    4.80 
  -3   7  -2  249.68    4.80 
   3   7   2  252.27    5.20 
   3   7   2  254.17    5.30 
  -3   7  -2  256.67    5.60 
  -4   7  -2   79.49    2.80 
   4   7   2   81.19    2.60 
   4   7   2   79.19    2.50 
   5   7   2  110.39    3.20 
  -5   7  -2  115.19    3.70 
   5   7   2  110.29    3.20 
  -6   7  -2  164.68    4.70 
   6   7   2  175.78    4.90 
   6   7   2  162.08    4.40 
  -7   7  -2   22.10    2.00 
   7   7   2   19.20    1.90 
   8   7   2    1.50    1.40 
  -8   7  -2   -0.40    1.10 
   9   7   2    6.40    1.80 
  -9  -8   2    0.80    1.30 
  -9   8   2    3.80    1.30 
  -8  -8   2   11.00    1.60 
  -8   8   2   15.80    1.80 
  -7  -8   2   27.40    2.10 
   7   8  -2   30.90    2.20 
  -7   8   2   33.10    2.20 
  -6  -8   2  142.59    3.90 
  -6   8   2  137.79    4.00 
   6   8  -2  147.99    4.10 
  -5  -8   2    0.80    0.80 
  -5   8   2    0.70    0.60 
   5   8  -2    0.00    0.90 
  -5   8   2    0.40    0.70 
  -4  -8   2   40.20    1.70 
  -4   8   2   44.10    1.80 
   4   8  -2   41.70    2.00 
  -4   8   2   39.60    1.70 
  -3  -8   2  533.95    9.70 
   3   8  -2  520.85    9.90 
  -3   8   2  522.75    9.70 
  -3   8   2  516.85    9.50 
  -2   8   2   79.39    2.40 
   2   8  -2   80.19    2.40 
  -2   8   2   76.49    2.10 
   2   8  -2   72.69    2.30 
   1   8  -2   16.60    1.10 
   1   8  -2   14.50    1.20 
  -1   8   2   14.10    1.20 
  -1   8   2   14.80    0.90 
   0   8   2    7.20    0.90 
   0   8  -2    6.40    0.80 
   0   8  -2    8.00    0.90 
   0   8   2    7.00    0.60 
  -1  -8  -2  141.69    2.80 
  -1   8  -2  143.59    3.30 
  -1   8  -2  137.39    3.50 
   1   8   2  142.99    3.40 
  -2   8  -2    0.10    0.60 
   2   8   2    1.70    0.50 
   2   8   2    0.20    0.70 
  -2   8  -2    1.40    0.50 
   3   8   2   11.40    1.20 
   3   8   2   11.70    1.10 
  -3   8  -2   10.30    1.10 
  -4   8  -2    0.50    0.80 
   4   8   2    1.60    1.00 
   4   8   2    1.50    0.70 
   5   8   2  128.19    3.60 
  -5   8  -2  129.99    4.00 
   5   8   2  132.69    3.60 
   6   8   2   10.40    1.30 
  -6   8  -2   11.90    1.50 
   6   8   2    8.40    1.20 
  -7   8  -2    1.60    1.10 
   7   8   2   -0.30    1.20 
  -8   8  -2    0.90    1.40 
   8   8   2   -0.20    1.30 
   9   8   2    5.80    1.70 
  -9   9   2    2.50    1.30 
  -8  -9   2    5.20    1.40 
  -8   9   2    6.40    1.40 
  -7  -9   2   -2.10    1.00 
  -7   9   2   -0.30    1.00 
   7   9  -2    0.40    0.90 
  -6  -9   2   -1.60    0.90 
   6   9  -2   -0.80    1.00 
  -6   9   2   -1.10    0.90 
  -5  -9   2  197.18    4.70 
  -5   9   2  194.88    4.80 
   5   9  -2  202.28    5.10 
  -5   9   2  193.68    4.60 
  -4  -9   2  227.78    5.00 
  -4   9   2  219.78    4.90 
  -4   9   2  228.38    5.00 
   4   9  -2  214.68    5.20 
  -3  -9   2  268.97    5.60 
   3   9  -2  255.17    5.80 
  -3   9   2  265.37    5.60 
  -3   9   2  262.77    5.40 
   2   9  -2   73.49    2.50 
  -2   9   2   69.39    2.10 
   2   9  -2   75.19    2.40 
  -2   9   2   72.79    2.40 
   1   9  -2   55.89    2.10 
   1   9  -2   47.00    1.90 
  -1   9   2   49.90    1.60 
  -1   9   2   55.49    2.00 
   0   9  -2  188.28    4.30 
   0   9   2  187.88    4.30 
   0   9  -2  178.88    4.30 
   0   9   2  187.18    3.70 
  -1   9  -2   95.89    2.80 
  -1   9  -2   95.99    2.60 
   1   9   2   99.59    2.80 
  -2   9  -2  138.19    3.70 
   2   9   2  134.09    3.50 
  -2   9  -2  131.59    3.20 
   2   9   2  129.19    3.20 
   3   9   2  281.57    5.70 
   3   9   2  284.47    6.10 
  -3   9  -2  283.07    6.30 
   4   9   2    6.50    1.20 
   4   9   2    3.90    0.80 
  -4   9  -2    1.80    1.00 
   5   9   2   67.99    2.70 
  -5   9  -2   65.39    2.90 
   5   9   2   68.89    2.50 
   6   9   2    8.10    1.30 
   6   9   2   10.60    1.30 
  -6   9  -2   10.70    1.60 
   7   9   2   12.90    1.70 
  -7   9  -2   14.20    1.90 
  -8   9  -2   89.49    4.00 
  -8  10   2   45.40    2.70 
  -7 -10   2    5.60    1.30 
  -7  10   2    7.10    1.40 
   7  10  -2    6.90    1.40 
  -6 -10   2    7.10    1.30 
   6  10  -2    7.70    1.40 
  -6  10   2    6.90    1.20 
  -5 -10   2  241.28    5.50 
  -5  10   2  246.68    5.70 
  -5  10   2  243.38    5.50 
   5  10  -2  253.77    6.10 
  -4 -10   2  321.97    6.70 
   4  10  -2  330.57    7.20 
  -4  10   2  325.17    6.80 
  -4  10   2  327.87    6.80 
  -3 -10   2    2.70    0.90 
  -3  10   2    1.40    0.80 
   3  10  -2    1.50    1.00 
  -3  10   2    2.80    0.80 
   2  10  -2   33.30    1.80 
  -2  10   2   29.90    1.50 
  -2  10   2   30.00    1.70 
   2  10  -2   32.10    1.70 
  -1  10   2  117.29    2.80 
   1  10  -2  116.09    3.20 
  -1  10   2  121.49    3.30 
   1  10  -2  124.69    3.40 
   0  10  -2   42.60    1.90 
   0  10   2   47.50    2.00 
   0  10  -2   45.40    2.00 
  -1  10  -2    9.40    1.10 
   1  10   2   10.20    1.20 
  -1  10  -2    9.20    1.00 
   2  10   2  252.77    5.60 
   2  10   2  251.67    5.20 
  -2  10  -2  256.17    5.80 
  -2  10  -2  251.97    5.40 
  -3  10  -2  111.49    3.50 
   3  10   2  108.49    2.90 
   3  10   2  112.69    3.40 
   4  10   2    2.50    1.10 
   4  10   2    2.70    0.80 
  -4  10  -2    1.80    1.00 
  -5  10  -2   22.60    1.90 
   5  10   2   26.50    1.90 
   6  10   2    1.60    1.00 
  -6  10  -2    0.50    1.00 
  -7  10  -2    5.20    1.40 
   8  11  -2    6.60    1.60 
  -8  11   2    4.60    1.50 
  -7  11   2    5.10    1.30 
   7  11  -2    3.60    1.30 
  -6 -11   2   23.90    1.90 
  -6  11   2   26.40    1.90 
   6  11  -2   24.60    2.10 
  -5 -11   2    4.80    1.10 
   5  11  -2    6.20    1.40 
  -5  11   2    4.40    1.10 
  -5  11   2    7.90    1.30 
  -4 -11   2  295.47    6.40 
   4  11  -2  303.87    6.90 
  -4  11   2  299.47    6.50 
  -4  11   2  306.67    6.60 
  -3 -11   2   65.99    2.50 
  -3  11   2   68.59    2.40 
  -3  11   2   66.09    2.60 
   3  11  -2   66.09    2.70 
   2  11  -2   24.40    1.70 
  -2  11   2   23.40    1.40 
  -2  11   2   26.20    1.90 
   2  11  -2   24.10    1.70 
   1  11  -2   43.30    2.00 
  -1  11   2   41.10    2.00 
   1  11  -2   43.80    2.10 
   0  11   2    0.80    0.80 
   0  11  -2    0.60    0.80 
   0  11  -2    0.20    0.80 
   1  11   2   33.60    1.90 
  -1  11  -2   36.20    1.80 
  -1  11  -2   32.20    1.80 
  -2  11  -2  134.39    3.90 
   2  11   2  131.99    3.80 
  -2  11  -2  134.09    3.60 
  -3  11  -2   20.50    1.70 
   3  11   2   20.20    1.70 
   4  11   2   26.10    2.10 
  -4  11  -2   24.10    1.90 
   5  11   2   18.80    1.70 
  -5  11  -2   19.10    1.90 
   6  11   2   12.90    1.60 
  -6  11  -2    9.50    1.60 
  -7  11  -2    4.00    1.40 
   8  12  -2   21.00    2.10 
  -8  12   2   20.10    2.20 
   7  12  -2   36.80    2.60 
  -7  12   2   41.20    2.60 
   6  12  -2    7.60    1.50 
  -6  12   2   12.20    1.60 
  -5  12   2   38.20    2.30 
   5  12  -2   47.80    2.80 
  -4 -12   2   -0.10    0.90 
   4  12  -2   -0.30    1.00 
  -4  12   2   -0.80    0.90 
  -4  12   2   -1.40    0.90 
  -3 -12   2   48.80    2.30 
  -3  12   2   47.40    2.40 
  -3  12   2   51.59    2.20 
   3  12  -2   55.59    2.50 
  -2  12   2   21.00    1.90 
   2  12  -2   20.30    1.70 
   2  12  -2   21.00    1.70 
   1  12  -2    0.50    0.90 
   1  12  -2    0.90    0.90 
  -1  12   2    0.40    1.00 
   0  12  -2   95.69    3.10 
   0  12  -2   95.29    3.10 
   0  12   2   89.09    3.20 
  -1  12  -2    1.90    1.00 
  -1  12  -2    2.60    0.90 
   1  12   2    1.30    1.00 
  -2  12  -2   34.40    2.10 
   2  12   2   36.90    2.10 
  -2  12  -2   35.40    1.90 
  -3  12  -2   14.90    1.60 
   3  12   2   14.60    1.60 
   4  12   2    3.80    1.30 
  -4  12  -2    7.70    1.40 
   5  12   2    6.50    1.50 
  -5  12  -2    4.90    1.30 
   6  12   2   26.80    2.30 
  -6  12  -2   19.90    2.20 
  -7  12  -2   10.50    2.10 
   7  13  -2   37.30    2.70 
  -7  13   2   36.80    2.60 
  -6  13   2  200.58    5.60 
   6  13  -2  188.98    5.80 
   5  13  -2   34.70    2.40 
  -5  13   2   32.50    2.20 
  -4  13   2    0.50    1.00 
   4  13  -2    1.60    1.20 
  -3 -13   2  112.49    3.50 
   3  13  -2  121.09    3.90 
  -3  13   2  117.19    3.70 
   2  13  -2  169.08    4.70 
  -2  13   2  175.18    4.70 
   2  13  -2  168.68    4.50 
  -1  13   2  518.95   10.30 
   1  13  -2  507.05   10.40 
   1  13  -2  527.95   10.30 
   0  13   2    0.40    1.10 
   0  13  -2    0.20    0.90 
   0  13  -2    1.20    0.80 
  -1  13  -2   29.20    1.80 
   1  13   2   28.50    2.20 
  -1  13  -2   31.40    2.10 
   2  13   2   30.70    2.10 
  -2  13  -2   28.90    1.90 
  -2  13  -2   29.90    2.00 
   3  13   2   28.30    2.10 
  -3  13  -2   26.00    2.20 
   4  13   2  119.69    4.10 
  -4  13  -2  116.49    4.10 
   5  13   2   37.90    2.50 
  -5  13  -2   42.80    2.70 
   6  13   2   22.00    2.10 
  -6  13  -2   22.60    2.40 
   7  14  -2    2.80    1.60 
  -7  14   2    3.00    1.40 
   6  14  -2   12.40    1.90 
   5  14  -2   12.50    1.80 
   4  14  -2   -0.90    1.20 
  -4  14   2   -2.00    1.00 
  -3  14   2   44.50    2.60 
   3  14  -2   45.50    2.60 
   2  14  -2   18.80    1.70 
   2  14  -2   23.80    2.20 
  -2  14   2   15.30    1.60 
  -1  14   2    1.00    1.10 
   1  14  -2    2.30    1.10 
   1  14  -2    4.00    1.20 
   0  14  -2   40.50    2.30 
   0  14   2   37.10    2.30 
   0  14  -2   40.20    2.40 
   1  14   2   39.80    2.40 
  -1  14  -2   44.60    2.40 
  -1  14  -2   41.30    2.30 
   2  14   2  114.09    3.80 
  -2  14  -2  115.29    3.90 
  -2  14  -2  112.99    3.50 
  -3  14  -2    5.30    1.30 
   3  14   2    5.70    1.50 
   4  14   2    4.10    1.50 
  -4  14  -2    4.40    1.30 
  -5  14  -2   16.20    2.10 
   5  14   2   11.10    1.70 
  -6  14  -2   23.10    2.70 
   6  14   2   21.90    2.10 
   6  15  -2   12.20    1.90 
   5  15  -2    0.70    1.20 
   4  15  -2    2.50    1.30 
  -4  15   2    1.00    1.20 
  -3  15   2   25.90    2.20 
   3  15  -2   27.00    2.30 
  -2  15   2   93.89    3.70 
   2  15  -2   92.79    3.50 
   1  15  -2   76.09    3.50 
   1  15  -2   74.29    3.10 
  -1  15   2   72.89    3.30 
   0  15  -2    5.40    1.30 
   0  15   2    4.50    1.30 
   0  15  -2    4.40    1.20 
  -1  15  -2    5.30    1.30 
  -1  15  -2    2.50    1.10 
   1  15   2    2.70    1.20 
  -2  15  -2   24.90    2.10 
   2  15   2   22.40    2.00 
  -3  15  -2   27.10    2.30 
   3  15   2   28.40    2.40 
  -4  15  -2    6.20    1.50 
   4  15   2    5.90    1.50 
   5  15   2    6.00    1.60 
  -5  15  -2    4.00    1.40 
   5  16  -2   13.50    2.10 
   4  16  -2   32.40    2.80 
  -4  16   2   28.80    2.50 
  -3  16   2    2.80    1.40 
   3  16  -2    4.30    1.50 
   2  16  -2    5.90    1.40 
  -2  16   2    3.00    1.40 
  -1  16   2   25.30    2.30 
   1  16  -2   31.50    2.50 
   0  16  -2    1.80    1.10 
   0  16   2    0.40    1.20 
   1  16   2    0.10    1.20 
  -1  16  -2    0.90    1.10 
  -1  16  -2    1.30    1.10 
  -2  16  -2    2.90    1.30 
   2  16   2    1.00    1.30 
   3  16   2   15.40    1.90 
  -3  16  -2   15.10    1.90 
  -4  16  -2   12.00    1.90 
   4  16   2   12.00    2.00 
   4  17  -2   -1.50    1.20 
   3  17  -2    3.30    1.50 
  -3  17   2    2.40    1.40 
  -2  17   2   10.00    1.70 
   2  17  -2    9.60    1.70 
  -1  17   2   54.29    3.20 
   1  17  -2   53.09    3.10 
   0  17   2   -0.10    1.40 
   0  17  -2    2.00    1.30 
  -1  17  -2    5.10    1.30 
   1  17   2    2.50    1.40 
   2  17   2   -0.20    1.30 
   3  17   2   77.89    3.70 
   2  18  -2   12.50    2.00 
  -2  18   2   11.40    1.80 
  -1  18   2    2.00    1.60 
   1  18  -2    2.90    1.30 
   0  18  -2    2.50    1.30 
   0  18   2    3.50    1.50 
  -1  18  -2   13.50    1.90 
   1  18   2   11.70    2.00 
 -10   0   3   -1.50    1.10 
  -9   0   3    0.40    1.10 
  -8   0   3    2.10    1.20 
  -7   0   3    1.70    1.00 
  -6   0   3   -0.60    0.80 
  -5   0   3   -0.60    0.60 
  -4   0   3    0.10    0.40 
  -3   0   3   -0.40    0.40 
  -2   0   3   -0.50    0.30 
  -1   0   3   -0.50    0.30 
   0   0  -3   -0.60    0.20 
  -1   0  -3   -0.30    0.20 
   1   0   3   -0.20    0.30 
   1   0   3    0.30    0.20 
   2   0   3    0.40    0.30 
  -2   0  -3   -0.40    0.30 
   3   0   3   -0.10    0.40 
  -3   0  -3   -0.20    0.40 
   4   0   3   -0.60    0.60 
  -5   0  -3   -0.20    0.60 
   5   0   3   -0.10    0.80 
   6   0   3    0.50    1.00 
  -6   0  -3   -0.50    0.70 
  -7   0  -3   -1.00    0.80 
   7   0   3   -0.10    1.10 
   8   0   3   -0.80    1.20 
  -8   0  -3    0.60    0.90 
   9   0   3   -0.10    1.50 
  -9   0  -3    0.10    1.00 
 -10  -1   3    0.80    1.20 
 -10   1   3    0.60    1.20 
  -9  -1   3   78.19    3.30 
  -9   1   3   78.69    3.30 
  -8  -1   3   31.00    2.30 
  -8   1   3   34.80    2.30 
  -7  -1   3  376.06    7.80 
  -7   1   3  379.86    7.90 
  -6   1   3  213.28    4.90 
  -5  -1   3  428.36    8.10 
  -5   1   3  420.56    8.10 
  -4  -1   3   11.20    0.90 
  -4   1   3   11.30    1.00 
  -3  -1   3  450.95    8.00 
  -3   1   3  443.96    7.90 
  -2  -1   3   41.50    1.30 
  -2   1   3   44.40    1.20 
  -1   1   3 1652.93   27.70 
   1   1  -3 1715.93   27.70 
  -1   1   3 1697.23   27.50 
   0  -1  -3   63.49    1.40 
   0   1  -3   62.29    1.60 
   0   1   3   62.29    1.50 
   1  -1   3  147.59    3.00 
  -1  -1  -3  145.69    2.80 
   1   1   3  147.09    2.80 
  -1   1  -3  143.09    3.00 
   1   1   3  140.79    3.00 
   2  -1   3  361.66    6.50 
  -2  -1  -3  348.27    6.20 
   2   1   3  349.27    6.50 
   2   1   3  353.76    6.00 
  -2   1  -3  344.07    6.40 
   3  -1   3  261.67    5.20 
  -3  -1  -3  249.97    4.90 
   3   1   3  259.17    4.60 
   3   1   3  267.07    5.20 
  -3   1  -3  256.97    5.10 
  -4  -1  -3   28.00    1.30 
   4  -1   3   26.80    1.70 
   4   1   3   28.90    1.50 
  -4   1  -3   27.50    1.40 
  -5  -1  -3    3.20    0.70 
   5  -1   3    5.60    1.10 
   5   1   3    4.30    1.00 
  -5   1  -3    4.10    0.90 
   6  -1   3   22.90    2.00 
  -6  -1  -3   21.00    1.60 
  -6   1  -3   21.40    1.70 
   6   1   3   22.00    2.00 
  -7  -1  -3    8.20    1.20 
   7  -1   3    6.90    1.40 
  -7   1  -3    8.20    1.30 
   7   1   3    6.00    1.50 
  -8  -1  -3   24.30    2.00 
   8  -1   3   18.10    2.00 
   8   1   3   23.00    2.30 
  -8   1  -3   21.70    2.00 
   9  -1   3   13.10    2.00 
  -9  -1  -3   13.70    2.00 
   9   1   3   12.90    2.00 
  -9   1  -3   15.10    1.90 
 -10  -2   3    0.20    1.20 
 -10   2   3    0.10    1.20 
  -9  -2   3   25.80    2.10 
  -9   2   3   22.60    2.00 
  -8  -2   3    0.50    1.10 
  -8   2   3    0.60    1.00 
  -7  -2   3  152.38    4.10 
  -7   2   3  152.08    3.80 
  -7   2   3  147.89    4.20 
  -6  -2   3   31.20    1.70 
  -6   2   3   31.40    1.70 
  -5  -2   3   89.69    2.60 
  -5   2   3   97.69    2.70 
  -4  -2   3 1541.35   25.60 
  -4   2   3 1516.85   25.60 
  -3  -2   3  402.66    7.40 
  -3   2   3  406.06    7.50 
  -3   2   3  411.56    7.30 
  -2  -2   3  480.15    8.50 
  -2   2   3  478.45    8.50 
  -2   2   3  475.65    8.20 
   1   2  -3  458.55    8.10 
  -1   2   3  459.95    7.70 
  -1   2   3  468.55    8.10 
   0  -2  -3 2911.51   46.90 
   0  -2   3 2815.22   46.80 
   0   2  -3 2958.80   47.10 
   0   2   3 2883.51   47.00 
   1  -2   3   27.20    1.00 
  -1  -2  -3   25.30    0.70 
  -1   2  -3   25.60    1.00 
   1   2   3   24.60    1.00 
   1   2   3   25.80    0.90 
   2  -2   3    4.60    0.50 
  -2  -2  -3    4.50    0.40 
   2   2   3    4.40    0.60 
   2   2   3    4.60    0.50 
  -2   2  -3    4.50    0.60 
  -3  -2  -3    6.40    0.60 
   3  -2   3    5.20    0.70 
   3   2   3    6.50    0.60 
  -3   2  -3    5.00    0.70 
   3   2   3    5.10    0.70 
   4  -2   3  120.79    3.30 
  -4  -2  -3  119.29    2.90 
  -4   2  -3  125.19    3.20 
   4   2   3  126.09    3.30 
   4   2   3  122.59    2.60 
  -5  -2  -3   44.30    1.80 
   5  -2   3   47.00    2.20 
   5   2   3   46.00    2.20 
  -5   2  -3   41.80    1.90 
  -6  -2  -3  154.78    4.00 
   6  -2   3  158.58    4.50 
  -6   2  -3  155.48    4.20 
   6   2   3  165.18    4.60 
  -7  -2  -3   22.10    1.60 
   7  -2   3   19.40    1.80 
   7   2   3   23.50    2.10 
  -7   2  -3   25.30    2.00 
  -8  -2  -3   15.30    1.70 
   8  -2   3   15.50    1.90 
  -8   2  -3   16.60    1.80 
   8   2   3   21.30    2.30 
   9  -2   3   32.20    2.70 
   9   2   3   30.20    2.70 
  -9   2  -3   36.30    2.70 
 -10  -3   3    1.90    1.40 
 -10   3   3    0.80    1.20 
  -9  -3   3    1.30    1.20 
  -9   3   3   -1.00    1.00 
  -8  -3   3   62.49    2.90 
  -8   3   3   59.79    2.70 
  -7  -3   3   69.89    2.70 
  -7   3   3   68.79    2.80 
  -7   3   3   68.89    2.50 
  -6  -3   3  203.78    4.70 
  -6   3   3  203.78    4.60 
  -6   3   3  211.18    4.80 
  -5  -3   3    0.00    0.60 
  -5   3   3    0.40    0.50 
  -5   3   3   -0.20    0.60 
  -4  -3   3  484.95    8.80 
  -4   3   3  472.15    8.80 
  -4   3   3  491.25    8.90 
  -3  -3   3   56.39    1.70 
  -3   3   3   55.89    1.70 
  -3   3   3   58.59    1.60 
  -2  -3   3  113.99    2.60 
  -2   3   3  114.79    2.40 
  -2   3   3  116.29    2.70 
   1   3  -3 1203.48   20.00 
  -1   3   3 1185.98   19.60 
  -1   3   3 1201.48   20.00 
   0  -3   3   72.29    1.60 
   0   3   3   74.39    1.80 
   0   3  -3   71.39    1.90 
   0   3   3   71.69    1.30 
   1  -3   3    8.50    0.60 
  -1  -3  -3    8.10    0.40 
  -1   3  -3    7.30    0.70 
   1   3   3    9.00    0.60 
   2  -3   3   29.20    1.20 
  -2  -3  -3   26.00    0.80 
   2   3   3   25.00    1.20 
   2   3   3   26.00    1.00 
  -2   3  -3   26.80    1.20 
   3  -3   3  621.64   11.30 
  -3  -3  -3  640.04   10.80 
  -3   3  -3  631.04   11.40 
   3   3   3  626.44   11.30 
   3   3   3  636.24   10.80 
  -4  -3  -3   14.00    1.00 
   4  -3   3   13.70    1.20 
   4   3   3   14.10    1.00 
   4   3   3   15.10    1.40 
  -4   3  -3   12.50    1.20 
  -5  -3  -3   26.90    1.40 
   5  -3   3   32.30    1.90 
  -5   3  -3   28.70    1.70 
   5   3   3   27.70    1.80 
  -6  -3  -3    7.70    1.10 
   6  -3   3    9.50    1.50 
  -6   3  -3    6.90    1.20 
   6   3   3    5.20    1.20 
  -7  -3  -3    6.30    1.30 
   7  -3   3    3.50    1.20 
   7   3   3    4.00    1.50 
  -7   3  -3    5.40    1.30 
   8  -3   3    0.30    1.30 
   8   3   3    1.20    1.40 
  -8   3  -3    0.00    1.00 
   9  -3   3   18.40    2.20 
   9   3   3   24.20    2.40 
  -9   3  -3   27.40    2.30 
 -10  -4   3    9.70    1.70 
 -10   4   3   11.60    1.80 
  -9  -4   3    0.30    1.30 
  -9   4   3    1.40    1.10 
  -8  -4   3   37.30    2.20 
  -8   4   3   39.40    2.20 
  -7  -4   3   23.40    1.90 
  -7   4   3   21.80    1.70 
  -6  -4   3   56.69    2.30 
  -6   4   3   58.59    2.30 
  -6   4   3   58.19    2.10 
  -5  -4   3   36.30    1.60 
  -5   4   3   36.20    1.60 
  -5   4   3   36.10    1.60 
  -4  -4   3    0.50    0.60 
  -4   4   3   -0.10    0.50 
  -4   4   3    0.60    0.50 
  -3  -4   3  296.97    5.80 
  -3   4   3  296.77    5.80 
  -3   4   3  299.47    5.60 
  -2  -4   3   49.40    1.60 
   2   4  -3   52.09    1.70 
   2   4  -3   51.19    1.70 
  -2   4   3   50.39    1.60 
  -2   4   3   53.99    1.40 
   1   4  -3   45.40    1.50 
   1   4  -3   49.00    1.50 
  -1   4   3   45.70    1.50 
  -1   4   3   47.00    1.10 
   0  -4   3  414.66    6.90 
   0   4  -3  410.86    7.40 
   0   4  -3  416.56    7.60 
   0   4   3  401.06    7.40 
   1  -4   3 1234.18   20.50 
  -1   4  -3 1228.48   20.50 
   1   4   3 1246.68   20.70 
  -1   4  -3 1262.37   21.00 
  -2  -4  -3  300.37    5.20 
   2  -4   3  303.27    5.70 
  -2   4  -3  304.97    6.00 
   2   4   3  299.27    5.90 
   2   4   3  303.67    5.60 
   3  -4   3    2.00    0.70 
  -3  -4  -3    4.00    0.50 
  -3   4  -3    2.90    0.70 
   3   4   3    2.00    0.70 
   3   4   3    2.00    0.60 
  -4  -4  -3  333.57    6.30 
   4  -4   3  332.97    6.90 
   4   4   3  347.47    6.80 
   4   4   3  342.77    6.30 
  -4   4  -3  336.17    7.00 
  -5  -4  -3   29.00    1.50 
   5  -4   3   30.20    2.00 
   5   4   3   32.60    1.90 
  -5   4  -3   32.00    1.80 
   6  -4   3   57.19    2.80 
   6   4   3   52.59    2.60 
  -6   4  -3   58.59    2.70 
   7  -4   3   54.09    2.90 
   7   4   3   49.50    3.10 
  -7   4  -3   51.09    2.60 
   8  -4   3   45.30    2.90 
  -8   4  -3   44.50    2.70 
   8   4   3   40.40    3.10 
   9   4   3    1.20    1.70 
  -9   4  -3    0.70    1.10 
 -10  -5   3   -3.60    1.30 
 -10   5   3   -1.90    1.00 
  -9  -5   3    0.80    1.30 
  -9   5   3   -0.50    1.00 
  -8  -5   3  253.37    6.20 
  -8   5   3  251.97    6.20 
  -7  -5   3   -0.50    0.90 
  -7   5   3   -2.00    0.80 
  -6  -5   3    1.00    0.80 
  -6   5   3    1.20    0.70 
  -6   5   3    1.00    0.80 
  -5  -5   3   37.50    1.70 
  -5   5   3   36.30    1.60 
  -5   5   3   38.50    1.80 
  -4  -5   3  159.58    3.70 
   4   5  -3  156.18    3.80 
  -4   5   3  159.18    3.70 
  -4   5   3  155.68    3.60 
  -3  -5   3 1346.97   22.50 
  -3   5   3 1338.27   22.50 
   3   5  -3 1310.87   22.70 
  -3   5   3 1334.37   22.20 
  -2   5   3   90.09    2.40 
   2   5  -3   91.09    2.50 
  -2   5   3   93.09    2.00 
   2   5  -3   91.89    2.50 
  -1   5   3  219.18    3.90 
   1   5  -3  230.58    4.60 
  -1   5   3  222.48    4.50 
   1   5  -3  229.58    4.70 
   0  -5   3  319.67    5.40 
   0   5   3  302.37    5.80 
   0   5  -3  298.47    6.00 
   0   5  -3  304.77    5.80 
   1  -5   3 2798.32   47.40 
  -1   5  -3 2712.73   47.20 
   1   5   3 2947.80   47.10 
  -1   5  -3 3078.99   47.50 
   2  -5   3  265.97    5.10 
  -2  -5  -3  254.77    4.40 
   2   5   3  256.57    5.00 
  -2   5  -3  256.67    4.70 
  -2   5  -3  246.58    5.30 
   2   5   3  253.67    5.20 
  -3  -5  -3  469.85    8.40 
   3  -5   3  493.45    9.00 
   3   5   3  497.05    9.00 
   3   5   3  489.85    8.80 
  -3   5  -3  478.75    9.20 
   4  -5   3  186.68    4.50 
  -4  -5  -3  192.58    4.00 
  -4   5  -3  190.68    4.60 
   4   5   3  188.68    4.10 
   4   5   3  189.08    4.40 
   5  -5   3  102.89    3.30 
  -5   5  -3  105.39    3.40 
   5   5   3  105.89    3.20 
   6  -5   3  294.27    6.90 
   6   5   3  314.37    7.00 
  -6   5  -3  306.07    7.00 
   7  -5   3   41.60    2.80 
  -7   5  -3   49.99    2.70 
   7   5   3   52.29    2.90 
   8   5   3   32.70    2.80 
  -8   5  -3   39.70    2.60 
   9   5   3   13.30    2.20 
  -9   5  -3   16.10    2.30 
 -10  -6   3    4.80    1.70 
 -10   6   3    4.40    1.60 
  -9  -6   3    9.40    1.70 
  -9   6   3   10.20    1.60 
  -8  -6   3    7.10    1.50 
  -8   6   3    6.40    1.30 
  -7  -6   3  106.59    3.30 
  -7   6   3  101.19    3.40 
  -6  -6   3   13.30    1.40 
  -6   6   3   13.30    1.20 
  -6   6   3   13.70    1.40 
  -5  -6   3   27.60    1.70 
  -5   6   3   26.40    1.50 
   5   6  -3   30.00    1.70 
  -5   6   3   28.20    1.60 
  -4  -6   3  182.68    4.20 
   4   6  -3  177.18    4.30 
  -4   6   3  182.98    4.10 
  -4   6   3  179.48    4.00 
  -3  -6   3    6.60    0.90 
  -3   6   3    6.30    0.70 
  -3   6   3   11.70    1.10 
   3   6  -3    6.40    0.90 
  -2   6   3   17.80    0.80 
  -2   6   3   16.90    1.10 
   2   6  -3   17.00    1.10 
   2   6  -3   18.00    1.20 
   1   6  -3  114.09    2.80 
  -1   6   3  113.19    2.20 
   1   6  -3  112.79    2.90 
  -1   6   3  115.39    2.80 
   0   6   3   74.09    1.40 
   0   6  -3   76.39    2.20 
   0   6  -3   74.09    2.10 
   0   6   3   73.79    2.20 
   1  -6   3  185.98    3.60 
  -1   6  -3  178.98    4.10 
  -1   6  -3  178.38    3.70 
   1   6   3  178.58    3.90 
   2  -6   3  235.68    4.70 
  -2  -6  -3  264.07    4.50 
  -2   6  -3  224.58    5.10 
   2   6   3  231.28    4.80 
   2   6   3  226.48    4.90 
  -2   6  -3  234.98    4.50 
   3  -6   3    2.40    0.70 
   3   6   3    0.70    0.70 
  -3   6  -3    1.70    0.70 
   3   6   3    0.70    0.60 
   4  -6   3  160.98    4.00 
   4   6   3  155.08    3.70 
   4   6   3  159.78    3.90 
  -4   6  -3  157.78    4.20 
   5  -6   3   59.09    2.60 
   5   6   3   53.39    2.10 
  -5   6  -3   53.59    2.50 
   5   6   3   58.89    2.50 
   6  -6   3    8.50    1.40 
  -6   6  -3    9.80    1.40 
   6   6   3    7.00    1.30 
   7   6   3    3.50    1.30 
  -7   6  -3    5.30    1.40 
  -8   6  -3   27.90    2.40 
   8   6   3   24.20    2.20 
   9   6   3   24.30    2.60 
 -10  -7   3    0.10    1.50 
  -9  -7   3    2.20    1.40 
  -9   7   3    2.10    1.30 
  -8  -7   3   39.90    2.50 
  -8   7   3   45.10    2.50 
  -7  -7   3   10.10    1.50 
  -7   7   3   10.10    1.50 
  -6  -7   3   14.80    1.50 
  -6   7   3   13.10    1.20 
  -6   7   3   12.20    1.30 
  -5  -7   3    1.70    0.90 
  -5   7   3    2.60    0.70 
   5   7  -3    2.50    0.90 
  -5   7   3    1.90    0.70 
  -4  -7   3   35.50    1.70 
  -4   7   3   34.70    1.60 
   4   7  -3   35.60    1.80 
  -4   7   3   33.80    1.60 
  -3  -7   3    4.20    0.80 
  -3   7   3    2.70    0.60 
  -3   7   3    4.00    0.80 
   3   7  -3    2.60    0.80 
   2   7  -3  107.49    2.90 
   2   7  -3  114.49    3.00 
  -2   7   3  110.09    2.50 
  -2   7   3  109.09    2.90 
   1   7  -3 1051.79   18.60 
  -1   7   3 1126.49   18.70 
  -1   7   3 1092.89   17.90 
   1   7  -3 1072.49   18.70 
   0   7  -3   76.79    2.40 
   0   7  -3   73.79    2.10 
   0   7   3   74.99    2.20 
   0   7   3   77.09    1.50 
  -1   7  -3  137.69    3.10 
  -1   7  -3  140.49    3.50 
   1   7   3  136.79    3.40 
   2   7   3  131.79    3.30 
  -2   7  -3  135.59    3.00 
  -2   7  -3  137.19    3.60 
   2   7   3  132.79    3.30 
   3  -7   3   77.09    2.40 
  -3   7  -3   77.89    2.70 
   3   7   3   74.89    2.40 
   3   7   3   80.39    2.40 
   4  -7   3  297.27    6.30 
  -4   7  -3  304.17    6.70 
   4   7   3  304.37    6.30 
   4   7   3  295.37    6.20 
   5   7   3   58.19    2.30 
  -5   7  -3   59.39    2.70 
   5   7   3   62.69    2.60 
  -6   7  -3    0.20    1.00 
   6   7   3   -1.00    0.90 
  -7   7  -3    5.70    1.40 
   7   7   3    5.30    1.40 
   8   7   3   -2.30    1.30 
  -8   7  -3   -0.30    1.20 
  -9  -8   3    8.30    1.70 
  -9   8   3    8.90    1.50 
  -8  -8   3   85.89    3.40 
  -8   8   3   81.79    3.40 
  -7  -8   3  194.58    5.00 
  -7   8   3  179.78    4.90 
  -6  -8   3  125.39    3.60 
   6   8  -3  126.19    3.90 
  -6   8   3  125.19    3.70 
  -6   8   3  124.99    3.50 
  -5  -8   3   67.79    2.40 
   5   8  -3   61.59    2.50 
  -5   8   3   61.49    2.30 
  -5   8   3   60.89    2.30 
  -4  -8   3   34.20    1.70 
  -4   8   3   36.70    1.60 
   4   8  -3   33.70    1.90 
  -4   8   3   34.30    1.70 
  -3  -8   3   85.99    2.60 
  -3   8   3   87.09    2.40 
  -3   8   3   84.49    2.60 
   3   8  -3   93.09    2.90 
   2   8  -3   60.69    2.20 
  -2   8   3   65.89    2.20 
   2   8  -3   69.29    2.30 
  -2   8   3   64.79    1.80 
   1   8  -3   16.70    1.20 
  -1   8   3   15.60    0.80 
  -1   8   3   16.70    1.30 
   1   8  -3   14.60    1.30 
   0   8   3   13.30    1.20 
   0   8  -3   13.90    1.00 
   0   8  -3   11.50    1.10 
  -1   8  -3    6.80    0.80 
  -1   8  -3    7.10    0.90 
   1   8   3    6.80    0.90 
   2   8   3  277.77    5.70 
   2   8   3  280.97    5.80 
  -2   8  -3  278.47    6.10 
  -2   8  -3  273.97    5.40 
   3   8   3    7.50    1.10 
  -3   8  -3    5.00    1.10 
   3   8   3    5.00    0.80 
  -4   8  -3  515.15   10.50 
   4   8   3  539.45   10.00 
   4   8   3  522.25    9.90 
   5   8   3    0.60    0.90 
  -5   8  -3    0.40    1.00 
   5   8   3   -0.70    0.90 
   6   8   3  138.89    4.20 
  -6   8  -3  131.89    4.40 
  -7   8  -3    0.10    1.20 
   7   8   3   -2.00    1.20 
  -8   8  -3    1.90    1.40 
   8   8   3   -0.40    1.50 
  -9  -9   3   56.19    3.20 
  -9   9   3   55.49    3.00 
  -8  -9   3   50.39    2.80 
  -8   9   3   54.29    2.90 
  -7  -9   3   39.20    2.40 
  -7   9   3   43.60    2.30 
  -6  -9   3   -1.50    0.90 
  -6   9   3    1.20    0.90 
   6   9  -3    0.20    0.90 
  -6   9   3    2.10    0.90 
  -5  -9   3    0.30    0.80 
  -5   9   3    0.80    0.80 
  -5   9   3    1.10    0.80 
   5   9  -3    0.60    1.00 
  -4  -9   3   -0.20    0.80 
  -4   9   3    0.40    0.70 
  -4   9   3    1.00    0.70 
   4   9  -3   -1.60    0.90 
  -3  -9   3  219.38    5.00 
   3   9  -3  218.88    5.20 
  -3   9   3  220.38    4.60 
  -3   9   3  219.58    5.00 
   2   9  -3    2.60    0.80 
  -2   9   3    1.70    0.80 
   2   9  -3    2.50    0.80 
  -2   9   3    2.20    0.60 
  -1   9   3  136.79    3.60 
  -1   9   3  139.09    3.30 
   1   9  -3  143.79    3.60 
   1   9  -3  133.79    3.60 
   0   9   3    3.30    0.80 
   0   9  -3    2.90    0.80 
   0   9  -3    2.00    0.70 
  -1   9  -3   27.60    1.60 
  -1   9  -3   26.00    1.40 
   1   9   3   26.10    1.60 
   2   9   3    0.00    0.80 
  -2   9  -3   -0.60    0.60 
  -2   9  -3   -0.10    0.80 
   2   9   3   -0.10    0.60 
  -3   9  -3   60.49    2.50 
   3   9   3   60.49    2.20 
   3   9   3   60.69    2.40 
   4   9   3   12.50    1.20 
  -4   9  -3   13.60    1.50 
   4   9   3   12.40    1.30 
   5   9   3    8.00    1.10 
  -5   9  -3    7.30    1.50 
   5   9   3    7.70    1.20 
   6   9   3   27.10    2.10 
  -6   9  -3   35.00    2.60 
  -7   9  -3   36.80    2.60 
   8   9   3   -0.10    1.50 
  -9  10   3    3.90    1.50 
  -8 -10   3   15.60    1.80 
  -8  10   3   16.80    1.90 
  -7 -10   3   -0.20    1.10 
  -7  10   3   -0.50    1.00 
   7  10  -3    2.20    1.20 
  -6 -10   3   40.20    2.40 
   6  10  -3   39.70    2.40 
  -6  10   3   42.70    2.20 
  -5 -10   3  201.88    5.00 
   5  10  -3  198.28    5.30 
  -5  10   3  194.88    4.90 
  -5  10   3  196.48    4.80 
  -4 -10   3   21.70    1.60 
  -4  10   3   20.50    1.50 
   4  10  -3   17.80    1.70 
  -4  10   3   17.80    1.50 
  -3 -10   3   46.00    2.20 
  -3  10   3   48.30    2.20 
   3  10  -3   45.20    2.20 
  -3  10   3   46.30    1.80 
   2  10  -3   54.99    2.20 
  -2  10   3   51.29    2.30 
   2  10  -3   52.49    2.30 
  -2  10   3   56.79    2.40 
   1  10  -3   90.79    2.90 
  -1  10   3   96.79    3.00 
   1  10  -3   89.09    2.90 
   0  10  -3   56.69    2.30 
   0  10  -3   58.39    2.10 
   0  10   3   54.19    2.20 
  -1  10  -3   17.10    1.40 
  -1  10  -3   16.60    1.50 
   1  10   3   19.20    1.60 
   2  10   3    0.80    1.00 
   2  10   3   -1.10    0.50 
  -2  10  -3   -2.00    0.70 
  -2  10  -3    0.00    0.60 
   3  10   3   23.90    1.50 
   3  10   3   23.70    1.90 
  -3  10  -3   20.50    1.70 
   4  10   3  126.09    3.50 
   4  10   3  119.99    3.60 
  -4  10  -3  123.09    4.00 
  -5  10  -3    1.60    1.00 
   5  10   3    0.40    0.90 
   5  10   3    1.30    1.00 
   6  10   3    0.80    1.00 
  -6  10  -3    1.80    1.20 
  -7  10  -3    6.00    1.60 
  -8  11   3   11.90    1.70 
  -7 -11   3   14.60    1.80 
   7  11  -3   17.10    2.00 
  -7  11   3   14.30    1.70 
  -6 -11   3    6.50    1.30 
  -6  11   3    4.30    1.20 
   6  11  -3    2.90    1.20 
  -5 -11   3  338.27    7.30 
  -5  11   3  339.77    7.30 
  -5  11   3  330.17    7.30 
   5  11  -3  345.67    7.80 
  -4 -11   3  159.48    4.30 
  -4  11   3  159.18    4.10 
   4  11  -3  165.58    4.70 
  -4  11   3  165.48    4.40 
  -3 -11   3   72.29    2.70 
   3  11  -3   70.29    2.80 
  -3  11   3   72.89    2.80 
   2  11  -3   76.49    2.90 
  -2  11   3   75.49    2.80 
   2  11  -3   73.69    2.80 
   1  11  -3  445.26    8.90 
   1  11  -3  444.86    8.90 
  -1  11   3  435.26    8.80 
   0  11  -3    1.20    0.90 
   0  11   3    1.60    0.90 
   0  11  -3    1.40    0.90 
  -1  11  -3  182.78    4.50 
  -1  11  -3  193.08    4.90 
   1  11   3  191.88    4.70 
   2  11   3   -0.50    0.90 
  -2  11  -3   -0.20    0.80 
   2  11   3    0.80    0.60 
  -2  11  -3    0.50    0.70 
  -3  11  -3   60.09    2.80 
   3  11   3   59.79    2.60 
   3  11   3   63.99    2.30 
  -4  11  -3   13.50    1.60 
   4  11   3   14.20    1.50 
   5  11   3   -0.30    1.10 
  -5  11  -3    1.00    1.10 
   6  11   3    6.30    1.30 
  -6  11  -3    4.20    1.30 
  -7  11  -3   -1.00    1.20 
  -8  12   3   10.50    1.70 
   7  12  -3    2.70    1.50 
  -7  12   3    5.50    1.30 
  -6 -12   3   25.80    2.00 
   6  12  -3   21.80    2.10 
  -6  12   3   26.10    2.10 
  -5 -12   3   12.80    1.60 
   5  12  -3   12.70    1.60 
  -5  12   3   10.80    1.50 
  -5  12   3   16.20    1.60 
  -4 -12   3   37.40    2.20 
   4  12  -3   41.30    2.40 
  -4  12   3   36.10    2.30 
  -3 -12   3   32.10    2.10 
  -3  12   3   32.30    2.00 
   3  12  -3   37.40    2.30 
  -2  12   3    1.10    1.00 
   2  12  -3    0.30    0.90 
   2  12  -3    0.30    0.90 
  -1  12   3   20.50    1.80 
   1  12  -3   23.10    1.90 
   1  12  -3   22.50    1.70 
   0  12  -3   69.09    2.70 
   0  12  -3   69.29    2.70 
   0  12   3   72.49    2.80 
  -1  12  -3    1.10    0.90 
  -1  12  -3    2.10    0.80 
   1  12   3    2.20    1.00 
  -2  12  -3  157.98    4.50 
   2  12   3  164.88    4.40 
  -3  12  -3    7.00    1.30 
   3  12   3    8.60    1.40 
  -4  12  -3   22.80    2.00 
   4  12   3   23.80    2.00 
   5  12   3    6.30    1.40 
  -5  12  -3    7.20    1.50 
   6  12   3   35.30    2.30 
  -6  12  -3   36.30    2.90 
   7  13  -3    1.70    1.40 
  -7  13   3    3.80    1.60 
   6  13  -3    1.60    1.20 
  -5 -13   3    3.20    1.20 
   5  13  -3    6.20    1.50 
  -5  13   3    2.00    1.20 
  -4 -13   3   10.70    1.50 
   4  13  -3   14.10    1.70 
  -4  13   3   12.10    1.60 
  -3 -13   3   -0.60    0.90 
   3  13  -3    0.60    0.90 
  -3  13   3    0.30    1.10 
   2  13  -3    1.70    1.10 
   2  13  -3    2.70    1.10 
  -2  13   3    5.00    1.20 
  -1  13   3  105.09    3.50 
   1  13  -3  107.59    3.60 
   1  13  -3  114.49    3.70 
   0  13   3   19.90    1.80 
   0  13  -3   19.10    1.80 
   0  13  -3   19.30    1.70 
   1  13   3   13.10    1.60 
  -1  13  -3   12.20    1.40 
  -1  13  -3   11.70    1.50 
  -2  13  -3    0.00    0.90 
   2  13   3    1.20    1.20 
  -3  13  -3    3.30    1.10 
   3  13   3    0.50    1.10 
   4  13   3    7.50    1.60 
  -4  13  -3    8.50    1.60 
   5  13   3    1.00    1.30 
  -5  13  -3   -0.40    1.10 
  -6  13  -3    0.60    1.40 
   6  13   3    1.20    1.30 
   7  14  -3   18.30    2.30 
   6  14  -3    1.10    1.30 
  -5  14   3   12.90    1.70 
   5  14  -3    9.70    1.70 
  -4 -14   3    7.20    1.50 
  -4  14   3    6.20    1.40 
   4  14  -3    6.20    1.40 
  -3 -14   3    6.40    1.30 
  -3  14   3    3.30    1.20 
   3  14  -3    4.60    1.30 
  -2  14   3  222.88    5.80 
   2  14  -3  226.78    5.70 
   2  14  -3  225.58    5.90 
   1  14  -3   56.89    2.80 
  -1  14   3   57.29    2.80 
   1  14  -3   55.19    2.70 
   0  14  -3    1.50    1.00 
   0  14  -3    0.20    1.10 
   0  14   3    4.00    1.40 
  -1  14  -3    5.10    1.30 
  -1  14  -3    6.60    1.10 
   1  14   3    6.30    1.30 
  -2  14  -3   10.10    1.50 
   2  14   3   12.60    1.60 
   3  14   3   30.00    2.50 
  -3  14  -3   33.60    2.50 
  -4  14  -3   17.40    2.00 
   4  14   3   16.40    1.90 
  -5  14  -3    0.30    1.30 
   5  14   3   -0.70    1.30 
   6  15  -3   -0.50    1.40 
   5  15  -3    6.80    1.70 
  -4  15   3    1.60    1.20 
   4  15  -3    2.80    1.30 
  -3  15   3   53.39    3.00 
   3  15  -3   52.89    3.10 
   2  15  -3    6.30    1.40 
  -2  15   3    5.40    1.50 
   2  15  -3    8.10    1.60 
  -1  15   3  104.09    4.00 
   1  15  -3  101.29    3.70 
   1  15  -3  104.29    3.60 
   0  15   3   15.60    1.90 
   0  15  -3   13.00    1.60 
   0  15  -3   12.40    1.60 
  -1  15  -3   74.79    3.10 
   1  15   3   66.99    3.10 
  -1  15  -3   80.09    3.30 
  -2  15  -3   28.00    2.40 
   2  15   3   21.10    2.00 
   3  15   3   15.50    2.00 
  -3  15  -3   16.30    2.00 
  -4  15  -3    3.00    1.40 
   4  15   3    2.10    1.50 
   5  15   3   11.50    1.80 
   5  16  -3   12.00    1.90 
  -4  16   3   53.29    3.10 
   4  16  -3   54.09    3.30 
   3  16  -3    8.10    1.60 
  -3  16   3    5.30    1.60 
  -2  16   3    8.10    1.60 
   2  16  -3    8.20    1.50 
   1  16  -3   16.80    1.90 
   1  16  -3   12.90    1.70 
  -1  16   3   12.80    1.70 
   0  16  -3   19.30    2.00 
   0  16  -3   16.20    1.80 
   0  16   3   17.20    2.00 
   1  16   3    0.60    1.40 
  -1  16  -3    1.30    1.00 
  -1  16  -3    0.70    1.10 
  -2  16  -3   38.70    2.80 
   2  16   3   37.80    2.90 
   3  16   3   33.40    2.90 
  -3  16  -3   32.40    2.60 
  -4  16  -3   13.90    2.30 
   4  16   3   14.40    1.90 
  -4  17   3    1.80    1.60 
   4  17  -3    2.70    1.40 
   3  17  -3    0.90    1.30 
  -3  17   3   -0.70    1.30 
  -2  17   3    3.60    1.60 
   2  17  -3    4.00    1.40 
  -1  17   3   18.70    2.10 
   1  17  -3   22.00    2.10 
   0  17   3   30.50    2.60 
   0  17  -3   28.60    2.50 
   1  17   3   23.50    2.30 
  -1  17  -3   19.10    2.00 
   2  17   3    7.40    1.90 
  -2  17  -3   10.40    1.80 
   1  18  -3    3.00    1.30 
  -1  18   3    1.10    1.40 
   0  18  -3   11.80    1.90 
   0  18   3    8.40    1.80 
 -10   0   4   29.50    2.50 
  -9   0   4   27.90    2.20 
  -8   0   4  148.49    4.30 
  -7   0   4  618.34   11.80 
  -6   0   4   57.09    2.20 
  -5   0   4   61.09    2.10 
  -4   0   4   42.40    1.50 
  -3   0   4  120.89    2.80 
  -2   0   4 2707.03   44.10 
   1   0  -4    0.50    0.30 
   0   0  -4   66.79    1.70 
   0   0   4   68.19    1.70 
   1   0   4   26.20    0.90 
  -1   0  -4   26.00    1.00 
   1   0   4   25.30    1.10 
  -2   0  -4   36.50    1.30 
   2   0   4   36.80    1.00 
   2   0   4   36.80    1.40 
   3   0   4  527.95    9.70 
   3   0   4  542.15    8.90 
  -3   0  -4  523.45    9.60 
   4   0   4    2.00    0.80 
  -4   0  -4    1.70    0.60 
  -5   0  -4   -0.60    0.60 
   5   0   4   -1.30    0.90 
   6   0   4    0.90    1.10 
  -6   0  -4    1.90    0.90 
  -7   0  -4   13.80    1.60 
   7   0   4   14.60    1.90 
   8   0   4    2.40    1.70 
  -8   0  -4    2.00    1.10 
   9   0   4   19.30    2.30 
 -10  -1   4   -0.30    1.20 
 -10   1   4   -0.40    1.30 
  -9  -1   4    0.80    1.30 
  -9   1   4    0.80    1.10 
  -8  -1   4   -0.70    1.00 
  -8   1   4    0.10    1.10 
  -7  -1   4  369.06    7.80 
  -7   1   4  361.96    7.70 
  -6  -1   4  267.27    5.80 
  -6   1   4  259.27    5.70 
  -5  -1   4   69.19    2.20 
  -5   1   4   73.69    2.30 
  -4  -1   4  146.79    3.40 
  -4   1   4  145.49    3.30 
  -3  -1   4    0.50    0.40 
  -3   1   4    0.00    0.40 
  -2  -1   4  195.28    3.90 
  -2   1   4  198.88    3.80 
  -1   1   4   17.20    0.90 
   1   1  -4   17.30    0.80 
  -1   1   4   18.00    0.70 
   0  -1  -4   57.29    1.40 
   0   1   4   57.39    1.60 
   0   1  -4   58.79    1.60 
   1  -1   4  123.09    2.80 
  -1  -1  -4  122.09    2.50 
   1  -1   4  123.19    2.50 
   1   1   4  122.69    2.60 
  -1   1  -4  118.59    2.70 
   1   1   4  122.19    2.90 
   2  -1   4   27.60    0.80 
   2  -1   4   28.80    1.30 
  -2  -1  -4   27.60    1.10 
   2   1   4   28.40    1.30 
   2   1   4   27.80    0.90 
  -2   1  -4   26.60    1.20 
   3  -1   4   30.60    1.50 
  -3  -1  -4   26.10    1.20 
   3   1   4   26.30    1.40 
   3   1   4   28.80    1.00 
  -3   1  -4   29.30    1.40 
   4  -1   4   62.19    2.30 
  -4  -1  -4   62.29    2.00 
   4   1   4   63.79    2.40 
  -4   1  -4   65.79    2.20 
  -5  -1  -4  120.79    3.30 
   5  -1   4  128.49    3.70 
   5   1   4  122.59    3.70 
  -5   1  -4  117.39    3.40 
   6  -1   4  112.69    3.80 
  -6  -1  -4  111.99    3.40 
   6   1   4  118.59    3.80 
  -6   1  -4  115.89    3.60 
  -7  -1  -4   31.40    2.00 
   7  -1   4   30.60    2.50 
  -7   1  -4   29.90    2.20 
   7   1   4   30.70    2.60 
   8  -1   4    3.20    1.60 
  -8   1  -4    1.50    1.00 
   8   1   4    1.50    1.50 
   9  -1   4    3.60    1.70 
  -9   1  -4    6.10    1.50 
   9   1   4    2.50    1.70 
 -10  -2   4   12.90    1.80 
 -10   2   4   11.20    1.70 
  -9  -2   4   42.90    2.60 
  -9   2   4   44.90    2.70 
  -8  -2   4   81.89    3.20 
  -8   2   4   76.19    3.00 
  -7  -2   4  265.47    6.10 
  -7   2   4  272.27    6.00 
  -7   2   4  267.77    6.10 
  -6  -2   4   72.79    2.50 
  -6   2   4   73.89    2.70 
  -5  -2   4   22.40    1.40 
  -5   2   4   21.20    1.30 
  -4  -2   4  948.81   16.30 
  -4   2   4  954.10   16.40 
  -4   2   4  925.31   16.20 
  -3   2   4    1.70    0.40 
  -2  -2   4  518.15    9.10 
  -2   2   4  505.65    9.20 
  -2   2   4  506.45    8.80 
  -1   2   4  100.39    2.00 
  -1   2   4   99.69    2.40 
   1   2  -4   98.59    2.40 
   0  -2   4   31.20    1.10 
   0  -2  -4   30.80    0.90 
   0   2  -4   31.00    1.20 
   0   2   4   32.60    1.20 
  -1  -2  -4  596.04   10.10 
   1  -2   4  596.24   10.40 
   1   2   4  596.74   10.70 
   1   2   4  606.94   10.30 
  -1   2  -4  610.44   10.60 
   2  -2   4  598.44    9.90 
   2  -2   4  586.04   10.40 
  -2  -2  -4  621.74   10.20 
   2   2   4  586.54   10.10 
  -2   2  -4  570.14   10.50 
   2   2   4  593.64   10.70 
  -3  -2  -4    5.30    0.60 
   3  -2   4    5.20    0.80 
   3   2   4    4.10    0.70 
  -3   2  -4    6.20    0.80 
   3   2   4    5.70    0.60 
   4  -2   4   20.40    1.70 
  -4  -2  -4   17.60    1.10 
  -4   2  -4   20.50    1.40 
   4   2   4   20.30    1.40 
  -5  -2  -4    0.30    0.70 
   5  -2   4    0.30    0.90 
   5   2   4    0.70    1.00 
  -5   2  -4    0.50    0.70 
  -6  -2  -4   72.19    2.60 
   6  -2   4   75.89    3.10 
   6   2   4   77.09    3.20 
  -6   2  -4   70.89    2.80 
   7  -2   4   62.19    3.20 
   7   2   4   59.79    3.20 
  -7   2  -4   63.69    2.90 
   8  -2   4   -2.00    1.50 
  -8   2  -4   -0.60    1.10 
   8   2   4   -0.70    1.40 
   9  -2   4    3.70    1.90 
  -9   2  -4    3.00    1.40 
   9   2   4    3.70    1.90 
 -10  -3   4   45.30    3.10 
 -10   3   4   46.20    2.90 
  -9  -3   4   20.30    2.00 
  -9   3   4   28.90    2.40 
  -8  -3   4   74.99    3.00 
  -8   3   4   66.79    2.80 
  -7  -3   4  105.79    3.40 
  -7   3   4  107.29    3.40 
  -7   3   4  106.69    3.20 
  -6  -3   4  123.09    3.50 
  -6   3   4  128.19    3.60 
  -6   3   4  128.79    3.50 
  -5  -3   4  352.36    7.10 
  -5   3   4  357.66    7.10 
  -5   3   4  354.06    7.00 
  -4  -3   4   36.20    1.50 
  -4   3   4   36.20    1.40 
  -4   3   4   35.90    1.60 
  -3  -3   4    3.00    0.60 
  -3   3   4    2.90    0.60 
  -2  -3   4   69.09    2.00 
  -2   3   4   71.69    1.70 
  -2   3   4   70.99    2.10 
   1   3  -4 1079.39   18.20 
  -1   3   4 1061.49   17.50 
  -1   3   4 1069.09   18.10 
   0  -3   4  103.39    2.20 
   0   3   4  100.99    2.50 
   0   3   4  105.29    1.90 
   0   3  -4  104.09    2.60 
   1  -3   4   30.70    1.10 
  -1  -3  -4   29.30    0.80 
  -1   3  -4   32.90    1.40 
   1   3   4   35.30    1.20 
   2  -3   4  104.19    2.50 
  -2  -3  -4  103.29    2.20 
   2   3   4  100.39    2.40 
  -2   3  -4  111.09    2.80 
   2   3   4  103.79    2.80 
  -3  -3  -4    1.40    0.40 
   3  -3   4    0.60    0.60 
  -3   3  -4    0.70    0.60 
   3   3   4    1.30    0.60 
   3   3   4    1.00    0.60 
  -4  -3  -4   48.90    1.70 
   4  -3   4   52.19    2.20 
  -4   3  -4   51.69    2.10 
   4   3   4   52.19    2.20 
  -5  -3  -4  236.38    5.20 
   5  -3   4  241.08    5.70 
   5   3   4  232.28    5.50 
  -5   3  -4  235.78    5.60 
   6  -3   4   14.30    1.60 
  -6   3  -4   15.80    1.60 
   6   3   4   12.50    1.70 
   7  -3   4  123.09    4.30 
   7   3   4  129.49    4.40 
  -7   3  -4  128.19    4.20 
   8  -3   4   -0.40    1.30 
   8   3   4   -0.40    1.50 
  -8   3  -4    0.20    1.00 
   9  -3   4   -1.90    1.40 
   9   3   4    0.00    1.60 
  -9   3  -4   -1.40    1.20 
 -10  -4   4   -1.60    1.20 
 -10   4   4   -2.20    1.20 
  -9  -4   4   30.50    2.30 
  -9   4   4   31.70    2.40 
  -8  -4   4   82.59    3.10 
  -8   4   4   67.49    2.90 
  -7  -4   4  142.69    4.00 
  -7   4   4  136.09    4.00 
  -7   4   4  139.39    3.80 
  -6  -4   4  176.18    4.40 
  -6   4   4  171.88    4.30 
  -6   4   4  178.48    4.40 
  -5  -4   4   30.90    1.60 
  -5   4   4   32.60    1.70 
  -5   4   4   31.00    1.50 
  -4  -4   4   32.00    1.50 
  -4   4   4   33.50    1.40 
  -4   4   4   31.50    1.50 
  -3  -4   4    8.90    0.90 
  -3   4   4   10.40    0.80 
  -3   4   4    9.50    0.90 
  -2   4   4   39.60    1.20 
   2   4  -4   40.20    1.50 
  -2   4   4   41.10    1.50 
  -1   4   4   14.50    0.90 
  -1   4   4   15.20    0.60 
   1   4  -4   15.70    1.00 
   0  -4   4 1005.00   16.60 
   0   4  -4 1018.30   17.30 
   0   4   4  990.30   17.10 
  -1  -4  -4    1.60    0.20 
   1  -4   4    2.30    0.40 
  -1   4  -4    3.00    0.70 
   1   4   4    2.80    0.60 
   2  -4   4 3664.83   61.89 
  -2  -4  -4 3750.22   61.69 
   2   4   4 3814.72   61.79 
   2   4   4 3949.50   62.29 
  -2   4  -4 3831.62   62.29 
   3  -4   4   42.70    1.80 
  -3  -4  -4   39.60    1.30 
   3   4   4   40.90    1.50 
  -3   4  -4   42.80    1.80 
   3   4   4   41.50    1.80 
   4  -4   4  111.29    3.20 
   4   4   4  110.29    3.20 
  -4   4  -4  112.29    3.30 
   4   4   4  108.49    2.70 
   5  -4   4   99.69    3.40 
  -5   4  -4   96.49    3.20 
   5   4   4   94.09    3.10 
   6  -4   4   -0.10    1.00 
  -6   4  -4    0.50    0.90 
   6   4   4   -0.60    1.10 
   7  -4   4  119.89    4.30 
   7   4   4  112.39    4.20 
  -7   4  -4  114.29    4.10 
   8  -4   4   -0.10    1.50 
  -8   4  -4    1.30    1.20 
   8   4   4    2.70    1.50 
   9  -4   4    2.50    1.50 
   9   4   4    1.30    1.90 
 -10  -5   4    4.00    1.70 
 -10   5   4    4.10    1.40 
  -9  -5   4    3.00    1.40 
  -9   5   4    3.20    1.30 
  -8  -5   4   -0.10    1.00 
  -8   5   4    0.50    0.90 
  -7  -5   4   86.29    3.10 
  -7   5   4   88.59    3.10 
  -7   5   4   88.59    2.90 
  -6  -5   4   91.69    2.90 
  -6   5   4   86.89    2.90 
  -6   5   4   90.09    2.90 
  -5  -5   4   54.89    2.10 
  -5   5   4   53.69    2.00 
  -5   5   4   54.79    2.10 
  -4  -5   4    1.70    0.70 
  -4   5   4    3.50    0.70 
  -4   5   4    6.50    0.80 
  -3  -5   4  994.00   17.20 
  -3   5   4  997.70   17.20 
  -3   5   4  976.90   16.70 
   2   5  -4  286.27    5.90 
  -2   5   4  290.97    5.80 
  -2   5   4  296.77    5.30 
  -1   5   4    2.00    0.30 
   1   5  -4   -0.50    0.50 
  -1   5   4    4.70    0.70 
   0  -5   4    0.50    0.30 
   0   5   4   -0.30    0.50 
   0   5  -4   -0.50    0.60 
   1  -5   4 2019.30   33.40 
  -1   5  -4 2034.20   34.00 
   1   5   4 2059.89   33.70 
   2  -5   4  654.73   11.60 
   2   5   4  663.53   11.60 
  -2   5  -4  656.33   12.00 
   2   5   4  654.53   11.90 
   3  -5   4   33.40    1.60 
   3   5   4   30.00    1.50 
  -3   5  -4   29.90    1.70 
   3   5   4   33.00    1.60 
   4  -5   4   42.80    2.10 
   4   5   4   43.40    2.00 
  -4   5  -4   45.90    2.20 
   4   5   4   43.90    1.80 
   5  -5   4   52.19    2.60 
   5   5   4   47.60    2.30 
  -5   5  -4   50.79    2.40 
   6  -5   4   77.09    3.20 
   6   5   4   80.29    3.20 
  -6   5  -4   75.79    3.20 
   7  -5   4    7.70    1.60 
   7   5   4    6.90    1.60 
  -7   5  -4    7.70    1.50 
   8  -5   4    0.00    1.50 
   8   5   4   -1.40    1.40 
  -8   5  -4   -0.20    1.10 
 -10  -6   4    5.80    1.80 
 -10   6   4    5.90    1.60 
  -9  -6   4   16.10    1.90 
  -9   6   4   15.50    1.80 
  -8  -6   4   14.00    1.70 
  -8   6   4   15.00    1.60 
  -7  -6   4   -0.60    0.90 
  -7   6   4    0.50    0.80 
  -7   6   4   -1.40    1.00 
  -6  -6   4    3.30    1.00 
  -6   6   4    4.40    1.00 
  -6   6   4    5.10    1.00 
  -5  -6   4    6.00    1.00 
  -5   6   4    7.10    1.00 
  -5   6   4    5.80    0.90 
  -4  -6   4  778.32   13.90 
  -4   6   4  767.22   13.50 
  -4   6   4  774.52   13.90 
  -3  -6   4    8.40    1.00 
  -3   6   4   10.40    0.80 
   3   6  -4    7.80    1.00 
  -3   6   4    6.00    0.80 
  -2   6   4 1682.23   27.40 
   2   6  -4 1678.23   28.20 
   2   6  -4 1632.34   28.20 
  -2   6   4 1691.03   28.10 
   1   6  -4   23.20    1.20 
  -1   6   4   19.60    0.60 
  -1   6   4   18.30    1.20 
   1   6  -4   20.00    1.30 
   0  -6   4  131.99    2.60 
   0   6  -4  126.99    3.10 
   0   6   4  132.49    3.20 
   0   6  -4  129.99    3.40 
   1  -6   4  815.72   13.80 
   1   6   4  821.82   14.20 
  -1   6  -4  801.92   14.50 
  -1   6  -4  822.52   14.10 
   2  -6   4  360.66    6.80 
   2   6   4  368.06    6.90 
  -2   6  -4  351.56    7.30 
   2   6   4  352.46    7.10 
   3  -6   4   54.79    2.10 
   3   6   4   52.79    2.00 
  -3   6  -4   50.79    2.20 
   3   6   4   51.49    2.00 
   4  -6   4  253.07    5.70 
  -4   6  -4  252.07    5.90 
   4   6   4  257.57    5.60 
   4   6   4  243.68    5.30 
   5  -6   4    0.90    1.00 
   5   6   4    1.10    0.90 
  -5   6  -4    1.00    1.00 
   6  -6   4  107.69    3.80 
   6   6   4  111.79    3.80 
  -6   6  -4  111.69    4.00 
   7  -6   4    2.80    1.40 
   7   6   4    4.30    1.60 
  -7   6  -4    4.30    1.40 
   8   6   4   14.40    2.10 
  -8   6  -4   17.10    2.20 
 -10  -7   4   31.90    3.10 
  -9  -7   4   14.10    1.80 
  -9   7   4   14.20    1.80 
  -8  -7   4    1.40    1.10 
  -8   7   4   -0.40    1.00 
  -7  -7   4    9.00    1.40 
  -7   7   4    4.70    1.10 
  -7   7   4   10.00    1.30 
  -6  -7   4    7.40    1.30 
  -6   7   4    4.80    1.00 
  -6   7   4    5.50    1.00 
  -5  -7   4  485.75    9.50 
  -5   7   4  489.15    9.50 
  -5   7   4  491.75    9.30 
  -4  -7   4  132.09    3.60 
   4   7  -4  136.99    3.80 
  -4   7   4  136.99    3.30 
  -4   7   4  137.59    3.60 
  -3  -7   4   25.40    1.50 
  -3   7   4   27.30    1.60 
   3   7  -4   27.80    1.60 
  -3   7   4   26.20    1.20 
   2   7  -4   46.40    2.00 
  -2   7   4   47.40    1.90 
   2   7  -4   44.40    1.90 
  -2   7   4   47.40    1.30 
  -1   7   4  796.42   13.30 
   1   7  -4  798.52   14.40 
  -1   7   4  833.92   14.40 
   1   7  -4  809.82   14.50 
   0   7  -4   -0.40    0.60 
   0   7   4    1.30    0.70 
   0   7  -4    1.10    0.50 
   1  -7   4   87.39    2.20 
  -1   7  -4   88.29    2.40 
  -1   7  -4   88.19    2.80 
   1   7   4   94.19    2.70 
   2  -7   4  170.28    3.70 
   2   7   4  161.08    3.90 
   2   7   4  163.78    4.00 
  -2   7  -4  165.98    4.20 
   3  -7   4  202.58    4.60 
   3   7   4  202.68    4.60 
  -3   7  -4  208.88    5.10 
   3   7   4  201.18    4.70 
   4  -7   4   26.20    1.70 
   4   7   4   29.30    1.80 
   4   7   4   30.00    2.00 
  -4   7  -4   29.20    2.10 
   5  -7   4    8.90    1.20 
  -5   7  -4    7.00    1.30 
   5   7   4    8.40    1.20 
   6  -7   4    2.20    1.00 
   6   7   4    1.50    1.10 
  -6   7  -4    2.30    1.20 
   7   7   4    2.40    1.50 
  -7   7  -4    3.30    1.30 
  -8   7  -4   24.20    2.40 
   8   7   4   20.00    2.30 
  -9  -8   4    6.80    1.70 
  -9   8   4    7.70    1.50 
  -8  -8   4    0.30    1.10 
  -8   8   4   -0.20    1.10 
  -7  -8   4    0.30    1.10 
  -7   8   4    1.50    0.90 
  -6  -8   4   -0.80    0.90 
  -6   8   4    0.40    0.80 
  -6   8   4   -0.10    0.80 
  -5  -8   4    1.90    0.90 
  -5   8   4    1.90    0.80 
  -5   8   4    1.40    0.80 
   5   8  -4    2.10    1.00 
  -4  -8   4   70.79    2.60 
  -4   8   4   74.19    2.30 
  -4   8   4   76.89    2.70 
   4   8  -4   71.49    2.80 
  -3  -8   4  423.66    8.50 
  -3   8   4  418.76    7.80 
  -3   8   4  450.85    8.60 
   3   8  -4  433.46    8.70 
   2   8  -4   12.30    1.20 
  -2   8   4   19.70    1.50 
   2   8  -4   14.10    1.30 
  -2   8   4   15.30    0.80 
   1   8  -4   31.80    1.70 
   1   8  -4   31.50    1.70 
  -1   8   4   30.00    1.60 
   0   8  -4    6.40    0.90 
   0   8   4    2.80    0.80 
   0   8  -4    5.30    1.00 
  -1   8  -4    8.00    0.90 
   1   8   4    6.40    1.00 
  -1   8  -4    4.90    1.00 
   2   8   4  143.19    3.80 
   2   8   4  163.88    3.80 
  -2   8  -4  138.89    4.00 
   3  -8   4   74.19    2.40 
  -3   8  -4   75.59    3.00 
   3   8   4   72.89    2.60 
   3   8   4   73.19    2.50 
   4  -8   4  171.48    4.30 
   4   8   4  172.98    4.30 
  -4   8  -4  164.58    4.70 
   4   8   4  168.88    4.30 
  -5   8  -4    5.70    1.40 
   5   8   4    5.50    1.90 
   5   8   4    6.60    1.10 
  -6   8  -4   24.50    2.30 
   6   8   4   26.50    2.10 
   7   8   4   -1.80    1.20 
  -7   8  -4    1.20    1.20 
   8   8   4   -1.10    1.60 
  -9  -9   4   19.70    2.10 
  -9   9   4   20.50    2.10 
  -8  -9   4   33.50    2.50 
  -8   9   4   31.30    2.30 
  -7  -9   4   40.40    2.50 
  -7   9   4   45.10    2.40 
  -6  -9   4   17.90    1.70 
  -6   9   4   19.60    1.60 
  -6   9   4   19.70    1.80 
  -5  -9   4    4.60    1.20 
  -5   9   4    5.70    1.00 
  -5   9   4    4.30    1.00 
   5   9  -4    2.00    1.00 
  -4  -9   4    2.70    1.00 
  -4   9   4    0.80    0.70 
  -4   9   4    1.30    0.80 
   4   9  -4    0.30    0.90 
  -3  -9   4  323.77    7.00 
  -3   9   4  331.57    6.90 
  -3   9   4  315.17    6.20 
   3   9  -4  333.67    7.10 
  -2   9   4    1.00    0.80 
   2   9  -4    1.70    0.90 
   2   9  -4    1.90    0.80 
   1   9  -4    1.30    0.80 
  -1   9   4    2.30    0.90 
   1   9  -4    2.10    0.80 
   0   9  -4    0.90    0.80 
   0   9   4    0.10    0.80 
   0   9  -4    4.80    0.90 
  -1   9  -4  195.48    4.80 
   1   9   4  185.38    4.50 
  -1   9  -4  184.08    4.30 
  -2   9  -4   28.90    1.90 
   2   9   4   29.70    1.80 
   2   9   4   27.00    1.70 
   3   9   4    9.10    1.10 
  -3   9  -4    8.80    1.40 
   3   9   4    8.20    1.20 
   4   9   4    4.20    1.00 
   4   9   4    5.00    1.20 
  -4   9  -4    4.30    1.20 
  -5   9  -4   18.90    1.90 
   5   9   4   15.30    1.50 
   5   9   4   17.70    1.60 
   6   9   4   16.70    1.80 
  -6   9  -4   18.90    2.10 
  -7   9  -4   10.50    1.80 
   7   9   4    9.00    1.80 
  -9 -10   4   -2.10    1.40 
  -9  10   4    2.10    1.40 
  -8 -10   4    7.60    1.50 
  -8  10   4    6.80    1.40 
  -7 -10   4   12.10    1.60 
  -7  10   4   11.60    1.40 
  -6 -10   4  345.47    7.60 
  -6  10   4  335.27    7.50 
   6  10  -4  348.27    8.00 
  -6  10   4  358.96    7.60 
  -5 -10   4  396.36    8.30 
  -5  10   4  397.86    8.40 
  -5  10   4  403.76    8.10 
   5  10  -4  400.86    8.70 
  -4 -10   4   50.49    2.40 
   4  10  -4   52.19    2.50 
  -4  10   4   53.89    2.40 
  -4  10   4   54.99    2.20 
  -3 -10   4   25.20    1.70 
   3  10  -4   25.60    1.80 
  -3  10   4   23.80    1.80 
   2  10  -4   42.80    2.20 
  -2  10   4   42.60    2.20 
   2  10  -4   46.80    2.20 
  -1  10   4   57.09    2.40 
   1  10  -4   62.79    2.50 
   1  10  -4   62.49    2.50 
   0  10   4  226.58    5.30 
   0  10  -4  222.08    5.20 
   0  10  -4  224.38    5.40 
  -1  10  -4    4.80    0.90 
   1  10   4    4.20    1.00 
  -1  10  -4    6.60    1.10 
   2  10   4   17.50    1.50 
   2  10   4   18.70    1.60 
  -2  10  -4   16.90    1.60 
   3  10   4   23.10    1.60 
  -3  10  -4   22.80    1.80 
   3  10   4   23.20    1.80 
   4  10   4   43.30    2.20 
   4  10   4   41.80    2.20 
  -4  10  -4   43.10    2.50 
  -5  10  -4    3.60    1.30 
   5  10   4    2.10    1.10 
   5  10   4    3.20    1.20 
   6  10   4    0.10    1.20 
  -6  10  -4    3.00    1.30 
  -7  10  -4    5.60    2.50 
   7  10   4    4.00    1.60 
  -8 -11   4    0.90    1.20 
  -8  11   4    3.80    1.30 
  -7 -11   4    4.50    1.40 
  -7  11   4    7.20    1.30 
  -6 -11   4    6.60    1.40 
   6  11  -4    6.10    1.50 
  -6  11   4    5.20    1.20 
  -6  11   4    5.90    1.20 
  -5 -11   4   43.80    2.30 
   5  11  -4   46.20    2.60 
  -5  11   4   45.00    2.50 
  -4 -11   4  102.69    3.40 
  -4  11   4  108.59    3.60 
   4  11  -4  105.29    3.70 
  -3 -11   4  136.39    3.90 
   3  11  -4  135.89    4.10 
  -3  11   4  132.49    4.00 
  -2  11   4   44.10    2.30 
   2  11  -4   47.20    2.30 
   2  11  -4   44.80    2.30 
   1  11  -4  220.68    5.40 
   1  11  -4  212.48    5.30 
  -1  11   4  219.48    5.30 
   0  11  -4   81.09    3.00 
   0  11   4   88.09    3.00 
   0  11  -4   81.79    2.80 
   1  11   4   -0.10    1.00 
  -1  11  -4    1.90    0.80 
  -1  11  -4    1.40    1.00 
   2  11   4    0.80    0.70 
   2  11   4   -1.00    1.00 
  -2  11  -4   -0.50    0.80 
  -3  11  -4   19.70    1.80 
   3  11   4   17.60    1.60 
   3  11   4   18.50    1.60 
  -4  11  -4    7.50    1.40 
   4  11   4    5.80    1.30 
   4  11   4    3.40    1.00 
   5  11   4   20.70    1.90 
  -5  11  -4   21.90    2.20 
   5  11   4   21.50    2.00 
  -6  11  -4    3.40    1.50 
  -8 -12   4    1.80    1.60 
  -8  12   4    2.20    1.20 
  -7 -12   4   24.50    2.20 
  -6 -12   4   -0.40    1.10 
  -6  12   4    0.00    1.10 
   6  12  -4    0.10    1.10 
  -5 -12   4   24.10    2.10 
  -5  12   4   27.50    2.20 
   5  12  -4   28.90    2.30 
  -4 -12   4   97.79    3.50 
  -4  12   4   99.79    3.50 
   4  12  -4  106.69    3.70 
  -3 -12   4   -1.60    0.90 
  -3  12   4   -0.80    1.00 
   3  12  -4   -0.60    1.00 
   2  12  -4  227.38    5.70 
   2  12  -4  222.78    5.60 
  -2  12   4  234.48    5.70 
   1  12  -4    9.50    1.40 
  -1  12   4    7.20    1.30 
   1  12  -4    7.20    1.30 
   0  12   4   28.00    2.10 
   0  12  -4   28.00    1.80 
   0  12  -4   28.20    1.90 
   1  12   4   44.80    2.50 
  -1  12  -4   46.00    2.40 
  -1  12  -4   47.40    2.20 
  -2  12  -4   25.70    2.00 
   2  12   4   23.20    1.70 
   2  12   4   23.90    2.00 
   3  12   4   60.49    2.70 
  -3  12  -4   57.89    2.80 
  -4  12  -4    3.70    1.30 
   4  12   4    2.30    1.30 
  -5  12  -4   20.80    2.20 
   5  12   4   19.60    1.90 
  -6  12  -4   -0.10    1.50 
   7  13  -4   37.20    3.00 
  -6 -13   4   11.20    1.70 
   6  13  -4   11.30    1.70 
  -5 -13   4   11.90    1.60 
   5  13  -4   12.70    1.70 
  -5  13   4   11.60    1.60 
  -4 -13   4   38.60    2.40 
  -4  13   4   38.40    2.60 
   4  13  -4   36.40    2.50 
  -3 -13   4   10.10    1.50 
  -3  13   4   12.20    1.50 
   3  13  -4   10.00    1.50 
   2  13  -4   61.99    2.90 
  -2  13   4   59.39    2.80 
   2  13  -4   64.39    2.90 
  -1  13   4   82.69    3.10 
   1  13  -4   77.09    3.10 
   1  13  -4   78.59    3.10 
   0  13   4   14.30    1.60 
   0  13  -4   15.30    1.60 
   0  13  -4   16.60    1.70 
  -1  13  -4   77.79    2.90 
  -1  13  -4   80.19    3.30 
   1  13   4   78.89    3.30 
   2  13   4    5.00    1.40 
  -2  13  -4    5.40    1.40 
   3  13   4  114.39    3.90 
  -3  13  -4  113.49    4.10 
  -4  13  -4    3.40    1.30 
   4  13   4    2.40    1.20 
   5  13   4    4.00    1.50 
  -5  13  -4    3.40    1.40 
   7  14  -4    0.40    1.30 
   6  14  -4   12.30    2.00 
  -5 -14   4   79.69    3.30 
   5  14  -4   83.39    3.80 
  -5  14   4   77.19    3.50 
  -4 -14   4   47.90    2.50 
   4  14  -4   43.40    2.80 
  -4  14   4   46.20    2.60 
  -3 -14   4   38.70    2.50 
  -3  14   4   34.50    2.40 
   3  14  -4   35.20    2.50 
   2  14  -4  111.79    3.90 
  -2  14   4  110.89    3.90 
   2  14  -4  114.69    3.80 
   1  14  -4   10.40    1.60 
  -1  14   4    6.70    1.40 
   0  14  -4   57.59    2.80 
   0  14  -4   57.29    2.90 
   0  14   4   61.39    3.10 
  -1  14  -4    2.80    1.20 
   1  14   4    2.70    1.40 
  -2  14  -4   -1.60    1.10 
   2  14   4    0.50    1.20 
   3  14   4   38.50    2.50 
  -3  14  -4   33.70    2.50 
   4  14   4   74.09    3.30 
  -4  14  -4   82.19    3.70 
   5  14   4    7.00    1.60 
   6  15  -4    2.10    1.40 
  -5  15   4    7.60    1.60 
   5  15  -4    8.50    1.70 
  -4 -15   4   34.90    2.50 
   4  15  -4   38.40    2.70 
  -4  15   4   36.00    2.50 
  -3 -15   4    0.80    1.20 
   3  15  -4   -0.60    1.20 
  -3  15   4   -1.20    1.20 
  -2  15   4    0.90    1.20 
   2  15  -4    1.90    1.30 
   2  15  -4    1.50    1.10 
  -1  15   4   19.50    2.10 
   1  15  -4   21.50    2.00 
   1  15  -4   21.30    2.10 
   0  15   4    5.50    1.60 
   0  15  -4    8.80    1.40 
   0  15  -4    9.70    1.60 
   1  15   4   -0.50    1.30 
  -1  15  -4    2.40    1.30 
  -2  15  -4    5.50    1.40 
   2  15   4    5.80    1.70 
  -3  15  -4    4.00    1.50 
   3  15   4    5.70    1.70 
  -4  15  -4    9.80    2.00 
   4  15   4   12.30    2.00 
   5  16  -4    3.60    1.50 
  -5  16   4   -0.20    1.20 
   4  16  -4   11.50    1.80 
  -4  16   4   13.40    2.00 
  -3  16   4   20.20    2.10 
   3  16  -4   19.10    2.10 
   2  16  -4    4.70    1.50 
   2  16  -4    5.60    1.50 
  -2  16   4    5.50    1.50 
  -1  16   4   29.70    2.60 
   1  16  -4   27.40    2.50 
   1  16  -4   30.10    2.60 
   0  16   4  123.79    4.40 
   0  16  -4  120.79    4.30 
   0  16  -4  130.29    4.40 
  -1  16  -4    0.00    1.20 
   1  16   4   -1.20    1.20 
  -2  16  -4   53.79    3.10 
   2  16   4   47.60    3.00 
   3  16   4   15.10    2.10 
  -3  16  -4   16.30    2.10 
   3  17  -4   20.30    2.30 
  -3  17   4   18.70    2.20 
   2  17  -4   13.30    1.90 
  -2  17   4   11.20    2.00 
   1  17  -4    9.80    1.70 
  -1  17   4    6.90    1.70 
   1  17  -4    9.60    1.90 
   0  17  -4    6.80    1.50 
   0  17  -4    7.60    1.70 
   0  17   4    4.00    1.60 
   1  17   4    6.00    1.60 
  -1  17  -4    5.90    1.60 
   2  17   4   -0.30    1.60 
  -2  17  -4    2.00    1.50 
 -10   0   5   -0.70    1.20 
  -9   0   5    1.00    1.30 
  -8   0   5   -1.50    1.00 
  -7   0   5    0.70    1.00 
  -6   0   5   -0.40    0.70 
  -5   0   5    0.40    0.60 
  -4   0   5    0.30    0.50 
  -3   0   5   -0.50    0.50 
  -2   0   5    0.40    0.40 
   1   0  -5   -0.10    0.40 
   0   0  -5   -0.10    0.30 
   0   0   5   -0.20    0.30 
  -1   0  -5   -1.00    0.30 
   1   0   5   -0.50    0.40 
   1   0   5   -0.40    0.30 
  -2   0  -5   -0.70    0.40 
   2   0   5    0.00    0.50 
   2   0   5   -0.10    0.30 
  -3   0  -5   -0.40    0.50 
   3   0   5   -0.30    0.70 
   4   0   5   -0.30    0.80 
  -4   0  -5    0.00    0.60 
  -5   0  -5   -0.50    0.70 
   5   0   5    0.40    0.90 
   6   0   5   -0.20    1.20 
  -6   0  -5   -0.50    0.80 
  -7   0  -5   -0.30    1.60 
   7   0   5   -1.10    1.50 
   8   0   5   -2.60    1.60 
 -10  -1   5    3.30    1.40 
 -10   1   5    7.90    1.80 
  -9  -1   5    1.40    1.20 
  -9   1   5    1.60    1.20 
  -8  -1   5   27.50    2.20 
  -8   1   5   32.40    2.10 
  -7  -1   5   14.50    1.60 
  -7   1   5   14.10    1.50 
  -6  -1   5   76.39    2.70 
  -6   1   5   77.39    2.60 
  -5  -1   5   81.69    2.60 
  -5   1   5   80.09    2.50 
  -4  -1   5  192.28    4.20 
  -4   1   5  189.98    4.10 
  -3  -1   5  194.38    4.10 
  -3   1   5  200.18    4.00 
  -2  -1   5  145.49    3.20 
  -2   1   5  143.79    3.00 
  -2   1   5  144.49    3.40 
   1   1  -5  133.29    3.00 
  -1   1   5  127.79    2.70 
  -1   1   5  129.79    3.00 
   0  -1  -5    7.80    0.60 
   0   1  -5    7.50    0.70 
   0   1   5    7.90    0.70 
   1  -1   5  135.49    3.20 
  -1  -1  -5  131.99    2.90 
   1  -1   5  137.89    2.90 
   1   1   5  136.89    2.90 
  -1   1  -5  138.29    3.10 
   1   1   5  138.39    3.30 
  -2  -1  -5  121.49    2.80 
   2  -1   5  125.99    3.00 
   2  -1   5  118.49    2.50 
   2   1   5  120.09    2.60 
   2   1   5  123.59    3.20 
  -2   1  -5  119.99    3.00 
   3  -1   5   -0.60    0.60 
  -3  -1  -5    0.50    0.50 
  -3   1  -5    0.90    0.60 
   3   1   5    0.90    0.70 
  -4  -1  -5   56.29    2.00 
   4  -1   5   56.99    2.30 
  -4   1  -5   52.89    2.10 
   4   1   5   53.89    2.20 
   5  -1   5   47.20    2.60 
  -5  -1  -5   48.90    2.10 
  -5   1  -5   53.49    2.30 
   5   1   5   48.40    2.40 
   6  -1   5   -0.70    1.20 
   6   1   5   -0.40    1.10 
  -6   1  -5    0.20    0.80 
   7  -1   5    4.80    1.50 
  -7   1  -5    7.50    1.40 
   7   1   5    6.00    1.60 
   8  -1   5    1.00    1.60 
   8   1   5    1.50    1.80 
 -10  -2   5    1.00    1.30 
 -10   2   5   -0.20    1.30 
  -9  -2   5   14.90    1.80 
  -9   2   5   14.10    1.70 
  -8  -2   5   76.49    3.10 
  -8   2   5   80.99    3.10 
  -8   2   5   80.39    3.00 
  -7  -2   5  185.98    4.80 
  -7   2   5  183.88    4.80 
  -7   2   5  187.88    4.80 
  -6  -2   5  228.68    5.20 
  -6   2   5  220.68    5.30 
  -6   2   5  225.98    5.20 
  -5  -2   5   91.79    2.70 
  -5   2   5   83.99    2.60 
  -5   2   5   91.99    2.80 
  -4  -2   5  305.47    6.10 
  -4   2   5  309.67    6.00 
  -4   2   5  305.67    6.30 
  -3  -2   5  415.26    7.80 
  -3   2   5  423.06    8.10 
  -3   2   5  418.06    7.60 
  -2  -2   5 1082.59   18.10 
  -2   2   5 1049.79   17.70 
  -2   2   5 1049.09   18.20 
  -1   2   5  171.98    3.30 
  -1   2   5  173.28    3.80 
   1   2  -5  174.68    3.80 
   0  -2   5  330.97    6.30 
   0  -2  -5  335.07    5.90 
   0   2  -5  339.87    6.50 
   0   2   5  337.57    6.30 
  -1  -2  -5  599.34   10.30 
   1  -2   5  599.24   10.60 
   1   2   5  611.24   10.50 
  -1   2  -5  596.14   10.80 
   1   2   5  601.14   10.90 
   2  -2   5 1186.88   20.20 
   2  -2   5 1196.18   19.60 
  -2  -2  -5 1175.58   19.90 
  -2   2  -5 1190.68   20.40 
   2   2   5 1190.78   19.80 
   2   2   5 1198.78   20.50 
   3  -2   5   14.70    1.30 
  -3  -2  -5   13.00    1.00 
   3   2   5    9.80    1.00 
  -3   2  -5   12.90    1.10 
   3   2   5   14.40    1.00 
   4  -2   5  254.07    5.70 
  -4  -2  -5  241.28    5.20 
  -4   2  -5  237.18    5.50 
   4   2   5  257.97    5.70 
   5  -2   5    7.40    1.20 
   5   2   5   10.10    1.30 
  -5   2  -5    8.00    1.20 
   6  -2   5   14.40    1.70 
   6   2   5   16.20    1.80 
  -6   2  -5   13.10    1.50 
   7  -2   5  129.89    4.60 
  -7   2  -5  132.59    4.30 
   7   2   5  136.59    4.70 
   8  -2   5   12.80    2.20 
  -8   2  -5   15.00    1.90 
   8   2   5   13.90    2.30 
 -10  -3   5    4.50    1.70 
 -10   3   5    3.50    1.40 
  -9  -3   5   -0.30    1.10 
  -9   3   5    1.50    1.30 
  -8  -3   5    2.00    1.20 
  -8   3   5    1.20    1.00 
  -8   3   5    0.60    0.90 
  -7  -3   5  182.78    4.80 
  -7   3   5  176.08    4.60 
  -7   3   5  179.38    4.70 
  -6  -3   5  752.32   13.80 
  -6   3   5  762.82   14.00 
  -6   3   5  750.32   13.80 
  -5  -3   5  106.29    3.10 
  -5   3   5  107.59    3.10 
  -5   3   5  108.49    3.00 
  -4  -3   5    0.50    0.60 
  -4   3   5   -0.10    0.50 
  -4   3   5    0.40    0.60 
  -3  -3   5   38.90    1.60 
  -3   3   5   38.90    1.40 
  -3   3   5   40.80    1.70 
  -2   3   5  380.56    6.70 
  -2   3   5  371.66    7.20 
   2   3  -5  370.96    7.20 
  -1   3   5    7.30    0.50 
  -1   3   5    6.20    0.70 
   1   3  -5    7.30    0.80 
   0  -3   5   52.99    1.60 
   0   3  -5   51.59    1.80 
   0   3   5   52.19    1.70 
   0   3   5   50.09    1.20 
  -1  -3  -5  709.03   12.00 
   1  -3   5  723.53   12.40 
  -1   3  -5  717.83   12.80 
   1   3   5  719.93   12.50 
   2  -3   5  229.98    4.80 
  -2  -3  -5  223.98    4.30 
   2   3   5  233.28    5.10 
  -2   3  -5  233.58    5.10 
   2   3   5  230.78    4.60 
   3  -3   5    7.00    0.90 
   3   3   5    8.70    0.80 
   3   3   5    6.50    0.90 
  -3   3  -5    8.10    1.00 
   4  -3   5   -0.60    0.80 
  -4   3  -5   -0.40    0.80 
   4   3   5   -0.70    0.70 
   5  -3   5   40.90    2.30 
  -5   3  -5   41.50    2.10 
   5   3   5   42.30    2.20 
   6  -3   5   13.80    1.70 
  -6   3  -5   11.50    1.60 
   6   3   5   10.70    1.70 
   7  -3   5   63.59    3.30 
  -7   3  -5   60.39    3.00 
   7   3   5   58.19    3.20 
   8  -3   5    7.40    2.00 
  -8   3  -5    7.90    1.70 
   8   3   5    7.70    1.90 
 -10  -4   5   16.40    2.10 
 -10   4   5   17.60    2.10 
  -9  -4   5    2.00    1.30 
  -9   4   5    4.00    1.30 
  -8  -4   5   15.30    1.70 
  -8   4   5   13.10    1.40 
  -8   4   5   17.00    1.80 
  -7  -4   5   21.20    1.80 
  -7   4   5   20.50    1.80 
  -7   4   5   21.80    1.80 
  -6  -4   5   91.49    3.00 
  -6   4   5   90.09    3.00 
  -6   4   5   90.19    3.00 
  -5  -4   5    5.70    1.00 
  -5   4   5    6.50    1.00 
  -5   4   5    6.90    1.00 
  -4  -4   5   55.79    2.10 
  -4   4   5   56.49    2.10 
  -4   4   5   56.29    1.80 
  -3  -4   5  382.26    7.50 
  -3   4   5  394.66    7.60 
  -3   4   5  381.96    7.10 
  -2   4   5  148.19    3.60 
   2   4  -5  149.39    3.60 
  -2   4   5  146.49    3.00 
  -1   4   5   31.90    0.90 
  -1   4   5   27.90    1.30 
   1   4  -5   28.60    1.40 
   0  -4   5  447.16    7.90 
   0   4   5  434.46    8.20 
   0   4   5  445.86    7.40 
   0   4  -5  453.65    8.50 
   1  -4   5  168.68    3.50 
   1   4   5  164.08    3.60 
  -1   4  -5  155.98    3.90 
   2  -4   5   12.50    1.10 
  -2   4  -5   12.30    1.10 
   2   4   5   12.30    1.10 
   2   4   5   10.50    1.00 
   3  -4   5   45.10    2.00 
   3   4   5   43.80    1.90 
   3   4   5   45.30    1.70 
  -3   4  -5   41.80    1.90 
   4  -4   5   10.20    1.20 
   4   4   5   10.60    1.20 
  -4   4  -5   10.90    1.30 
   5  -4   5  175.18    4.80 
   5   4   5  171.18    4.60 
  -5   4  -5  181.38    4.90 
   6  -4   5  119.59    4.10 
   6   4   5  120.19    4.10 
  -6   4  -5  129.09    4.10 
   7  -4   5    2.40    1.50 
  -7   4  -5    4.90    1.40 
   7   4   5    3.10    1.60 
   8  -4   5   -0.30    1.60 
  -8   4  -5   -0.20    1.10 
   8   4   5   -0.30    1.80 
 -10  -5   5   -2.10    1.40 
 -10   5   5   -0.30    1.30 
  -9  -5   5   17.00    1.90 
  -9   5   5   14.00    1.70 
  -8  -5   5    3.30    1.30 
  -8   5   5    2.70    1.20 
  -7  -5   5  447.36    9.20 
  -7   5   5  446.36    9.10 
  -7   5   5  437.16    9.10 
  -6  -5   5    2.00    1.10 
  -6   5   5    5.10    1.00 
  -6   5   5    1.30    0.90 
  -5  -5   5   17.80    1.50 
  -5   5   5   20.20    1.50 
  -5   5   5   18.60    1.40 
  -4  -5   5    4.20    0.90 
  -4   5   5    4.40    0.80 
  -4   5   5    6.30    0.90 
  -3  -5   5  354.56    7.10 
  -3   5   5  351.06    6.60 
  -3   5   5  359.56    7.20 
  -2   5   5  295.57    5.30 
  -2   5   5  290.57    6.00 
   2   5  -5  291.37    6.10 
  -1  -5   5  280.27    5.10 
  -1   5   5  281.17    5.80 
  -1   5   5  279.07    4.80 
   1   5  -5  282.87    5.90 
   0  -5   5  601.94   10.30 
   0   5  -5  596.14   11.20 
   0   5   5  615.74   10.90 
   1  -5   5  261.17    4.90 
   1   5   5  255.57    5.20 
  -1   5  -5  250.57    5.50 
   2  -5   5   73.99    2.20 
   2   5   5   73.89    2.50 
   2   5   5   74.49    2.30 
  -2   5  -5   71.19    2.50 
   3  -5   5   26.50    1.50 
   3   5   5   23.70    1.60 
   3   5   5   23.60    1.50 
  -3   5  -5   24.60    1.70 
   4  -5   5    5.70    1.10 
  -4   5  -5    7.00    1.20 
   4   5   5    5.80    1.10 
   5  -5   5  332.67    7.40 
  -5   5  -5  339.87    7.70 
   5   5   5  343.97    7.40 
   6  -5   5    2.90    1.20 
   6   5   5   -0.20    1.30 
  -6   5  -5    1.10    1.10 
   7  -5   5    6.60    1.50 
   7   5   5    8.10    1.70 
  -7   5  -5   11.80    1.80 
   8  -5   5    2.60    1.60 
   8   5   5    0.10    1.80 
  -8   5  -5    2.60    1.30 
 -10  -6   5   -0.70    2.10 
 -10   6   5   -0.10    1.30 
  -9  -6   5   43.80    2.70 
  -9   6   5   41.30    2.70 
  -8  -6   5    6.70    1.30 
  -8   6   5    6.50    1.40 
  -7  -6   5  199.18    5.20 
  -7   6   5  201.98    5.10 
  -7   6   5  204.88    5.10 
  -6  -6   5   44.50    2.20 
  -6   6   5   47.90    2.10 
  -6   6   5   43.40    2.10 
  -5  -6   5  116.29    3.40 
  -5   6   5  121.89    3.60 
  -5   6   5  121.19    3.30 
  -4  -6   5   43.20    2.00 
  -4   6   5   43.30    1.90 
  -4   6   5   43.20    1.70 
  -3  -6   5   21.70    1.40 
  -3   6   5   21.30    1.40 
  -3   6   5   19.00    1.10 
  -2   6   5  361.46    6.30 
  -2   6   5  355.76    7.10 
   2   6  -5  348.27    7.20 
  -1   6   5   24.00    1.40 
   1   6  -5   24.40    1.50 
   0  -6   5   46.60    1.30 
   0   6  -5   44.20    2.00 
   0   6   5   45.80    1.90 
   1  -6   5  106.19    2.60 
  -1   6  -5  103.39    3.20 
   1   6   5  112.69    3.00 
   2  -6   5    1.30    0.60 
  -2   6  -5    1.10    0.90 
   2   6   5    2.10    0.80 
   2   6   5    1.50    0.80 
   3  -6   5    0.00    0.70 
  -3   6  -5    0.40    0.80 
   3   6   5    1.30    0.80 
   3   6   5    0.90    0.80 
   4  -6   5   62.89    2.50 
   4   6   5   57.59    2.50 
  -4   6  -5   61.89    2.70 
   4   6   5   61.39    3.10 
   5  -6   5    2.80    1.00 
   5   6   5    1.20    1.10 
  -5   6  -5    3.20    1.20 
   6  -6   5    5.70    1.40 
   6   6   5    6.50    1.40 
  -6   6  -5    6.60    1.40 
   7  -6   5   -0.50    1.10 
   7   6   5   -1.70    1.30 
  -7   6  -5    0.50    1.10 
   8  -6   5   -0.30    1.30 
   8   6   5   -1.20    1.70 
  -9  -7   5    4.20    1.40 
  -9   7   5    4.40    1.30 
  -8  -7   5   19.60    1.90 
  -8   7   5   24.10    2.00 
  -7  -7   5    5.50    1.30 
  -7   7   5    5.10    1.10 
  -7   7   5    5.20    1.00 
  -6  -7   5    4.30    1.10 
  -6   7   5    6.00    1.10 
  -6   7   5    6.60    1.10 
  -5  -7   5   86.59    3.00 
  -5   7   5   86.89    2.70 
  -5   7   5   83.89    3.00 
  -4  -7   5   58.19    2.40 
  -4   7   5   56.19    2.40 
  -4   7   5   61.29    2.00 
  -3  -7   5   13.50    1.30 
  -3   7   5   15.20    1.00 
  -3   7   5   17.10    1.40 
  -2   7   5   17.30    1.50 
   2   7  -5   19.80    1.50 
   1   7  -5    0.90    0.70 
  -1   7   5    2.00    0.70 
   0   7  -5   44.40    2.00 
   0   7   5   44.20    1.90 
  -1   7  -5   17.60    1.50 
   1   7   5   17.50    1.30 
   2  -7   5   49.70    1.90 
   2   7   5   50.59    2.20 
  -2   7  -5   51.09    2.40 
   2   7   5   49.80    2.10 
   3  -7   5  330.97    6.80 
   3   7   5  335.37    6.80 
  -3   7  -5  333.37    7.40 
   3   7   5  335.17    7.10 
   4  -7   5  125.09    3.60 
  -4   7  -5  125.19    4.10 
   4   7   5  123.09    3.70 
   4   7   5  124.19    3.40 
   5  -7   5   10.80    1.40 
  -5   7  -5    7.50    1.40 
   5   7   5    7.50    1.30 
   6  -7   5    5.00    1.20 
  -6   7  -5    2.40    1.30 
   6   7   5    4.40    1.30 
   7  -7   5    5.70    1.40 
   7   7   5    4.70    1.60 
  -7   7  -5    8.80    1.70 
   8   7   5   20.90    2.60 
  -9  -8   5   50.99    2.90 
  -9   8   5   50.19    2.80 
  -8  -8   5   14.60    1.70 
  -8   8   5   11.60    1.50 
  -7  -8   5   30.40    2.10 
  -7   8   5   23.50    1.90 
  -7   8   5   28.00    1.90 
  -6  -8   5   89.99    3.20 
  -6   8   5   91.59    3.10 
  -6   8   5   92.59    3.00 
  -5  -8   5    1.50    1.10 
  -5   8   5    2.20    0.80 
  -5   8   5    1.50    1.00 
  -4  -8   5  629.44   11.90 
  -4   8   5  630.34   11.90 
  -4   8   5  624.04   11.30 
  -3  -8   5  148.99    4.10 
   3   8  -5  152.08    4.20 
  -3   8   5  152.28    4.00 
   2   8  -5  688.53   12.80 
  -2   8   5  688.73   12.70 
   2   8  -5  674.53   12.70 
   1   8  -5   -0.70    0.60 
  -1   8   5    0.30    0.70 
   1   8  -5   -0.30    0.80 
   0   8   5  399.16    8.00 
   0   8  -5  400.86    8.30 
   0   8  -5  409.66    8.00 
   1   8   5  187.18    4.50 
  -1   8  -5  186.28    4.80 
  -2   8  -5  160.28    4.40 
   2   8   5  162.18    4.00 
   2   8   5  160.88    4.20 
   3   8   5  227.58    5.10 
   3   8   5  216.98    5.20 
  -3   8  -5  217.48    5.60 
   4  -8   5    2.70    1.00 
   4   8   5    3.20    1.00 
   4   8   5    2.50    1.10 
  -4   8  -5    4.70    1.20 
   5  -8   5  108.99    3.60 
  -5   8  -5  114.29    4.00 
   5   8   5  112.29    3.60 
   6  -8   5    4.20    1.20 
   6   8   5    5.90    1.50 
  -6   8  -5    5.90    1.40 
  -7   8  -5   34.90    2.70 
   7   8   5   35.40    2.80 
  -9  -9   5    7.40    1.80 
  -9   9   5    8.90    1.70 
  -8  -9   5    0.10    1.20 
  -8   9   5    2.50    1.30 
  -7  -9   5    7.50    1.40 
  -7   9   5    7.20    1.30 
  -7   9   5    7.80    1.20 
  -6  -9   5   15.50    1.70 
  -6   9   5   15.50    1.60 
  -6   9   5   14.50    1.50 
  -5  -9   5   18.50    1.60 
  -5   9   5   17.00    1.60 
  -5   9   5   18.50    1.50 
  -4  -9   5  335.27    7.30 
  -4   9   5  336.97    7.30 
   4   9  -5  332.57    7.50 
  -3  -9   5   16.50    1.50 
   3   9  -5   14.20    1.40 
  -3   9   5   14.40    1.40 
   2   9  -5   83.09    2.90 
  -2   9   5   84.49    3.00 
   2   9  -5   82.39    2.90 
  -1   9   5   93.89    3.10 
   1   9  -5  102.79    3.30 
   1   9  -5   98.79    3.10 
   0   9  -5    8.40    1.20 
   0   9   5    8.70    1.20 
   0   9  -5    8.60    1.10 
  -1   9  -5   41.70    2.20 
  -1   9  -5   38.80    1.80 
   1   9   5   41.10    2.20 
   2   9   5    1.10    0.90 
   2   9   5    0.50    0.90 
  -2   9  -5    0.80    0.90 
   3   9   5   18.20    1.60 
  -3   9  -5   17.80    1.70 
   3   9   5   19.50    1.60 
   4   9   5   29.80    2.00 
  -4   9  -5   37.40    2.50 
   4   9   5   32.60    1.90 
  -5   9  -5   38.60    2.70 
   5   9   5   31.50    2.30 
  -6   9  -5    9.30    1.70 
   6   9   5    5.20    1.50 
   7   9   5    1.00    1.60 
  -9 -10   5    0.30    1.70 
  -9  10   5    2.60    1.30 
  -8 -10   5   -1.10    1.10 
  -8  10   5    0.00    1.00 
  -7 -10   5    6.80    1.50 
  -7  10   5    5.80    1.30 
  -7  10   5    6.40    1.20 
  -6 -10   5   48.70    2.50 
  -6  10   5   51.09    2.60 
  -5 -10   5    8.00    1.30 
  -5  10   5    8.50    1.30 
  -4 -10   5   35.60    2.10 
  -4  10   5   32.60    2.00 
   4  10  -5   34.90    2.20 
  -3 -10   5   -0.60    1.00 
  -3  10   5   -1.00    0.90 
   3  10  -5    0.00    0.80 
   2  10  -5   11.40    1.30 
  -2  10   5    8.90    1.30 
   2  10  -5    9.10    1.30 
   1  10  -5    0.30    0.80 
  -1  10   5    0.10    0.90 
   1  10  -5    1.80    1.00 
   0  10  -5   20.00    1.50 
   0  10  -5   19.60    1.70 
   0  10   5   17.20    1.50 
  -1  10  -5  111.89    3.70 
  -1  10  -5  114.79    4.40 
   1  10   5  116.99    3.50 
   2  10   5   11.50    1.30 
   2  10   5   11.10    1.20 
  -2  10  -5   11.90    1.50 
  -3  10  -5   11.40    1.60 
   3  10   5   10.30    1.50 
   3  10   5   10.00    1.20 
  -4  10  -5    6.00    1.30 
   4  10   5    7.80    1.40 
   4  10   5    5.00    1.10 
   5  10   5   -1.70    1.00 
  -5  10  -5    0.20    1.10 
   6  10   5   -1.80    1.20 
  -6  10  -5    1.50    1.30 
   7  10   5   -0.20    1.50 
  -8 -11   5    9.80    1.80 
  -7 -11   5    5.60    1.40 
  -6 -11   5   28.40    2.20 
  -6  11   5   30.50    2.10 
  -5 -11   5   84.49    3.20 
  -5  11   5   84.49    3.30 
   5  11  -5   86.69    3.50 
  -4 -11   5   26.80    2.10 
  -4  11   5   30.50    2.20 
   4  11  -5   24.90    2.10 
  -3 -11   5   -1.50    1.00 
  -3  11   5   -0.70    1.00 
   3  11  -5   -1.60    0.80 
  -2  11   5    8.30    1.40 
   2  11  -5    8.00    1.20 
   2  11  -5    7.30    1.40 
  -1  11   5   44.80    2.50 
   1  11  -5   46.10    2.30 
   1  11  -5   49.10    2.40 
   0  11  -5   50.59    2.30 
   0  11   5   53.89    2.50 
   0  11  -5   58.49    2.60 
   1  11   5   13.80    1.50 
  -1  11  -5   13.50    1.50 
   2  11   5   16.30    1.50 
  -2  11  -5   17.30    1.80 
   2  11   5   15.90    1.60 
   3  11   5   36.60    2.10 
   3  11   5   38.70    2.40 
  -3  11  -5   40.20    2.40 
   4  11   5   41.50    2.30 
  -4  11  -5   42.80    2.70 
   4  11   5   41.00    2.20 
   5  11   5    6.80    1.40 
  -5  11  -5    6.80    1.60 
   6  11   5   12.40    1.80 
  -8 -12   5   18.50    2.10 
  -7 -12   5   -1.10    1.10 
  -6 -12   5   -0.80    1.20 
  -6  12   5    0.00    1.10 
  -5 -12   5   -0.90    1.20 
   5  12  -5    1.50    1.00 
  -5  12   5    0.00    1.10 
  -4 -12   5    8.50    1.40 
   4  12  -5   10.20    1.60 
  -4  12   5    9.10    1.50 
  -3 -12   5    0.50    1.10 
  -3  12   5    0.00    1.10 
   3  12  -5    5.50    1.30 
  -2  12   5  103.69    3.60 
   2  12  -5  110.69    3.70 
   2  12  -5  101.99    3.60 
   1  12  -5   24.50    2.00 
   1  12  -5   22.10    1.90 
  -1  12   5   26.10    2.00 
   0  12  -5   83.89    3.20 
   0  12  -5   83.89    3.00 
   0  12   5   83.09    3.10 
   1  12   5    3.00    1.20 
  -1  12  -5    2.30    1.10 
  -2  12  -5   28.50    2.20 
   2  12   5   27.70    2.30 
   2  12   5   29.30    2.00 
  -3  12  -5    2.70    1.20 
   3  12   5    4.50    1.30 
   3  12   5    2.80    1.00 
  -4  12  -5   21.70    2.20 
   4  12   5   18.80    1.70 
   4  12   5   22.90    2.00 
  -5  12  -5   -1.10    1.10 
  -7 -13   5   15.60    2.10 
  -6 -13   5    0.00    1.10 
   6  13  -5    0.10    1.10 
  -6  13   5   -0.30    1.20 
  -5 -13   5   14.30    1.80 
   5  13  -5   12.90    1.80 
  -5  13   5   13.30    1.80 
  -4 -13   5    0.00    1.20 
  -4  13   5   -0.50    1.10 
   4  13  -5    1.30    1.20 
  -3 -13   5   39.20    2.40 
   3  13  -5   43.60    2.60 
  -3  13   5   39.50    2.50 
  -2  13   5   29.40    2.40 
   2  13  -5   34.60    2.30 
   2  13  -5   32.10    2.20 
   1  13  -5    9.80    1.60 
   1  13  -5    9.60    1.40 
  -1  13   5    7.60    1.40 
   0  13  -5    2.20    0.90 
   0  13  -5    5.30    1.30 
   0  13   5    1.20    1.30 
  -1  13  -5   21.10    2.10 
   1  13   5   18.60    1.80 
  -2  13  -5    1.40    1.20 
   2  13   5   -0.80    1.30 
  -3  13  -5   51.49    2.90 
   3  13   5   50.79    2.80 
  -4  13  -5    5.60    1.60 
   4  13   5    5.40    1.60 
   5  13   5   16.00    2.20 
  -6 -14   5    4.90    1.40 
   6  14  -5    7.90    1.80 
  -6  14   5    5.80    1.60 
  -5 -14   5    1.40    1.30 
  -5  14   5    0.40    1.30 
   5  14  -5    2.90    1.30 
  -4 -14   5   33.10    2.50 
   4  14  -5   33.60    2.50 
  -4  14   5   31.10    2.50 
  -3 -14   5    4.60    1.30 
  -3  14   5    6.00    1.50 
   3  14  -5    3.50    1.30 
   2  14  -5   24.40    2.10 
  -2  14   5   23.00    2.10 
   2  14  -5   28.50    2.40 
  -1  14   5    8.40    1.60 
   1  14  -5    7.00    1.30 
   1  14  -5    8.20    1.50 
   0  14   5   51.09    2.70 
   0  14  -5   46.00    2.80 
   0  14  -5   50.89    2.60 
   1  14   5    4.80    1.40 
  -1  14  -5   11.30    1.70 
   2  14   5   35.20    2.50 
  -2  14  -5   30.60    2.50 
   3  14   5   26.30    2.30 
  -3  14  -5   18.90    2.10 
  -4  14  -5   21.80    2.60 
   4  14   5   25.10    2.30 
  -5 -15   5   16.70    1.90 
   5  15  -5   16.20    2.20 
  -5  15   5   14.90    2.00 
  -4 -15   5    1.60    1.40 
  -4  15   5    0.70    1.40 
   4  15  -5    2.40    1.40 
  -3 -15   5   39.20    2.50 
  -3  15   5   27.50    2.40 
   3  15  -5   35.00    2.60 
   2  15  -5    0.60    1.30 
  -2  15   5    0.50    1.40 
   2  15  -5    3.00    1.20 
   1  15  -5   55.59    3.00 
   1  15  -5   56.19    3.10 
  -1  15   5   51.39    2.90 
   0  15  -5    3.10    1.40 
   0  15  -5    1.60    1.10 
   1  15   5    8.90    1.70 
  -1  15  -5    8.10    1.60 
  -2  15  -5    6.20    1.60 
   2  15   5    1.60    1.50 
   3  15   5   40.50    3.00 
  -3  15  -5   44.20    3.20 
  -4 -16   5   11.00    1.80 
   4  16  -5   10.10    1.90 
  -4  16   5    6.50    1.80 
  -3 -16   5    1.40    1.20 
   3  16  -5    2.50    1.30 
  -3  16   5    0.40    1.50 
  -2  16   5    2.80    1.60 
   2  16  -5    2.20    1.40 
   2  16  -5    4.80    1.40 
  -1  16   5    4.00    1.70 
   1  16  -5    3.80    1.60 
   1  16  -5    5.60    1.40 
   0  16  -5   96.09    4.10 
   0  16   5   95.79    4.10 
  -1  16  -5   14.00    2.00 
   1  16   5    9.90    1.80 
   2  16   5   -1.70    1.40 
  -2  16  -5    1.40    1.50 
  -2  17   5   -1.80    1.30 
   2  17  -5    1.30    1.40 
   2  17  -5    1.10    1.30 
   1  17  -5   21.30    2.30 
  -1  17   5   20.50    2.30 
   1  17  -5   23.80    2.30 
   0  17   5   -1.30    1.30 
   0  17  -5    0.70    1.30 
 -10   0   6  169.58    5.40 
  -9   0   6   10.30    1.70 
  -8   0   6    1.00    1.10 
  -7   0   6   19.30    1.70 
  -6   0   6  158.88    4.10 
  -5   0   6   64.29    2.30 
  -4   0   6  393.66    7.60 
  -3   0   6 1075.19   18.30 
  -2   0   6  232.68    4.70 
   1   0  -6   12.00    0.90 
  -1   0   6   10.70    1.00 
   0   0   6  162.38    3.60 
   0   0  -6  157.68    3.50 
  -1   0  -6  108.69    2.80 
   1   0   6  111.89    3.00 
   1   0   6  113.79    2.70 
  -2   0  -6   75.09    2.30 
   2   0   6   76.69    2.00 
   2   0   6   76.49    2.40 
   3   0   6   19.70    1.60 
  -3   0  -6   16.50    1.30 
   4   0   6    6.50    1.10 
  -4   0  -6    7.50    1.00 
  -5   0  -6   60.49    2.60 
   5   0   6   58.99    2.70 
   6   0   6  120.59    4.20 
   7   0   6   43.20    3.10 
   8   0   6   50.69    3.90 
 -10  -1   6   96.99    4.10 
 -10   1   6   98.99    4.00 
  -9  -1   6   -1.00    1.10 
  -9   1   6    2.80    1.10 
  -9   1   6    0.90    1.30 
  -8  -1   6   14.30    1.70 
  -8   1   6   11.70    1.50 
  -7  -1   6  306.87    6.90 
  -7   1   6  309.07    6.90 
  -6  -1   6   30.20    1.80 
  -6   1   6   26.50    1.80 
  -5  -1   6  427.46    8.30 
  -5   1   6  428.66    8.30 
  -4  -1   6   17.10    1.20 
  -4   1   6   15.50    1.20 
  -3  -1   6   10.60    1.00 
  -3   1   6    9.70    0.80 
  -2  -1   6   27.60    1.30 
  -2   1   6   26.90    1.20 
  -2   1   6   26.10    1.40 
  -1   1   6   38.90    1.50 
  -1   1   6   36.80    1.30 
   1   1  -6   36.30    1.50 
   0  -1  -6  119.39    2.80 
   0   1   6  125.19    3.00 
   0   1  -6  118.39    3.00 
   1  -1   6  140.39    3.10 
  -1  -1  -6  142.59    3.20 
   1  -1   6  135.69    3.40 
  -1   1  -6  138.29    3.40 
   1   1   6  144.99    3.20 
   1   1   6  139.89    3.60 
  -2  -1  -6   61.29    1.90 
   2  -1   6   61.29    2.20 
  -2   1  -6   60.09    2.10 
   2   1   6   60.99    2.20 
   2   1   6   59.49    1.80 
  -3  -1  -6   92.69    2.60 
   3  -1   6   91.59    2.90 
   3   1   6   89.49    2.90 
  -3   1  -6   93.29    2.80 
   4  -1   6   49.50    2.30 
  -4   1  -6   48.00    2.10 
   4   1   6   49.00    2.20 
   5  -1   6   -0.70    1.00 
  -5   1  -6   -0.10    0.80 
   5   1   6    0.90    1.00 
   6  -1   6    0.50    1.20 
  -6   1  -6    0.60    1.00 
   6   1   6   -0.70    1.20 
   7  -1   6   46.00    3.50 
   7   1   6   44.30    3.20 
   8  -1   6   -1.50    1.60 
   8   1   6    0.80    1.80 
 -10  -2   6    2.10    1.60 
 -10   2   6    1.90    1.60 
  -9  -2   6   53.59    2.80 
  -9   2   6   52.69    3.00 
  -9   2   6   54.69    2.80 
  -8  -2   6    0.40    1.10 
  -8   2   6    1.10    1.10 
  -8   2   6    1.00    0.80 
  -7  -2   6   35.30    2.10 
  -7   2   6   31.60    2.20 
  -7   2   6   36.00    2.20 
  -6  -2   6    1.80    0.90 
  -6   2   6    4.00    1.10 
  -6   2   6    2.10    1.00 
  -5  -2   6   77.19    2.60 
  -5   2   6   73.09    2.50 
  -5   2   6   71.49    2.60 
  -4  -2   6    6.00    0.90 
  -4   2   6    6.40    0.80 
  -4   2   6    5.90    0.90 
  -3  -2   6    8.10    0.90 
  -3   2   6   10.90    0.80 
  -3   2   6    8.30    1.00 
  -2  -2   6  254.97    5.20 
  -2   2   6  249.97    5.40 
  -2   2   6  248.58    4.80 
  -1   2   6   50.59    1.50 
  -1   2   6   51.99    1.80 
   1   2  -6   51.29    1.80 
   0  -2  -6   10.10    0.80 
   0  -2   6    8.00    0.80 
   0   2   6   11.10    0.90 
   0   2  -6    7.90    0.90 
   1  -2   6  177.08    4.00 
   1  -2   6  178.08    3.70 
  -1  -2  -6  175.38    3.60 
   1   2   6  178.58    3.80 
  -1   2  -6  177.08    4.10 
   1   2   6  172.98    4.20 
  -2  -2  -6   46.00    1.60 
   2  -2   6   44.80    1.80 
   2   2   6   45.00    1.60 
  -2   2  -6   42.70    1.80 
   2   2   6   43.50    1.90 
   3  -2   6  146.59    3.80 
  -3   2  -6  146.29    3.80 
   3   2   6  148.79    4.00 
   4  -2   6   23.50    2.00 
  -4   2  -6   25.40    1.70 
   4   2   6   26.00    1.90 
   5  -2   6   32.30    2.20 
  -5   2  -6   29.80    1.90 
   5   2   6   35.00    2.40 
   6  -2   6   39.00    2.70 
   6   2   6   41.70    2.90 
  -6   2  -6   38.20    2.30 
   7  -2   6    7.60    1.90 
   7   2   6    6.80    1.70 
  -7   2  -6   11.10    1.70 
   8  -2   6    0.40    1.80 
   8   2   6   -0.90    1.80 
 -10  -3   6   -1.10    1.30 
 -10   3   6   -1.80    1.30 
  -9  -3   6   -0.80    1.10 
  -9   3   6   -0.60    1.00 
  -8  -3   6    4.50    1.40 
  -8   3   6    5.60    1.20 
  -8   3   6    5.80    1.30 
  -7  -3   6  243.68    5.90 
  -7   3   6  236.58    5.70 
  -7   3   6  242.48    5.90 
  -6  -3   6  528.55   10.40 
  -6   3   6  556.84   10.40 
  -6   3   6  533.45   10.70 
  -5  -3   6   58.99    2.30 
  -5   3   6   60.29    2.50 
  -5   3   6   63.79    2.30 
  -4  -3   6   19.80    1.30 
  -4   3   6   15.20    1.20 
  -4   3   6   18.40    1.50 
  -3  -3   6  271.87    5.80 
  -3   3   6  271.47    5.30 
  -3   3   6  280.37    5.90 
  -2   3   6  138.19    3.50 
  -2   3   6  131.59    2.90 
   2   3  -6  133.99    3.40 
  -1   3   6  948.91   16.00 
  -1   3   6  972.40   16.80 
   1   3  -6  970.20   16.80 
   0  -3   6   34.20    1.40 
   0   3   6   34.10    1.10 
   0   3  -6   29.80    1.50 
   0   3   6   35.30    1.50 
   1  -3   6  165.78    3.70 
   1   3   6  167.38    3.70 
  -1   3  -6  170.58    4.10 
   2  -3   6   13.40    1.20 
  -2   3  -6   11.50    1.20 
   2   3   6   10.70    1.10 
   2   3   6   12.00    1.10 
   3  -3   6  123.49    3.40 
   3   3   6  122.99    3.50 
  -3   3  -6  121.99    3.50 
   4  -3   6   23.80    1.80 
  -4   3  -6   20.50    1.70 
   4   3   6   25.00    1.80 
   5  -3   6   31.70    2.20 
  -5   3  -6   35.90    2.10 
   5   3   6   37.40    2.40 
   6  -3   6   31.70    2.90 
  -6   3  -6   30.10    2.20 
   6   3   6   36.90    2.80 
   7  -3   6   58.69    3.70 
  -7   3  -6   62.69    3.20 
   7   3   6   65.69    3.50 
   8  -3   6   10.50    2.00 
   8   3   6    8.80    2.00 
  -8   3  -6   11.90    2.10 
 -10  -4   6   15.30    2.30 
 -10   4   6   14.00    1.90 
  -9  -4   6    6.40    1.50 
  -9   4   6    6.30    1.40 
  -8  -4   6   97.29    3.60 
  -8   4   6   96.79    3.40 
  -8   4   6  100.19    3.50 
  -7  -4   6   99.09    3.40 
  -7   4   6   97.29    3.40 
  -7   4   6   98.19    3.40 
  -6  -4   6  177.68    4.60 
  -6   4   6  180.48    4.50 
  -6   4   6  176.78    4.70 
  -5  -4   6    1.10    0.90 
  -5   4   6    2.10    0.80 
  -5   4   6    3.00    0.90 
  -4  -4   6  465.55    9.00 
  -4   4   6  452.75    8.50 
  -4   4   6  460.65    9.10 
  -3  -4   6    1.60    0.70 
  -3   4   6    1.00    0.60 
  -3   4   6    1.50    0.50 
   2   4  -6   33.80    1.70 
  -2   4   6   37.30    1.70 
  -2   4   6   33.90    1.20 
   1   4  -6   12.00    1.10 
  -1   4   6   13.00    0.70 
  -1   4   6   12.50    1.10 
   0  -4   6  280.77    5.50 
   0   4   6  287.57    5.80 
   0   4  -6  280.77    6.00 
   1  -4   6    5.50    0.70 
  -1   4  -6    4.70    0.90 
   1   4   6    3.30    0.70 
   2  -4   6   13.60    1.20 
   2   4   6   12.50    1.10 
   2   4   6   12.60    1.20 
  -2   4  -6   10.80    1.20 
   3  -4   6   18.30    1.60 
   3   4   6   16.10    1.50 
  -3   4  -6   18.50    1.50 
   4  -4   6   46.10    2.40 
   4   4   6   47.20    2.40 
  -4   4  -6   46.20    2.30 
   5  -4   6   -1.10    1.00 
   5   4   6    0.10    1.10 
  -5   4  -6    1.30    1.10 
   6  -4   6   16.50    1.90 
   6   4   6   15.10    1.80 
  -6   4  -6   15.30    1.80 
   7  -4   6   21.80    2.30 
   7   4   6   25.40    2.50 
  -7   4  -6   27.40    2.40 
   8  -4   6    1.10    1.50 
   8   4   6   -3.30    1.70 
  -8   4  -6    0.90    1.40 
 -10   5   6   12.60    1.90 
  -9  -5   6    1.50    1.40 
  -9   5   6    2.80    1.30 
  -8  -5   6    6.60    1.40 
  -8   5   6    6.60    1.30 
  -8   5   6    8.80    1.40 
  -7  -5   6   26.20    2.00 
  -7   5   6   27.90    2.00 
  -7   5   6   23.30    1.90 
  -6  -5   6   17.60    1.60 
  -6   5   6   14.30    1.50 
  -6   5   6   16.90    1.50 
  -5  -5   6   24.70    1.70 
  -5   5   6   23.00    1.70 
  -5   5   6   22.90    1.60 
  -4  -5   6    6.90    1.10 
  -4   5   6    6.80    0.90 
  -4   5   6    6.50    1.00 
  -3  -5   6    0.00    0.70 
  -3   5   6    0.50    0.70 
  -3   5   6   -0.20    0.50 
  -2   5   6   53.09    2.10 
  -2   5   6   53.89    1.50 
   2   5  -6   54.09    2.10 
  -1  -5   6   13.60    0.80 
   1   5  -6   12.30    1.30 
  -1   5   6   11.10    1.10 
   0  -5   6   11.60    0.90 
   0   5   6   11.90    1.10 
   0   5  -6   11.40    1.20 
   1  -5   6   42.20    1.60 
  -1   5  -6   40.90    2.00 
   1   5   6   46.10    1.80 
   2  -5   6  197.28    4.40 
   2   5   6  202.68    4.90 
   2   5   6  199.48    4.40 
  -2   5  -6  196.28    4.90 
   3  -5   6   13.30    1.30 
  -3   5  -6   12.90    1.40 
   3   5   6   13.60    1.20 
   3   5   6   14.30    1.40 
   4  -5   6   63.39    2.70 
  -4   5  -6   62.49    2.70 
   4   5   6   61.59    2.70 
   5  -5   6   45.10    2.70 
  -5   5  -6   44.60    2.50 
   5   5   6   42.00    2.40 
   6  -5   6   41.00    2.70 
   6   5   6   38.90    2.90 
  -6   5  -6   39.10    2.50 
   7  -5   6    2.10    1.50 
   7   5   6    0.20    1.40 
  -7   5  -6    2.10    1.30 
 -10   6   6   41.80    4.30 
  -9  -6   6   28.50    2.40 
  -9   6   6   30.30    2.30 
  -8  -6   6   23.60    2.10 
  -8   6   6   23.60    2.00 
  -8   6   6   26.20    2.00 
  -7  -6   6    9.00    1.40 
  -7   6   6    7.60    1.30 
  -7   6   6    8.50    1.30 
  -6  -6   6   27.20    1.90 
  -6   6   6   22.60    1.90 
  -6   6   6   28.50    1.80 
  -5  -6   6   24.90    1.80 
  -5   6   6   23.80    1.60 
  -5   6   6   25.20    1.80 
  -4  -6   6  198.18    4.90 
  -4   6   6  200.38    4.40 
  -4   6   6  202.38    5.00 
  -3  -6   6  228.48    5.30 
  -3   6   6  226.58    4.50 
  -3   6   6  230.98    5.30 
   2   6  -6  187.78    4.60 
  -2   6   6  186.48    4.50 
  -1   6   6    8.30    1.10 
   1   6  -6    7.50    1.10 
   0   6   6  231.28    5.20 
   0   6  -6  237.68    5.40 
   1  -6   6    0.20    0.50 
  -1   6  -6    0.20    0.80 
   1   6   6    0.40    0.80 
   2  -6   6  101.99    2.90 
   2   6   6  106.29    3.30 
  -2   6  -6  104.69    3.30 
   2   6   6  105.09    3.00 
   3  -6   6   90.29    2.90 
   3   6   6   91.19    2.80 
   3   6   6   91.39    3.10 
  -3   6  -6   93.39    3.30 
   4  -6   6   54.59    2.60 
  -4   6  -6   57.89    2.70 
   4   6   6   52.79    2.70 
   5  -6   6    1.60    1.20 
   5   6   6   -0.90    1.00 
  -5   6  -6    0.30    1.00 
   6  -6   6    2.50    1.40 
  -6   6  -6    7.70    1.50 
   6   6   6   -0.30    1.40 
   7  -6   6   22.40    2.20 
  -7   6  -6   30.30    2.50 
   7   6   6   23.00    2.30 
  -9  -7   6    0.20    1.30 
  -9   7   6    3.40    1.20 
  -8  -7   6   39.50    2.50 
  -8   7   6   39.70    2.50 
  -8   7   6   40.90    2.40 
  -7  -7   6   12.10    1.60 
  -7   7   6   15.80    1.60 
  -7   7   6   13.90    1.60 
  -6  -7   6    0.10    1.00 
  -6   7   6   -0.70    0.80 
  -6   7   6    0.10    0.90 
  -5  -7   6  103.79    3.30 
  -5   7   6   96.59    3.30 
  -5   7   6  100.69    2.90 
  -4  -7   6    0.30    0.90 
  -4   7   6    0.00    0.90 
  -4   7   6   -0.10    0.60 
  -3  -7   6  213.08    5.20 
  -3   7   6  215.38    5.20 
  -2   7   6  417.16    8.50 
   2   7  -6  426.06    8.60 
   1   7  -6    0.70    0.80 
  -1   7   6    1.30    0.90 
   0   7   6  110.29    3.20 
   0   7  -6  110.09    3.40 
   1   7   6  145.49    3.80 
  -1   7  -6  145.49    4.10 
  -2   7  -6  229.88    5.70 
   2   7   6  230.78    5.20 
   2   7   6  224.98    5.50 
   3  -7   6  546.95   10.60 
   3   7   6  563.54   11.00 
   3   7   6  553.74   10.40 
  -3   7  -6  563.84   11.30 
   4  -7   6   26.30    2.10 
   4   7   6   27.50    2.00 
  -4   7  -6   27.30    2.10 
   5  -7   6    5.60    1.30 
   5   7   6    5.90    1.30 
  -5   7  -6    6.80    1.40 
   6  -7   6    0.20    1.20 
  -6   7  -6   -1.80    1.00 
   6   7   6   -1.70    1.30 
   7  -7   6    3.60    1.40 
  -7   7  -6    2.50    1.50 
   7   7   6    0.40    1.60 
  -9  -8   6   19.70    2.20 
  -9   8   6   18.20    1.90 
  -8  -8   6   -0.60    1.20 
  -8   8   6   -0.10    1.50 
  -8   8   6   -0.50    0.90 
  -7  -8   6    3.90    1.40 
  -7   8   6    3.00    1.00 
  -7   8   6    2.70    1.10 
  -6  -8   6   89.99    3.30 
  -6   8   6   90.79    3.00 
  -6   8   6   91.59    3.40 
  -5  -8   6  417.36    8.70 
  -5   8   6  412.46    8.80 
  -4  -8   6   46.10    2.30 
  -4   8   6   45.50    2.30 
  -3  -8   6  200.38    5.10 
  -3   8   6  212.98    5.20 
   2   8  -6   12.80    1.50 
  -2   8   6   10.30    1.30 
  -1   8   6    2.10    0.90 
   1   8  -6    0.60    0.90 
   0   8   6  244.38    5.60 
   0   8  -6  244.18    5.90 
  -1   8  -6   11.50    1.40 
   1   8   6   15.50    1.40 
   2   8   6  341.77    7.50 
   2   8   6  359.96    7.30 
  -2   8  -6  344.87    7.70 
   3   8   6    9.00    1.20 
   3   8   6   12.30    1.40 
  -3   8  -6   12.70    1.70 
  -4   8  -6   25.10    2.10 
   4   8   6   25.00    2.00 
  -5   8  -6    3.90    1.30 
   5   8   6    3.60    1.30 
   6   8   6    4.60    1.40 
  -6   8  -6    4.90    1.50 
   7   8   6   -2.70    1.30 
  -9   9   6    0.20    1.20 
  -8  -9   6    5.40    1.50 
  -8   9   6    6.70    1.40 
  -7  -9   6   10.20    1.60 
  -7   9   6   10.80    1.40 
  -7   9   6   12.50    1.80 
  -6  -9   6   17.00    1.80 
  -6   9   6   14.00    1.60 
  -5  -9   6   63.39    2.90 
  -5   9   6   62.69    2.70 
  -4  -9   6  266.27    6.30 
  -4   9   6  264.57    6.30 
  -3  -9   6   64.99    2.70 
  -3   9   6   58.19    2.60 
   3   9  -6   58.39    2.60 
   2   9  -6  239.08    5.90 
  -2   9   6  250.17    5.80 
   1   9  -6  505.05   10.30 
  -1   9   6  512.75   10.10 
   0   9  -6    3.40    1.10 
   0   9   6    2.60    1.00 
   1   9   6   27.30    2.00 
  -1   9  -6   27.40    2.00 
   2   9   6   35.20    2.00 
   2   9   6   36.60    2.10 
  -2   9  -6   34.30    2.20 
  -3   9  -6   50.49    2.80 
   3   9   6   49.50    2.40 
   3   9   6   50.79    2.50 
  -4   9  -6   38.00    2.70 
   4   9   6   32.20    2.20 
   5   9   6   41.20    2.50 
  -5   9  -6   44.20    2.90 
   6   9   6   -1.60    1.30 
  -6   9  -6   -0.10    1.20 
  -8 -10   6    5.80    1.70 
  -7 -10   6   16.90    1.90 
  -7  10   6   14.80    1.70 
  -6 -10   6   13.30    1.70 
  -6  10   6   12.60    1.60 
  -5 -10   6   29.80    2.20 
  -5  10   6   26.10    2.00 
  -4 -10   6   -0.10    1.00 
  -4  10   6   -0.20    0.80 
  -3 -10   6    0.90    1.10 
   3  10  -6    1.40    1.00 
  -3  10   6    3.30    1.10 
  -2  10   6   11.20    1.40 
   2  10  -6   11.30    1.40 
   1  10  -6   29.30    2.00 
  -1  10   6   27.00    1.90 
   0  10   6   51.19    2.40 
   0  10  -6   53.89    2.60 
   1  10   6    8.40    1.30 
  -1  10  -6   10.80    1.50 
  -2  10  -6  178.28    5.10 
   2  10   6  182.48    4.70 
   2  10   6  186.28    4.90 
  -3  10  -6    3.40    1.20 
   3  10   6    5.50    1.40 
   3  10   6    5.60    1.10 
  -4  10  -6   16.90    1.90 
   4  10   6   15.00    1.60 
   4  10   6   17.40    1.80 
  -5  10  -6   66.29    3.40 
   5  10   6   64.09    3.00 
   6  10   6   11.70    1.90 
  -8 -11   6    3.20    1.60 
  -7 -11   6   -2.40    1.20 
  -7  11   6   -1.20    1.10 
  -6 -11   6    0.40    1.30 
  -6  11   6    1.20    1.00 
  -5 -11   6   32.80    2.20 
  -5  11   6   28.30    2.10 
  -4 -11   6   51.99    2.60 
  -4  11   6   48.00    2.70 
  -3 -11   6   47.70    2.50 
   3  11  -6   44.60    2.50 
  -3  11   6   45.70    2.50 
   2  11  -6    2.00    1.10 
  -2  11   6    2.70    1.10 
   2  11  -6    1.20    0.90 
   1  11  -6    1.80    1.00 
   1  11  -6    2.20    0.80 
  -1  11   6   -0.10    1.10 
   0  11   6   62.79    2.80 
   0  11  -6   62.39    2.80 
   0  11  -6   60.99    2.60 
   1  11   6    4.20    1.20 
  -1  11  -6    4.00    1.20 
   2  11   6   -0.10    1.00 
   2  11   6    0.00    0.80 
  -2  11  -6    0.40    1.10 
   3  11   6    7.20    1.40 
  -3  11  -6   10.70    1.60 
   3  11   6   10.00    1.40 
   4  11   6   15.90    1.60 
   4  11   6   18.00    1.90 
  -4  11  -6   15.80    1.90 
   5  11   6    0.80    1.30 
  -5  11  -6    4.70    1.60 
  -7 -12   6    4.80    1.50 
  -7  12   6    3.70    1.40 
  -6 -12   6   16.90    1.90 
  -6  12   6   12.10    1.60 
  -5 -12   6    2.20    1.40 
  -5  12   6   -0.30    1.20 
  -4 -12   6    1.40    1.10 
  -4  12   6   -1.40    1.10 
  -3 -12   6    2.40    1.10 
  -3  12   6    0.90    1.20 
   3  12  -6    2.00    1.20 
   3  12  -6    2.80    1.10 
   2  12  -6    8.50    1.50 
   2  12  -6    8.00    1.30 
  -2  12   6    6.50    1.30 
   1  12  -6   33.60    2.20 
   1  12  -6   35.70    2.30 
  -1  12   6   35.80    2.30 
   0  12   6   14.80    1.60 
   0  12  -6   17.50    1.60 
   0  12  -6   17.10    1.90 
  -1  12  -6   24.80    2.10 
   1  12   6   22.10    2.00 
   2  12   6    7.00    1.40 
  -2  12  -6    8.40    1.50 
   2  12   6    5.00    1.20 
  -3  12  -6    6.00    1.50 
   3  12   6    8.50    1.60 
   3  12   6    4.70    1.10 
   4  12   6    7.30    1.40 
   4  12   6    6.60    1.60 
  -4  12  -6    7.40    1.70 
   5  12   6   11.50    1.70 
  -7 -13   6    8.50    1.90 
  -6 -13   6   -1.40    1.20 
  -6  13   6    0.00    1.20 
  -5 -13   6  142.79    4.70 
  -5  13   6  140.99    4.80 
  -4 -13   6   62.89    3.00 
  -4  13   6   63.69    3.20 
   4  13  -6   56.59    3.10 
  -3 -13   6   55.89    3.00 
  -3  13   6   43.80    2.70 
   3  13  -6   54.29    2.90 
   2  13  -6    0.40    1.10 
  -2  13   6    1.40    1.30 
   2  13  -6   -0.50    1.10 
  -1  13   6   60.09    3.00 
   1  13  -6   61.39    3.10 
   1  13  -6   64.39    2.90 
   0  13   6   -0.30    1.10 
   0  13  -6    1.80    1.20 
   1  13   6   55.79    3.00 
  -1  13  -6   52.09    2.90 
   2  13   6    2.30    1.30 
   2  13   6    3.70    1.10 
  -2  13  -6    4.00    1.40 
   3  13   6    8.20    1.70 
   3  13   6   13.00    1.90 
  -3  13  -6   13.20    2.00 
   4  13   6    4.60    1.50 
  -6 -14   6   18.80    2.20 
  -6  14   6   15.00    1.90 
  -5 -14   6    2.80    1.50 
  -5  14   6   -0.30    1.20 
  -4 -14   6    3.60    1.50 
  -4  14   6    2.90    1.40 
   4  14  -6    3.60    1.30 
  -3 -14   6   22.10    2.10 
   3  14  -6   24.90    2.30 
  -3  14   6   25.20    2.30 
   2  14  -6   74.89    3.40 
  -2  14   6   69.19    3.30 
   2  14  -6   70.69    3.30 
  -1  14   6   -0.80    1.10 
   1  14  -6   -1.30    1.00 
   1  14  -6   -0.50    0.90 
   0  14  -6   36.20    2.60 
   0  14   6   33.70    2.70 
   1  14   6   22.90    2.10 
  -1  14  -6   28.30    2.40 
  -2  14  -6   12.80    2.00 
   2  14   6   11.60    1.90 
   3  14   6   16.90    2.00 
  -3  14  -6   16.30    2.40 
  -5 -15   6   -1.30    1.20 
  -5  15   6   -2.60    1.40 
  -4 -15   6  150.18    4.90 
   4  15  -6  153.58    5.30 
  -4  15   6  145.79    5.00 
  -3 -15   6   54.89    3.00 
  -3  15   6   46.60    3.20 
   3  15  -6   52.09    3.20 
   2  15  -6   35.80    2.60 
  -2  15   6   39.80    2.80 
   2  15  -6   43.60    3.00 
   1  15  -6    2.60    1.20 
  -1  15   6    2.30    1.50 
   1  15  -6    0.80    1.40 
   0  15   6   31.30    2.60 
   0  15  -6   34.10    2.80 
  -1  15  -6    1.60    1.30 
   1  15   6   -1.50    1.20 
   2  15   6    0.30    1.50 
  -3 -16   6   11.70    1.90 
   3  16  -6   13.50    2.00 
  -3  16   6   11.60    2.00 
  -2  16   6   18.60    2.30 
   2  16  -6   20.00    2.10 
   2  16  -6   14.30    2.00 
  -1  16   6   23.60    2.30 
   1  16  -6   31.40    2.60 
   1  16  -6   33.90    2.60 
   0  16   6   -0.10    1.40 
   0  16  -6    2.90    1.60 
   1  16   6    2.20    1.50 
 -10   0   7   -0.20    1.60 
  -9   0   7    2.30    1.40 
  -8   0   7   -0.30    1.00 
  -7   0   7    0.80    1.00 
  -6   0   7    0.50    1.00 
  -5   0   7   -0.10    0.70 
  -4   0   7    0.70    0.60 
  -3   0   7   -0.30    0.60 
  -2   0   7   -0.70    0.50 
  -1   0   7    0.20    0.60 
   1   0  -7    0.30    0.50 
   0   0   7   -0.10    0.50 
   0   0  -7    0.10    0.60 
   1   0   7   -0.60    0.60 
  -1   0  -7   -0.40    0.60 
   1   0   7   -0.10    0.50 
   2   0   7    0.00    0.70 
  -2   0  -7   -0.10    0.60 
   3   0   7   -1.00    0.90 
  -3   0  -7    1.30    0.80 
   4   0   7   -0.60    0.90 
   5   0   7    0.20    1.10 
   6   0   7   -2.70    1.40 
   7   0   7    0.10    1.70 
 -10  -1   7   14.20    2.10 
 -10   1   7   15.30    2.00 
  -9  -1   7   13.80    1.80 
  -9   1   7   14.20    1.80 
  -9   1   7   15.10    1.80 
  -8  -1   7    6.70    1.40 
  -8   1   7    6.10    1.40 
  -7  -1   7   56.19    2.50 
  -7   1   7   55.59    2.50 
  -6  -1   7  266.87    6.00 
  -6   1   7  262.77    5.90 
  -5  -1   7   21.50    1.50 
  -5   1   7   21.00    1.50 
  -4  -1   7   11.00    1.10 
  -4   1   7    9.80    1.00 
  -3  -1   7   43.10    1.80 
  -3   1   7   41.10    1.60 
  -3   1   7   48.20    2.00 
  -2  -1   7   80.39    2.40 
  -2   1   7   83.19    2.30 
  -2   1   7   84.09    2.60 
  -1   1   7  296.37    6.10 
  -1   1   7  292.27    5.70 
   1   1  -7  297.27    6.00 
   0  -1   7  101.59    2.70 
   0  -1  -7  100.39    2.60 
   0   1   7  101.59    2.80 
   0   1  -7  100.59    2.80 
   1  -1   7   31.00    1.40 
   1  -1   7   32.10    1.60 
  -1  -1  -7   32.10    1.40 
   1   1   7   32.80    1.50 
   1   1   7   30.40    1.70 
  -1   1  -7   33.60    1.60 
   2  -1   7  204.68    4.80 
   2   1   7  202.88    4.90 
  -2   1  -7  207.98    4.70 
   3  -1   7  317.67    6.90 
  -3   1  -7  317.07    6.90 
   3   1   7  343.87    7.20 
   4  -1   7   15.50    1.50 
  -4   1  -7   15.80    1.40 
   4   1   7   13.20    1.40 
   5  -1   7   13.50    1.60 
   5   1   7   18.00    1.80 
   6  -1   7   34.70    2.90 
   6   1   7   27.40    2.30 
   7  -1   7   -1.50    1.50 
   7   1   7    0.70    1.70 
 -10  -2   7    8.70    2.10 
 -10   2   7   13.20    2.10 
  -9  -2   7   12.50    1.80 
  -9   2   7    9.00    1.60 
  -9   2   7    8.70    1.50 
  -8  -2   7   25.90    2.10 
  -8   2   7   23.70    2.00 
  -8   2   7   21.40    1.90 
  -7  -2   7    6.60    1.30 
  -7   2   7    8.50    1.30 
  -7   2   7    7.60    1.30 
  -6  -2   7    4.00    1.20 
  -6   2   7    3.90    1.20 
  -6   2   7    3.60    1.10 
  -5  -2   7  140.39    3.70 
  -5   2   7  128.39    3.90 
  -5   2   7  139.59    3.60 
  -4  -2   7   86.69    2.70 
  -4   2   7   84.39    2.40 
  -4   2   7   80.59    2.80 
  -3  -2   7   49.30    2.00 
  -3   2   7   48.20    2.10 
  -3   2   7   49.80    1.70 
  -2  -2   7   10.90    1.00 
  -2   2   7   10.80    0.90 
  -2   2   7    9.00    1.00 
  -1   2   7   34.70    1.60 
  -1   2   7   34.70    1.30 
   1   2  -7   35.40    1.60 
   0  -2   7  143.69    3.50 
   0  -2  -7  142.09    3.20 
   0   2  -7  142.79    3.60 
   0   2   7  142.89    3.50 
   1  -2   7   49.40    1.70 
   1  -2   7   50.39    2.00 
   1   2   7   45.60    2.10 
  -1   2  -7   44.20    2.00 
   1   2   7   45.70    1.80 
   2  -2   7    5.70    0.90 
  -2   2  -7    6.70    1.00 
   2   2   7    6.60    1.00 
   2   2   7    7.10    1.30 
   3  -2   7   70.29    2.50 
   3   2   7   67.89    2.60 
  -3   2  -7   68.79    2.60 
   4  -2   7    2.60    1.10 
  -4   2  -7    3.60    1.00 
   4   2   7    4.60    1.10 
   5  -2   7   74.19    3.40 
   5   2   7   77.79    3.20 
  -5   2  -7   73.09    3.00 
   6  -2   7  121.59    4.40 
   6   2   7  126.19    4.50 
   7  -2   7   14.40    2.20 
   7   2   7   13.10    2.20 
 -10   3   7   -1.00    1.30 
  -9  -3   7   -0.70    1.10 
  -9   3   7    0.40    1.30 
  -9   3   7    0.50    1.00 
  -8  -3   7    2.70    1.30 
  -8   3   7    2.80    1.00 
  -8   3   7    3.30    1.30 
  -7  -3   7  110.09    3.70 
  -7   3   7  111.39    3.80 
  -7   3   7  112.19    3.60 
  -6  -3   7  648.14   12.60 
  -6   3   7  667.73   13.00 
  -6   3   7  677.43   12.50 
  -5  -3   7    0.20    0.80 
  -5   3   7    0.10    0.80 
  -5   3   7   -0.30    0.70 
  -4  -3   7    8.70    1.10 
  -4   3   7    7.70    1.10 
  -4   3   7    9.90    1.00 
  -3  -3   7   16.50    1.40 
  -3   3   7   20.50    1.60 
  -3   3   7   17.70    1.10 
  -2   3   7  185.68    3.80 
  -2   3   7  182.78    4.50 
   2   3  -7  195.48    4.50 
  -1   3   7  375.16    7.50 
  -1   3   7  370.26    6.80 
   1   3  -7  375.46    7.50 
   0  -3   7    0.60    0.60 
   0   3   7   -1.00    0.60 
   0   3  -7    0.10    0.70 
   1  -3   7   46.60    1.90 
   1   3   7   48.00    2.10 
   1   3   7   50.59    1.90 
  -1   3  -7   49.00    2.10 
   2  -3   7    8.20    0.90 
   2   3   7    9.70    1.00 
   2   3   7    7.70    1.10 
  -2   3  -7    9.30    1.20 
   3  -3   7   58.59    2.40 
   3   3   7   49.90    2.30 
  -3   3  -7   52.69    2.30 
   4  -3   7    6.10    1.30 
   4   3   7    7.10    1.30 
  -4   3  -7    6.20    1.10 
   5  -3   7   15.10    1.70 
  -5   3  -7   20.20    1.90 
   5   3   7   14.50    1.60 
   6  -3   7   20.00    2.20 
  -6   3  -7   20.90    2.10 
   6   3   7   21.50    2.20 
   7  -3   7    1.50    1.70 
   7   3   7    1.80    1.60 
 -10   4   7    1.80    1.60 
  -9  -4   7    1.70    1.30 
  -9   4   7    3.20    1.30 
  -9   4   7    4.60    1.40 
  -8  -4   7    8.90    1.60 
  -8   4   7    8.70    1.40 
  -8   4   7    9.00    1.50 
  -7  -4   7   -0.60    1.00 
  -7   4   7    1.60    1.00 
  -7   4   7    0.50    1.00 
  -6  -4   7  131.29    4.00 
  -6   4   7  138.49    4.20 
  -6   4   7  134.29    3.70 
  -5  -4   7    2.40    1.10 
  -5   4   7    1.20    1.00 
  -5   4   7    3.20    0.80 
  -4  -4   7   56.49    2.30 
  -4   4   7   53.99    1.90 
  -4   4   7   49.10    2.30 
  -3  -4   7   34.30    1.80 
  -3   4   7   33.70    1.40 
  -3   4   7   32.60    1.90 
  -2   4   7  164.48    4.20 
   2   4  -7  166.48    4.20 
  -1  -4   7   75.29    2.20 
   1   4  -7   76.79    2.60 
  -1   4   7   79.79    2.60 
   0  -4   7   12.40    1.00 
   0   4   7   10.40    1.00 
   0   4  -7   11.50    1.20 
   1  -4   7    0.20    0.60 
   1   4   7    0.70    0.70 
   1   4   7    0.70    0.80 
  -1   4  -7    1.70    0.80 
   2  -4   7  172.68    4.10 
   2   4   7  167.68    4.50 
  -2   4  -7  168.58    4.50 
   2   4   7  166.08    4.00 
   3  -4   7    5.70    1.00 
   3   4   7    6.40    1.10 
  -3   4  -7    6.10    1.10 
   4  -4   7   12.20    1.40 
  -4   4  -7   15.60    1.60 
   4   4   7   12.70    1.40 
   5  -4   7    6.90    1.50 
   5   4   7    6.30    1.40 
  -5   4  -7    6.50    1.40 
   6  -4   7    4.00    1.50 
   6   4   7    7.00    1.50 
  -6   4  -7    8.40    1.60 
   7  -4   7   16.50    2.10 
   7   4   7   23.20    2.40 
  -7   4  -7   20.00    2.10 
 -10   5   7   18.80    3.30 
  -9  -5   7   24.60    2.30 
  -9   5   7   28.40    2.40 
  -9   5   7   24.70    2.20 
  -8  -5   7    1.70    1.20 
  -8   5   7    1.20    1.00 
  -8   5   7    0.20    1.10 
  -7  -5   7   69.79    3.10 
  -7   5   7   67.19    3.00 
  -7   5   7   68.79    2.80 
  -6  -5   7    0.50    1.00 
  -6   5   7    4.10    1.00 
  -6   5   7    2.50    1.00 
  -5  -5   7  829.72   15.20 
  -5   5   7  814.62   15.40 
  -5   5   7  826.12   14.70 
  -4  -5   7   15.40    1.50 
  -4   5   7   17.40    1.40 
  -4   5   7   19.10    1.60 
  -3  -5   7  296.77    6.50 
  -3   5   7  283.17    6.40 
  -2   5   7   11.90    1.30 
   2   5  -7   10.50    1.30 
  -1  -5   7  315.57    6.10 
   1   5  -7  308.77    6.70 
  -1   5   7  312.37    6.60 
   0  -5   7  177.48    3.90 
   0   5   7  181.48    4.40 
   0   5  -7  174.68    4.50 
   1  -5   7  273.27    5.60 
  -1   5  -7  273.17    6.30 
   1   5   7  282.97    5.90 
   2  -5   7    0.70    0.70 
  -2   5  -7    0.50    0.80 
   2   5   7    1.50    0.90 
   2   5   7    0.10    0.80 
   3  -5   7   10.00    1.20 
  -3   5  -7   11.30    1.40 
   3   5   7   10.10    1.30 
   4  -5   7   -1.00    1.00 
  -4   5  -7    1.60    1.10 
   4   5   7    0.00    1.00 
   5  -5   7    5.70    1.30 
   5   5   7    6.30    1.30 
  -5   5  -7   10.10    1.60 
   6  -5   7    2.80    1.50 
   6   5   7    3.10    1.60 
  -6   5  -7    0.90    1.30 
   7  -5   7    1.90    1.60 
  -7   5  -7    5.00    1.60 
   7   5   7    2.20    1.60 
  -9  -6   7   15.60    1.90 
  -9   6   7   15.60    1.90 
  -8  -6   7   26.10    2.20 
  -8   6   7   27.10    2.00 
  -8   6   7   18.60    1.90 
  -7  -6   7    0.70    1.10 
  -7   6   7   -0.20    1.00 
  -7   6   7   -0.10    1.00 
  -6  -6   7   -0.20    1.00 
  -6   6   7   -0.50    0.90 
  -6   6   7   -0.30    0.80 
  -5  -6   7  144.39    4.10 
  -5   6   7  139.79    3.70 
  -5   6   7  144.09    4.30 
  -4  -6   7   58.79    2.70 
  -4   6   7   61.49    2.60 
  -3  -6   7  437.36    8.90 
  -3   6   7  437.86    8.90 
   2   6  -7  128.29    3.70 
  -2   6   7  127.99    3.70 
   1   6  -7  127.19    3.70 
  -1   6   7  123.39    3.50 
   0   6   7    4.00    0.90 
   0   6  -7    3.70    1.00 
   1   6   7    1.00    0.90 
  -1   6  -7    1.00    1.00 
   2  -6   7  450.95    8.70 
  -2   6  -7  441.76    9.30 
   2   6   7  450.85    9.30 
   2   6   7  449.95    8.70 
   3  -6   7   -0.10    0.90 
   3   6   7    1.40    1.10 
  -3   6  -7    0.30    1.00 
   4  -6   7    1.20    1.10 
   4   6   7   -0.80    1.00 
  -4   6  -7    0.90    1.00 
   5  -6   7    1.30    1.30 
   5   6   7    1.60    1.20 
  -5   6  -7    2.10    1.10 
   6  -6   7   12.70    1.80 
  -6   6  -7   15.60    2.00 
   6   6   7   12.50    1.90 
  -9  -7   7   12.90    1.90 
  -9   7   7   11.40    1.80 
  -8  -7   7   21.50    2.10 
  -8   7   7   24.90    2.10 
  -8   7   7   23.00    2.10 
  -7  -7   7   45.10    2.60 
  -7   7   7   49.00    2.70 
  -7   7   7   47.80    2.40 
  -6  -7   7    3.00    1.10 
  -6   7   7    2.70    1.20 
  -6   7   7    2.50    1.00 
  -5  -7   7   18.30    1.70 
  -5   7   7   14.60    1.60 
  -4  -7   7   17.40    1.70 
  -4   7   7   17.30    1.70 
  -3  -7   7  472.05    9.80 
  -3   7   7  490.25    9.80 
   2   7  -7   45.50    2.30 
  -2   7   7   46.10    2.20 
  -1   7   7  249.28    5.70 
   1   7  -7  244.58    5.90 
   0   7  -7   35.80    2.10 
   0   7   7   33.10    2.00 
  -1   7  -7   26.60    2.00 
   1   7   7   30.30    1.80 
   2   7   7   33.30    2.10 
   2   7   7   33.10    2.30 
  -2   7  -7   33.30    2.20 
   3   7   7    0.70    0.90 
  -3   7  -7    1.00    1.00 
   3   7   7    1.70    1.50 
  -4   7  -7   64.69    3.20 
   4   7   7   71.09    3.20 
   5  -7   7   -0.50    1.70 
  -5   7  -7   -1.00    1.00 
   5   7   7   -0.90    1.10 
   6  -7   7    7.70    1.80 
   6   7   7    8.70    1.80 
  -6   7  -7    8.70    1.70 
  -9   8   7   20.80    2.10 
  -8  -8   7   59.49    3.20 
  -8   8   7   54.59    3.00 
  -8   8   7   65.29    3.50 
  -7  -8   7    3.30    1.30 
  -7   8   7    0.90    1.10 
  -6  -8   7   12.30    1.60 
  -6   8   7   14.50    1.60 
  -5  -8   7    0.70    1.00 
  -5   8   7   -1.50    0.80 
  -4  -8   7    1.30    1.00 
  -4   8   7   -1.30    0.80 
  -3  -8   7   20.90    1.80 
  -3   8   7   21.00    1.80 
  -2   8   7   21.40    1.90 
   2   8  -7   21.40    1.80 
   1   8  -7    0.90    1.00 
  -1   8   7    0.90    1.00 
   0   8  -7   10.80    1.40 
   0   8   7   10.40    1.30 
   1   8   7    1.20    1.00 
  -1   8  -7    1.00    1.10 
  -2   8  -7   22.50    2.00 
   2   8   7   26.90    2.00 
   2   8   7   26.10    2.00 
   3   8   7    1.00    1.10 
   3   8   7    1.40    1.00 
  -3   8  -7    2.50    1.20 
  -4   8  -7   52.79    3.00 
   4   8   7   50.99    2.70 
   5   8   7    1.90    1.40 
  -5   8  -7    5.00    1.60 
   6   8   7    6.80    1.60 
  -6   8  -7   12.50    1.90 
  -8  -9   7   -0.20    1.30 
  -8   9   7   -1.30    1.10 
  -7  -9   7    6.60    1.60 
  -7   9   7    6.50    1.30 
  -6  -9   7   40.40    2.60 
  -6   9   7   32.50    2.30 
  -5  -9   7   82.69    3.20 
  -5   9   7   79.39    3.30 
  -4  -9   7    6.90    1.30 
  -4   9   7    7.40    1.30 
  -3  -9   7    8.00    1.40 
   3   9  -7    6.60    1.30 
  -3   9   7    6.90    1.30 
   2   9  -7    3.10    1.20 
  -2   9   7    3.10    1.00 
  -1   9   7  301.67    6.80 
   1   9  -7  297.27    7.00 
   0   9   7    2.90    1.00 
   0   9  -7    3.10    1.10 
   1   9   7   69.79    2.90 
  -1   9  -7   71.29    3.10 
  -2   9  -7    7.60    1.40 
   2   9   7    5.00    1.20 
   2   9   7    6.30    1.30 
   3   9   7    1.50    1.20 
  -3   9  -7    1.30    1.20 
   3   9   7    1.70    1.00 
  -4   9  -7   86.39    3.80 
   4   9   7   82.49    3.50 
  -5   9  -7   52.39    3.30 
   5   9   7   51.79    3.10 
   6   9   7    3.00    1.60 
  -8 -10   7    1.60    1.50 
  -8  10   7    2.40    1.30 
  -7 -10   7   34.10    2.50 
  -7  10   7   29.30    2.50 
  -6 -10   7   -1.50    1.10 
  -6  10   7   -1.30    1.00 
  -5 -10   7   13.90    1.70 
  -5  10   7   10.60    1.50 
  -4 -10   7   12.40    1.70 
  -4  10   7   10.50    1.50 
  -3 -10   7    2.60    1.10 
   3  10  -7    3.00    1.20 
  -3  10   7    4.00    1.20 
  -2  10   7   70.49    2.90 
   2  10  -7   63.69    2.90 
  -1  10   7    6.40    1.30 
   1  10  -7    6.70    1.30 
   0  10  -7   20.80    1.90 
   0  10   7   17.60    1.60 
   1  10   7    6.10    1.30 
  -1  10  -7    3.90    1.30 
   2  10   7    6.40    1.30 
   2  10   7    5.20    1.20 
  -2  10  -7    5.90    1.40 
  -3  10  -7    1.90    1.20 
   3  10   7   -0.60    1.00 
   3  10   7    1.00    1.20 
   4  10   7   24.30    2.10 
  -4  10  -7   25.70    2.40 
  -5  10  -7    9.20    2.20 
   5  10   7    5.40    1.60 
  -7 -11   7   70.89    3.50 
  -7  11   7   66.19    3.20 
  -6 -11   7    4.80    1.50 
  -6  11   7    1.80    1.30 
  -5 -11   7    1.00    1.20 
  -5  11   7    1.40    1.10 
  -4 -11   7   12.90    1.70 
  -4  11   7   10.50    1.70 
   3  11  -7   27.60    2.20 
  -3  11   7   27.40    2.30 
  -2  11   7    7.30    1.50 
   2  11  -7    9.00    1.60 
   1  11  -7   51.39    2.90 
  -1  11   7   50.49    2.80 
   0  11   7   21.80    2.00 
   0  11  -7   22.20    2.10 
   1  11   7   40.80    2.60 
  -1  11  -7   41.10    2.60 
  -2  11  -7  101.29    4.10 
   2  11   7   97.79    3.50 
   2  11   7  102.19    3.70 
   3  11   7   10.10    1.50 
   3  11   7    8.10    1.50 
  -3  11  -7    8.90    1.70 
   4  11   7   54.79    2.90 
  -4  11  -7   58.89    3.40 
   5  11   7   -1.90    1.30 
  -7 -12   7   11.70    2.30 
  -7  12   7   10.00    1.70 
  -6 -12   7   -1.50    1.10 
  -6  12   7   -1.60    1.20 
  -5 -12   7   45.30    2.70 
  -5  12   7   43.30    2.70 
  -4 -12   7   99.39    3.80 
  -4  12   7  103.89    4.00 
  -3 -12   7    0.50    1.10 
   3  12  -7    0.50    1.20 
  -3  12   7   -0.90    1.20 
   2  12  -7   30.60    2.30 
  -2  12   7   33.40    2.40 
   1  12  -7    3.90    1.40 
  -1  12   7    1.40    1.20 
   0  12  -7   12.10    1.80 
   0  12   7   11.20    1.60 
   1  12   7    0.30    1.20 
  -1  12  -7    2.10    1.30 
   2  12   7    4.20    1.40 
   2  12   7    3.80    1.30 
  -2  12  -7    3.30    1.40 
  -3  12  -7    1.80    1.30 
   3  12   7    2.10    1.20 
   3  12   7    1.60    1.40 
   4  12   7   85.79    3.70 
  -6 -13   7    1.10    1.30 
  -6  13   7   -1.30    1.30 
  -5 -13   7    0.80    1.20 
  -5  13   7    1.00    1.20 
  -4 -13   7    0.20    1.10 
  -4  13   7    0.20    1.20 
  -3 -13   7    3.10    1.30 
  -3  13   7    3.50    1.40 
   2  13  -7   34.60    2.50 
  -2  13   7   32.90    2.70 
   1  13  -7    6.80    1.60 
  -1  13   7    5.60    1.50 
   0  13  -7   18.40    2.00 
   0  13   7   17.90    2.00 
   1  13   7   -1.60    1.30 
   1  13   7    0.80    0.90 
  -1  13  -7    0.40    1.10 
   2  13   7    9.30    1.70 
   2  13   7   12.50    1.60 
  -2  13  -7   10.20    1.80 
   3  13   7   -0.60    1.20 
   3  13   7   -1.10    1.10 
  -5 -14   7    6.10    1.60 
  -5  14   7    4.20    1.60 
  -4 -14   7   22.20    2.30 
  -4  14   7   16.30    2.10 
  -3 -14   7    3.10    1.40 
  -3  14   7    2.90    1.40 
  -2  14   7    2.30    1.50 
   2  14  -7    1.80    1.30 
  -1  14   7   -0.40    1.30 
   1  14  -7    1.30    1.30 
   0  14   7   -2.60    1.30 
   0  14  -7    1.10    1.40 
  -1  14  -7   14.60    2.00 
   1  14   7   15.00    1.70 
   1  14   7   18.50    2.10 
   2  14   7    9.00    1.90 
  -4  15   7   13.80    2.00 
  -3 -15   7   37.80    2.80 
  -3  15   7   33.70    3.00 
   2  15  -7    3.70    1.50 
  -2  15   7    3.40    1.70 
  -1  15   7   10.10    1.90 
   1  15  -7   11.70    2.00 
   0  15  -7   11.20    2.90 
   0  15   7    7.90    1.70 
   1  15   7   81.19    3.70 
  -9   0   8   30.90    2.50 
  -8   0   8   60.09    3.00 
  -7   0   8   -1.90    1.00 
  -6   0   8  736.43   13.70 
  -5   0   8    0.00    0.90 
  -4   0   8  321.07    6.60 
  -3   0   8   23.40    1.40 
  -2   0   8  202.58    4.50 
  -2   0   8  199.28    4.90 
   1   0  -8  420.56    8.00 
  -1   0   8  412.46    8.20 
   0   0   8   40.50    1.80 
   0   0  -8   40.70    1.80 
   1   0   8   17.30    1.40 
  -1   0  -8   16.50    1.30 
   1   0   8   17.00    1.50 
   2   0   8  445.16    9.00 
   3   0   8    3.80    1.10 
   4   0   8  121.89    3.90 
   5   0   8   -0.70    1.30 
   6   0   8   -1.00    1.40 
 -10   1   8   35.50    2.80 
  -9  -1   8   90.19    3.70 
  -9   1   8   93.99    3.80 
  -9   1   8   90.29    3.70 
  -8  -1   8    0.50    1.20 
  -8   1   8    1.00    1.20 
  -8   1   8    1.70    1.00 
  -7  -1   8   -0.90    0.90 
  -7   1   8   -0.50    0.80 
  -7   1   8   -0.10    0.90 
  -6  -1   8   65.69    2.80 
  -6   1   8   69.79    2.70 
  -6   1   8   66.09    3.00 
  -5  -1   8   24.20    1.80 
  -5   1   8   22.50    1.80 
  -5   1   8   29.10    1.70 
  -4  -1   8   14.20    1.30 
  -4   1   8   11.90    1.40 
  -4   1   8   12.50    1.10 
  -3  -1   8   58.19    2.20 
  -3   1   8   55.79    2.00 
  -3   1   8   58.09    2.40 
  -2  -1   8  100.79    2.90 
  -2   1   8   95.89    3.10 
  -2   1   8   92.79    2.60 
  -1  -1   8   30.00    1.70 
  -1   1   8   29.20    1.60 
  -1   1   8   30.30    1.40 
   1   1  -8   31.30    1.60 
   0  -1   8    1.20    0.70 
   0  -1   8    2.20    0.70 
   0   1  -8    1.50    0.80 
   0   1   8    1.90    0.70 
   1  -1   8  154.18    4.00 
  -1   1  -8  156.78    4.00 
   1   1   8  154.78    4.20 
   1   1   8  153.08    3.70 
   2  -1   8    2.80    0.90 
  -2   1  -8    3.00    0.90 
   2   1   8    1.90    0.90 
   3  -1   8   10.00    1.40 
   3   1   8   11.70    1.40 
   4  -1   8    4.80    1.20 
   4   1   8    3.90    1.20 
   5  -1   8    0.40    1.20 
   5   1   8    0.80    1.20 
   6  -1   8   -1.10    1.30 
   6   1   8   -0.50    1.60 
 -10   2   8   13.60    1.90 
  -9  -2   8   28.20    2.50 
  -9   2   8   34.40    2.70 
  -9   2   8   32.90    2.60 
  -8  -2   8   14.50    1.70 
  -8   2   8   19.70    2.00 
  -8   2   8   18.00    1.80 
  -7  -2   8   24.80    2.10 
  -7   2   8   26.80    2.20 
  -7   2   8   24.00    1.90 
  -6  -2   8    6.00    1.20 
  -6   2   8    7.40    1.30 
  -6   2   8    6.50    1.40 
  -5  -2   8   66.09    2.60 
  -5   2   8   73.39    2.50 
  -5   2   8   66.19    2.90 
  -4  -2   8    0.80    0.80 
  -4   2   8    0.00    0.80 
  -4   2   8    0.00    0.60 
  -3  -2   8    4.90    0.90 
  -3   2   8    3.80    1.00 
  -3   2   8    5.50    0.80 
  -2  -2   8   95.29    2.90 
  -2   2   8   93.09    2.50 
  -2   2   8   93.19    3.00 
  -1   2   8   -0.60    0.60 
   1   2  -8    0.40    0.70 
   0  -2   8   15.40    1.30 
   0  -2   8   17.50    1.40 
   0   2   8   15.20    1.30 
   0   2  -8   17.70    1.40 
   1  -2   8   12.20    1.20 
  -1   2  -8   11.40    1.20 
   1   2   8   10.30    1.30 
   1   2   8   11.60    1.10 
   2  -2   8    0.00    0.70 
   2   2   8    0.70    1.00 
  -2   2  -8    1.80    0.90 
   3  -2   8    3.60    1.00 
   3   2   8    4.20    1.10 
  -3   2  -8    4.90    1.00 
   4  -2   8   -0.70    1.10 
   4   2   8    1.00    1.10 
   5  -2   8   17.80    1.90 
   5   2   8   18.30    1.90 
   6  -2   8   32.10    2.80 
   6   2   8   35.00    3.20 
  -9   3   8   12.60    1.80 
  -9   3   8   15.80    1.90 
  -8  -3   8    2.40    1.30 
  -8   3   8    2.70    1.10 
  -8   3   8    2.70    1.30 
  -7  -3   8   62.09    2.80 
  -7   3   8   63.09    3.00 
  -7   3   8   61.59    2.80 
  -6  -3   8   59.09    2.70 
  -6   3   8   54.89    2.80 
  -6   3   8   57.89    2.50 
  -5  -3   8    9.10    1.30 
  -5   3   8   10.50    1.50 
  -5   3   8   10.70    1.20 
  -4  -3   8   31.20    1.80 
  -4   3   8   28.50    1.90 
  -4   3   8   32.50    1.60 
  -3  -3   8  383.56    7.80 
  -3   3   8  376.76    8.10 
  -3   3   8  383.16    7.20 
   2   3  -8   52.79    2.30 
  -2   3   8   51.79    2.20 
  -1   3   8  193.18    4.70 
   1   3  -8  192.18    4.70 
   0  -3   8    2.10    0.70 
   0   3   8    1.10    0.80 
   0   3  -8    2.20    0.90 
   1  -3   8   57.69    2.20 
  -1   3  -8   61.99    2.50 
   1   3   8   56.59    2.60 
   1   3   8   58.89    2.20 
   2  -3   8   86.79    2.90 
   2   3   8   86.69    3.10 
  -2   3  -8   79.49    3.00 
   3  -3   8   35.50    2.20 
  -3   3  -8   31.00    1.90 
   3   3   8   34.90    2.10 
   4  -3   8   11.00    1.50 
   4   3   8   14.10    1.70 
  -4   3  -8   14.10    1.60 
   5  -3   8   49.90    3.10 
   5   3   8   51.49    2.90 
   6  -3   8   -0.30    1.40 
   6   3   8    0.30    1.50 
  -9  -4   8   21.70    2.30 
  -9   4   8   18.70    2.10 
  -9   4   8   19.00    2.00 
  -8  -4   8    5.20    1.40 
  -8   4   8    7.10    1.50 
  -8   4   8    6.90    1.50 
  -7  -4   8   32.60    2.30 
  -7   4   8   33.30    2.10 
  -7   4   8   32.40    2.30 
  -6  -4   8   42.10    2.30 
  -6   4   8   42.20    2.60 
  -6   4   8   40.70    2.10 
  -5  -4   8    7.20    1.30 
  -5   4   8    7.30    1.30 
  -5   4   8    9.10    1.20 
  -4  -4   8   45.10    2.20 
  -4   4   8   43.70    1.90 
  -4   4   8   46.10    2.30 
  -3  -4   8    0.00    0.80 
  -3   4   8    0.40    0.80 
   2   4  -8  213.98    5.20 
  -2   4   8  229.78    5.40 
  -1  -4   8  164.98    3.90 
  -1   4   8  168.58    4.30 
   1   4  -8  162.58    4.30 
   0  -4   8   41.80    1.80 
   0   4  -8   48.70    2.20 
   0   4   8   45.70    2.10 
   1  -4   8   18.20    1.40 
  -1   4  -8   19.50    1.60 
   1   4   8   20.40    1.70 
   1   4   8   17.80    1.50 
   2  -4   8   27.50    1.80 
   2   4   8   31.20    2.00 
  -2   4  -8   33.60    2.10 
   3  -4   8    1.20    1.00 
   3   4   8    1.90    1.10 
  -3   4  -8    1.70    1.10 
   4  -4   8   12.50    1.60 
  -4   4  -8   12.60    1.70 
   4   4   8   12.20    1.60 
   5  -4   8   -1.80    1.30 
   5   4   8    1.20    1.20 
  -5   4  -8    0.10    1.20 
   6  -4   8   -1.00    1.60 
   6   4   8   -1.30    1.30 
  -9  -5   8   -1.60    1.20 
  -9   5   8    0.10    1.20 
  -9   5   8    0.80    1.30 
  -8  -5   8   -0.50    1.20 
  -8   5   8    0.40    1.00 
  -8   5   8    0.50    1.10 
  -7  -5   8   10.20    1.60 
  -7   5   8    9.90    1.40 
  -7   5   8   10.30    1.50 
  -6  -5   8   33.80    2.40 
  -6   5   8   30.50    2.00 
  -6   5   8   33.60    2.40 
  -5  -5   8   83.99    3.10 
  -5   5   8   84.49    3.20 
  -4  -5   8  191.58    5.00 
  -4   5   8  204.68    5.20 
  -3  -5   8    3.70    1.10 
  -3   5   8    2.70    1.00 
  -2   5   8    6.10    1.10 
   2   5  -8    4.40    1.10 
   1   5  -8   54.29    2.40 
  -1   5   8   54.19    2.40 
   0   5   8   92.09    3.00 
   0   5  -8   97.69    3.20 
   1  -5   8   43.10    1.90 
  -1   5  -8   40.20    2.20 
   1   5   8   43.60    2.10 
   1   5   8   45.30    2.30 
   2  -5   8    5.40    1.00 
   2   5   8    5.70    1.30 
  -2   5  -8    7.20    1.20 
   2   5   8    6.20    1.20 
   3  -5   8    0.20    0.90 
  -3   5  -8    2.40    1.00 
   3   5   8    2.60    1.00 
   4  -5   8   11.40    1.60 
  -4   5  -8   16.20    1.80 
   4   5   8   15.20    1.80 
   5  -5   8    0.80    1.40 
   5   5   8    4.60    1.30 
  -5   5  -8    2.20    1.30 
   6  -5   8   -1.10    1.30 
  -6   5  -8    3.80    1.40 
   6   5   8   -1.10    1.30 
  -9   6   8   -0.30    1.10 
  -9   6   8    0.40    1.20 
  -8  -6   8   10.70    1.70 
  -8   6   8   12.20    1.70 
  -8   6   8   13.30    1.70 
  -7  -6   8    2.60    1.20 
  -7   6   8    0.30    1.10 
  -7   6   8    2.50    1.20 
  -6  -6   8  152.58    4.50 
  -6   6   8  143.39    4.50 
  -5  -6   8  207.28    5.30 
  -5   6   8  203.28    5.50 
  -4  -6   8  342.67    7.50 
  -4   6   8  333.57    7.60 
  -3  -6   8  218.88    5.60 
  -3   6   8  235.28    5.70 
  -2   6   8    0.70    0.80 
   2   6  -8    0.10    1.00 
  -1   6   8   54.79    2.40 
   1   6  -8   54.89    2.50 
   0   6  -8   76.79    3.10 
   0   6   8   83.69    3.00 
  -1   6  -8  108.79    3.60 
   1   6   8  106.59    3.30 
   1   6   8  102.99    3.60 
  -2   6  -8   19.60    1.90 
   2   6   8   21.40    1.80 
   2   6   8   24.50    2.20 
  -3   6  -8    2.20    1.10 
   3   6   8   -0.70    0.90 
   4  -6   8    1.30    1.40 
  -4   6  -8    2.00    1.20 
   4   6   8    5.90    1.40 
   5  -6   8   13.90    1.90 
  -5   6  -8   13.60    1.90 
   5   6   8   12.90    1.70 
   6  -6   8    1.70    1.40 
  -6   6  -8    6.20    1.70 
   6   6   8    5.00    1.60 
  -9   7   8   14.20    3.00 
  -9   7   8   14.60    1.90 
  -8  -7   8   35.60    2.60 
  -8   7   8   35.50    2.70 
  -7  -7   8   75.69    3.30 
  -7   7   8   80.39    3.40 
  -6  -7   8    6.10    1.30 
  -6   7   8    4.10    1.20 
  -5  -7   8    1.30    1.10 
  -5   7   8    0.00    1.00 
  -4  -7   8    4.20    1.20 
  -4   7   8    4.10    1.10 
  -3  -7   8   -2.40    0.90 
  -3   7   8   -0.30    0.80 
   2   7  -8   82.39    3.20 
  -2   7   8   80.79    3.10 
   1   7  -8  138.99    4.20 
  -1   7   8  144.59    4.20 
   0   7  -8   83.69    3.30 
   0   7   8   87.29    3.10 
  -1   7  -8   85.09    3.30 
   1   7   8   91.19    3.20 
   1   7   8   93.99    3.40 
   2   7   8    0.60    1.00 
  -2   7  -8    0.30    1.00 
   2   7   8    0.30    1.00 
   3   7   8    5.50    1.30 
  -3   7  -8    5.00    1.30 
  -4   7  -8   24.00    2.20 
   4   7   8   23.20    2.10 
  -5   7  -8   13.00    2.00 
   5   7   8    7.00    1.50 
  -8  -8   8    6.70    1.70 
  -8   8   8    6.00    1.50 
  -7  -8   8   33.70    2.40 
  -7   8   8   32.30    2.60 
  -6  -8   8    1.10    1.20 
  -6   8   8    0.90    1.10 
  -5  -8   8   37.30    2.40 
  -5   8   8   38.90    2.40 
  -4  -8   8    1.50    1.10 
  -4   8   8    2.20    1.10 
  -3  -8   8   15.00    1.70 
  -3   8   8   13.70    1.50 
   2   8  -8   -0.40    0.90 
  -2   8   8    0.90    1.00 
   1   8  -8   30.10    2.30 
  -1   8   8   30.50    2.10 
   0   8   8   40.40    2.20 
   0   8  -8   41.90    2.40 
   1   8   8   14.60    1.50 
   2   8   8    5.70    1.30 
   2   8   8    6.10    1.40 
  -2   8  -8    7.40    1.40 
  -3   8  -8    6.30    1.60 
   3   8   8    9.30    1.40 
  -4   8  -8   82.89    3.80 
   4   8   8   82.49    3.50 
   5   8   8   -1.10    1.40 
  -5   8  -8    0.70    1.20 
  -8   9   8    4.40    1.30 
  -7  -9   8    6.80    1.70 
  -7   9   8    5.10    1.40 
  -6  -9   8   12.80    1.70 
  -6   9   8   11.90    1.60 
  -5  -9   8   25.50    2.10 
  -5   9   8   31.00    2.40 
  -4  -9   8  118.89    4.00 
  -4   9   8  122.19    4.10 
  -3  -9   8   41.30    2.60 
  -3   9   8   42.40    2.60 
  -2   9   8   -0.80    0.90 
   2   9  -8    0.00    1.10 
  -1   9   8    4.10    1.10 
   1   9  -8    4.60    1.40 
   0   9   8   32.30    2.30 
   0   9  -8   29.70    2.20 
  -1   9  -8    1.70    1.10 
   1   9   8    0.90    1.00 
   1   9   8    0.60    1.00 
  -2   9  -8    1.20    1.20 
   2   9   8   -1.40    1.10 
   2   9   8   -0.50    1.10 
   3   9   8  133.29    4.40 
  -3   9  -8  134.99    4.70 
  -4   9  -8   16.40    2.10 
   4   9   8   12.70    1.80 
   5   9   8   -1.20    1.30 
  -8  10   8    5.20    1.40 
  -7 -10   8    3.90    1.60 
  -7  10   8    6.20    1.40 
  -6 -10   8   27.10    2.30 
  -6  10   8   20.00    2.00 
  -5 -10   8    5.60    1.40 
  -5  10   8    2.80    1.30 
  -4 -10   8   18.60    1.90 
  -4  10   8   18.60    1.90 
  -3 -10   8   29.50    2.30 
   3  10  -8   25.30    2.20 
  -3  10   8   27.10    2.30 
  -2  10   8  111.59    3.80 
   2  10  -8  114.09    4.10 
   1  10  -8    0.30    1.10 
  -1  10   8   -0.60    1.00 
   0  10   8   50.59    2.60 
   0  10  -8   51.99    2.80 
   1  10   8   20.60    1.90 
  -1  10  -8   25.90    2.20 
   1  10   8   22.60    2.00 
  -2  10  -8   24.00    2.30 
   2  10   8   21.00    1.90 
   2  10   8   20.40    1.90 
  -3  10  -8  107.99    4.30 
   3  10   8  112.09    4.00 
  -4  10  -8   35.20    2.80 
   4  10   8   35.00    2.60 
  -7  11   8    5.70    1.60 
  -6 -11   8    4.60    1.40 
  -6  11   8    6.70    1.50 
  -5 -11   8    1.50    1.40 
  -5  11   8    1.60    1.30 
  -4 -11   8   34.70    2.50 
  -4  11   8   36.10    2.50 
  -3 -11   8    4.60    1.40 
   3  11  -8    2.90    1.30 
  -3  11   8    4.40    1.30 
  -2  11   8    8.40    1.50 
   2  11  -8    9.50    1.60 
   1  11  -8   -0.60    1.20 
  -1  11   8   -1.40    1.00 
   0  11   8    1.50    1.20 
   0  11  -8    0.60    1.20 
   1  11   8   53.29    2.90 
  -1  11  -8   54.49    3.00 
   1  11   8   54.99    3.00 
  -2  11  -8   35.50    2.70 
   2  11   8   32.70    2.60 
   2  11   8   30.00    2.60 
   3  11   8   -0.40    1.20 
  -3  11  -8    1.60    1.30 
   4  11   8   22.50    2.10 
  -6 -12   8   -0.10    1.50 
  -6  12   8   -1.30    1.10 
  -5 -12   8    3.40    1.40 
  -5  12   8    3.60    1.50 
  -4 -12   8   10.70    1.70 
  -4  12   8    9.90    1.60 
  -3 -12   8   44.00    2.70 
  -3  12   8   40.00    2.70 
   2  12  -8    3.80    1.40 
  -2  12   8    1.00    1.30 
   1  12  -8   93.89    3.90 
  -1  12   8   97.99    3.70 
   0  12   8   23.40    2.20 
   0  12  -8   21.40    2.20 
   1  12   8   -1.10    1.30 
  -1  12  -8   -0.50    1.20 
   1  12   8   -0.10    1.10 
   2  12   8   -0.30    1.30 
  -2  12  -8    0.40    1.20 
   2  12   8    0.90    1.10 
   3  12   8   -0.10    1.50 
   3  12   8    0.40    1.10 
  -5 -13   8   38.20    3.20 
  -5  13   8   35.80    2.80 
  -4 -13   8   16.50    2.10 
  -4  13   8   17.30    2.20 
  -3 -13   8   57.29    3.20 
  -3  13   8   58.09    3.20 
   2  13  -8    7.20    1.60 
  -2  13   8    5.70    1.50 
  -1  13   8   70.49    3.40 
   1  13  -8   72.39    3.50 
   0  13  -8    1.30    1.30 
   0  13   8   -1.00    1.40 
   1  13   8   36.70    2.60 
   1  13   8   32.40    2.60 
  -1  13  -8   38.50    2.80 
   2  13   8    4.10    1.70 
   2  13   8    4.40    1.30 
  -4  14   8    8.50    1.80 
  -3 -14   8   82.09    4.80 
  -3  14   8   65.19    3.60 
  -2  14   8   13.40    2.00 
   2  14  -8   10.70    1.90 
   1  14  -8    6.60    1.90 
  -1  14   8    7.30    1.70 
   0  14   8   -1.40    1.30 
   1  14   8    3.30    1.40 
   1  14   8   -0.40    1.50 
  -2  15   8   -2.20    1.30 
  -9   0   9   -2.30    1.30 
  -9   0   9   -0.30    1.00 
  -8   0   9    0.20    1.10 
  -7   0   9   -1.00    1.00 
  -6   0   9   -1.50    0.90 
  -5   0   9    0.60    0.80 
  -4   0   9   -0.60    0.80 
  -3   0   9   -1.10    0.80 
  -3   0   9    0.40    0.70 
  -2   0   9   -1.00    0.70 
  -2   0   9    0.00    0.70 
  -1   0   9    0.20    0.70 
  -1   0   9   -0.10    0.70 
   0   0   9   -0.30    0.70 
   0   0   9    0.60    0.80 
   1   0   9    0.60    0.80 
   2   0   9   -0.10    0.90 
   3   0   9    0.50    1.00 
   4   0   9   -0.80    1.20 
   5   0   9   -2.80    1.20 
   6   0   9   -0.10    1.70 
  -9  -1   9    0.70    1.30 
  -9   1   9    1.90    1.50 
  -9   1   9    1.90    1.20 
  -8  -1   9    2.80    1.40 
  -8   1   9    6.20    1.50 
  -8   1   9    6.90    1.50 
  -7  -1   9    3.10    1.30 
  -7   1   9    2.90    1.10 
  -7   1   9    3.10    1.20 
  -6  -1   9   73.59    3.00 
  -6   1   9   74.89    2.80 
  -6   1   9   74.79    3.30 
  -5  -1   9   48.20    2.20 
  -5   1   9   51.29    2.80 
  -5   1   9   48.20    2.30 
  -4  -1   9   32.80    1.90 
  -4   1   9   31.30    2.20 
  -4   1   9   32.80    1.80 
  -3  -1   9   67.19    2.50 
  -3   1   9   64.89    2.80 
  -3   1   9   67.09    2.30 
  -2  -1   9    1.20    0.90 
  -2  -1   9    3.80    0.90 
  -2   1   9    2.20    0.70 
  -2   1   9    2.50    0.90 
  -1  -1   9    1.80    0.80 
   1   1  -9    1.10    0.80 
  -1   1   9    1.90    0.90 
   0  -1   9    7.10    1.00 
   0  -1   9    5.20    0.90 
   0   1  -9    6.60    1.10 
   0   1   9    4.20    1.00 
   1  -1   9   73.79    2.70 
   1   1   9   69.39    2.80 
   2  -1   9    5.90    1.10 
   2   1   9    4.70    1.10 
   3  -1   9   16.00    1.60 
   3   1   9   18.10    1.70 
   4  -1   9    6.90    1.40 
   4   1   9    7.00    1.40 
   5  -1   9    0.60    1.50 
   5   1   9    3.40    1.40 
   6  -1   9   12.60    2.20 
   6   1   9   14.30    2.10 
  -9  -2   9   18.20    2.10 
  -9   2   9   20.90    2.20 
  -9   2   9   16.60    2.10 
  -8  -2   9   49.20    2.70 
  -8   2   9   50.89    2.80 
  -8   2   9   51.39    3.10 
  -7  -2   9    1.00    1.20 
  -7   2   9    0.60    1.00 
  -7   2   9    0.30    1.10 
  -6  -2   9  122.29    3.90 
  -6   2   9  119.89    4.20 
  -6   2   9  126.89    3.80 
  -5  -2   9  376.46    8.00 
  -5   2   9  380.66    8.50 
  -5   2   9  377.06    7.70 
  -4  -2   9  137.69    3.90 
  -4   2   9  138.09    4.20 
  -4   2   9  139.19    3.60 
  -3  -2   9    2.90    1.00 
  -3   2   9    3.40    1.10 
  -2  -2   9   33.20    1.90 
  -2   2   9   32.00    2.00 
  -1  -2   9   57.09    2.40 
   1   2  -9   61.19    2.40 
  -1   2   9   57.79    2.40 
   0  -2   9  232.28    5.30 
   0  -2   9  222.08    5.10 
   0   2  -9  215.08    5.30 
   0   2   9  218.78    5.20 
   1  -2   9  110.49    3.40 
   1   2   9  107.29    3.60 
  -1   2  -9  117.19    3.50 
   2  -2   9    8.10    1.30 
   2   2   9    6.60    1.20 
   3  -2   9    2.60    1.00 
   3   2   9    1.20    1.00 
   4  -2   9   43.60    2.60 
   4   2   9   41.30    2.60 
   5  -2   9   -0.10    1.50 
   5   2   9    1.00    1.40 
  -9  -3   9    4.50    1.60 
  -9   3   9    2.00    1.30 
  -9   3   9    3.00    1.50 
  -8  -3   9   12.40    1.80 
  -8   3   9   15.50    1.90 
  -8   3   9   14.30    1.90 
  -7  -3   9    7.90    1.40 
  -7   3   9    9.40    1.50 
  -7   3   9    8.00    1.40 
  -6  -3   9   19.70    1.80 
  -6   3   9   19.40    2.00 
  -6   3   9   18.50    1.60 
  -5  -3   9   11.60    1.40 
  -5   3   9   12.40    1.30 
  -5   3   9    8.50    1.40 
  -4  -3   9   27.90    1.90 
  -4   3   9   28.00    2.00 
  -3  -3   9    7.20    1.20 
  -3   3   9    6.20    1.20 
  -2  -3   9  106.29    3.30 
  -2   3   9  109.39    3.50 
  -1  -3   9    2.30    0.80 
  -1   3   9    2.60    1.00 
   1   3  -9    2.30    1.00 
   0  -3   9   75.79    2.70 
   0   3  -9   72.29    2.80 
   0   3   9   70.49    2.70 
   1  -3   9    7.40    1.10 
  -1   3  -9    8.70    1.20 
   1   3   9    8.10    1.20 
   1   3   9    8.70    1.30 
   2  -3   9    7.70    1.20 
   2   3   9    6.10    1.20 
  -2   3  -9    9.90    1.40 
   3  -3   9    6.20    1.20 
  -3   3  -9    8.10    1.90 
   3   3   9    7.60    1.30 
   4  -3   9   35.20    2.70 
   4   3   9   41.90    2.70 
   5  -3   9    1.60    1.50 
   5   3   9    3.30    1.40 
  -9   4   9    2.00    1.30 
  -9   4   9   -0.60    1.10 
  -8  -4   9   29.20    2.40 
  -8   4   9   25.90    2.40 
  -8   4   9   29.00    2.40 
  -7  -4   9   10.10    1.60 
  -7   4   9    9.30    1.60 
  -7   4   9   11.20    1.60 
  -6  -4   9   49.30    2.60 
  -6   4   9   51.59    2.90 
  -6   4   9   51.29    2.80 
  -5  -4   9   23.80    1.90 
  -5   4   9   25.40    2.10 
  -4  -4   9   52.49    2.60 
  -4   4   9   52.99    2.60 
  -3  -4   9   47.00    2.30 
  -3   4   9   51.99    2.60 
   2   4  -9  247.68    5.90 
  -2   4   9  243.68    5.90 
  -1  -4   9   21.60    2.10 
   1   4  -9   25.50    1.90 
  -1   4   9   23.30    1.90 
   0  -4   9   66.29    2.40 
   0   4  -9   62.99    2.70 
   0   4   9   66.09    2.60 
   1  -4   9   -0.60    0.80 
   1   4   9   -1.40    0.80 
   1   4   9    3.50    1.10 
  -1   4  -9    1.70    0.90 
   2  -4   9    0.70    0.90 
  -2   4  -9    0.40    1.00 
   2   4   9    0.60    1.00 
   3  -4   9  136.89    4.10 
  -3   4  -9  146.29    4.50 
   3   4   9  149.29    4.60 
   4  -4   9    5.90    1.50 
  -4   4  -9    7.40    1.80 
   4   4   9    5.80    1.40 
   5  -4   9   11.00    1.90 
   5   4   9   13.50    1.90 
  -9   5   9   38.50    2.90 
  -9   5   9   34.50    2.50 
  -8  -5   9    2.70    1.50 
  -8   5   9    0.50    1.50 
  -8   5   9    1.30    1.10 
  -7  -5   9   -0.70    1.30 
  -7   5   9    0.20    1.10 
  -6  -5   9   43.60    2.50 
  -6   5   9   47.70    2.80 
  -5  -5   9   63.89    2.90 
  -5   5   9   61.49    2.90 
  -4  -5   9   55.79    2.60 
  -4   5   9   52.99    2.80 
  -3  -5   9   44.20    2.40 
  -3   5   9   41.50    2.30 
  -2   5   9  174.58    4.70 
   2   5  -9  174.78    4.70 
  -1   5   9   80.39    2.90 
   1   5  -9   76.29    3.00 
   0   5  -9   82.59    3.10 
   0   5   9   86.89    3.10 
  -1   5  -9    1.90    1.10 
   1   5   9   -0.60    0.90 
   1   5   9    0.10    1.00 
  -2   5  -9    0.80    1.00 
   2   5   9   -1.80    0.90 
   3  -5   9   93.29    3.60 
   3   5   9  102.59    3.90 
  -3   5  -9   96.29    3.70 
   4  -5   9   -1.20    1.20 
   4   5   9    0.50    1.20 
  -4   5  -9    1.40    1.10 
   5  -5   9    6.70    1.70 
  -5   5  -9    4.10    1.70 
   5   5   9    6.40    1.60 
  -9   6   9   17.40    2.10 
  -8  -6   9   12.00    1.80 
  -8   6   9   10.90    1.70 
  -7  -6   9    8.40    1.70 
  -7   6   9    8.90    1.50 
  -6  -6   9   59.39    2.90 
  -6   6   9   59.69    3.00 
  -5  -6   9   47.20    2.50 
  -5   6   9   46.30    2.80 
  -4  -6   9   82.29    3.20 
  -4   6   9   75.39    3.20 
  -3  -6   9    8.20    1.40 
  -3   6   9    6.30    1.20 
   2   6  -9    4.50    1.20 
  -2   6   9    6.10    1.30 
  -1   6   9  144.89    4.20 
   1   6  -9  136.59    4.20 
   0   6  -9   61.89    3.00 
   0   6   9   60.89    2.70 
   1   6   9    3.20    1.10 
   1   6   9    5.40    1.20 
  -1   6  -9    8.00    1.50 
   2   6   9    0.30    1.00 
  -2   6  -9    1.10    1.10 
  -3   6  -9    2.40    1.30 
   3   6   9    3.60    1.30 
  -4   6  -9    7.80    1.60 
   4   6   9    4.50    1.40 
  -5   6  -9    0.00    1.10 
   5   6   9    0.20    1.20 
  -8  -7   9    1.20    1.70 
  -8   7   9   -1.00    1.10 
  -7  -7   9    0.50    1.40 
  -7   7   9   -2.40    0.90 
  -6  -7   9   10.10    1.60 
  -6   7   9   10.60    1.60 
  -5  -7   9   50.29    2.90 
  -5   7   9   50.59    2.80 
  -4  -7   9   77.49    3.30 
  -4   7   9   74.69    3.30 
  -3  -7   9   -0.20    1.00 
  -3   7   9   -0.30    0.90 
  -2   7   9   21.30    1.90 
   2   7  -9   26.30    2.10 
  -1   7   9    2.20    1.10 
   1   7  -9    3.70    1.30 
   0   7   9   78.09    3.10 
   0   7  -9   74.29    3.20 
  -1   7  -9   22.50    2.10 
   1   7   9   25.50    2.10 
   1   7   9   20.40    1.80 
   2   7   9    1.30    1.00 
  -2   7  -9    0.70    1.10 
   3   7   9    0.90    1.10 
  -3   7  -9    3.70    1.40 
  -4   7  -9    3.40    1.40 
   4   7   9    0.70    1.20 
  -8   8   9   -0.10    1.20 
  -7  -8   9    7.90    1.60 
  -7   8   9    7.90    1.60 
  -6  -8   9   99.29    4.00 
  -6   8   9  114.29    4.20 
  -5  -8   9    6.40    1.50 
  -5   8   9    6.40    1.40 
  -4  -8   9  177.08    5.10 
  -4   8   9  181.08    5.30 
  -3  -8   9    1.90    1.20 
  -3   8   9    3.20    1.10 
  -2   8   9   11.10    1.50 
   2   8  -9   16.40    1.90 
  -1   8   9    4.40    1.10 
   1   8  -9    2.70    1.20 
   0   8  -9   54.89    2.80 
   0   8   9   48.60    2.60 
   1   8   9   18.80    1.80 
  -1   8  -9   16.40    1.80 
   1   8   9   20.30    1.90 
  -2   8  -9   62.69    3.30 
   2   8   9   66.39    3.30 
  -3   8  -9    2.90    1.30 
   3   8   9    0.10    1.10 
   4   8   9   -1.40    1.20 
  -4   8  -9    0.80    1.20 
  -7  -9   9    1.20    1.50 
  -7   9   9    0.70    1.30 
  -6  -9   9   10.60    1.70 
  -6   9   9   12.60    1.80 
  -5  -9   9    1.00    1.20 
  -5   9   9   -1.30    1.00 
  -4  -9   9   38.10    2.60 
  -4   9   9   40.60    2.50 
  -3  -9   9   47.60    3.00 
  -3   9   9   49.99    2.70 
  -2   9   9    6.50    1.40 
   2   9  -9    5.30    1.40 
  -1   9   9   83.89    3.30 
   1   9  -9   85.69    3.50 
   0   9  -9    6.50    1.60 
   0   9   9    4.50    1.30 
   1   9   9   10.00    1.60 
  -1   9  -9   15.00    2.00 
   1   9   9   11.40    1.60 
  -2   9  -9    5.40    1.60 
   2   9   9    4.50    1.40 
   2   9   9    4.60    1.60 
   3   9   9   80.69    3.60 
  -3   9  -9   81.49    3.90 
   4   9   9    0.00    1.40 
  -7  10   9   33.60    2.80 
  -6 -10   9   23.40    2.20 
  -6  10   9   20.40    2.20 
  -5 -10   9    2.80    1.40 
  -5  10   9    0.40    1.20 
  -4 -10   9    2.40    1.40 
  -4  10   9   -1.20    1.20 
  -3 -10   9   68.99    3.30 
  -3  10   9   72.69    3.30 
   2  10  -9   41.60    2.70 
  -2  10   9   40.00    2.50 
   1  10  -9   13.70    1.80 
  -1  10   9   11.40    1.60 
   0  10  -9   -0.40    1.20 
   0  10   9   -2.70    1.00 
  -1  10  -9   10.70    1.80 
   1  10   9    7.60    1.50 
   1  10   9   10.40    1.70 
   2  10   9   -0.40    1.30 
  -2  10  -9    0.90    1.40 
   2  10   9   -1.10    1.30 
   3  10   9    9.00    1.60 
  -3  10  -9   13.90    3.20 
  -6  11   9    8.50    1.70 
  -5 -11   9   -0.60    1.30 
  -5  11   9   -0.20    1.10 
  -4 -11   9   19.00    2.10 
  -4  11   9   20.50    2.10 
  -3 -11   9    1.70    1.30 
  -3  11   9    1.90    1.40 
  -2  11   9   23.10    2.30 
   2  11  -9   25.10    2.30 
  -1  11   9   20.10    2.10 
   1  11  -9   19.90    2.10 
   0  11  -9    3.90    1.40 
   0  11   9    2.00    1.30 
   1  11   9    8.60    1.60 
   1  11   9    9.20    1.80 
  -1  11  -9    7.50    1.80 
   2  11   9    2.70    1.30 
  -2  11  -9    2.40    1.60 
   2  11   9   -1.20    1.30 
  -5  12   9    1.10    1.40 
  -4 -12   9   65.09    3.40 
  -4  12   9   61.39    3.30 
  -3 -12   9    1.90    1.40 
  -3  12   9    1.40    1.30 
   2  12  -9   12.40    1.90 
  -2  12   9   16.30    2.00 
  -1  12   9    4.80    1.60 
   1  12  -9    6.10    1.70 
   0  12  -9   41.10    2.90 
   0  12   9   38.90    2.70 
   1  12   9    8.70    1.60 
   1  12   9    3.80    1.50 
   2  12   9   36.90    2.90 
   2  12   9   40.20    3.00 
  -4  13   9   71.49    3.70 
  -3  13   9    5.70    1.60 
  -2  13   9    0.80    1.40 
  -1  13   9   -1.20    1.40 
   0  13   9    1.90    1.60 
  -9   0  10   19.80    2.20 
  -9   0  10   13.00    2.00 
  -8   0  10   21.50    2.20 
  -8   0  10   22.30    2.20 
  -7   0  10    8.50    1.60 
  -7   0  10    7.40    1.40 
  -6   0  10   45.30    2.50 
  -6   0  10   49.30    2.90 
  -5   0  10   28.30    2.40 
  -5   0  10   24.30    1.80 
  -4   0  10   65.19    3.10 
  -4   0  10   67.09    2.60 
  -3   0  10    4.20    1.20 
  -3   0  10    4.30    1.00 
  -2   0  10  130.59    4.00 
  -1   0  10  135.99    4.00 
   0   0  10   42.60    2.30 
   1   0  10   21.90    1.90 
   2   0  10   31.60    2.20 
   3   0  10   66.39    3.10 
   4   0  10   -0.50    1.10 
   5   0  10    9.00    1.90 
  -9  -1  10   -1.40    2.10 
  -9   1  10    0.10    1.40 
  -9   1  10   -0.20    1.10 
  -8  -1  10   -0.40    1.10 
  -8   1  10   -0.90    1.20 
  -8   1  10   -1.30    0.90 
  -7  -1  10    0.90    1.10 
  -7   1  10    0.00    1.10 
  -7   1  10   -0.90    1.00 
  -6  -1  10   73.59    3.10 
  -6   1  10   73.09    3.50 
  -6   1  10   76.29    3.00 
  -5  -1  10   -0.10    1.00 
  -5   1  10    0.30    1.00 
  -5   1  10    0.50    0.90 
  -4  -1  10   18.40    1.60 
  -4   1  10   19.60    1.80 
  -4   1  10   19.90    1.70 
  -3  -1  10   -0.90    0.90 
  -3  -1  10   -0.80    0.80 
  -3   1  10   -0.10    0.90 
  -2  -1  10    0.00    0.90 
  -2  -1  10    0.10    0.80 
  -2   1  10   -0.30    0.90 
  -1  -1  10  221.78    5.40 
  -1   1  10  217.58    5.40 
   0  -1  10   19.70    1.80 
   0   1  10   15.40    1.50 
   0   1  10   16.70    1.50 
   1  -1  10   -0.90    0.80 
   1   1  10   -0.50    1.00 
   2  -1  10    1.80    1.00 
   2   1  10    3.20    1.20 
   3  -1  10   58.29    3.10 
   3   1  10   64.19    3.20 
   4  -1  10   -1.70    1.30 
   4   1  10   -1.20    1.30 
   5  -1  10    5.90    1.70 
   5   1  10    3.80    1.50 
  -9   2  10    0.00    1.40 
  -9   2  10    0.50    1.30 
  -8  -2  10   -1.50    1.30 
  -8   2  10   -2.30    1.00 
  -8   2  10   -1.40    1.10 
  -7  -2  10   19.20    2.00 
  -7   2  10   17.80    2.00 
  -7   2  10   19.10    1.80 
  -6  -2  10   51.09    2.70 
  -6   2  10   47.10    2.90 
  -6   2  10   47.40    2.40 
  -5  -2  10   66.09    2.90 
  -5   2  10   66.49    3.10 
  -4  -2  10    1.90    1.00 
  -4   2  10    1.20    1.00 
  -3  -2  10    0.10    0.90 
  -3   2  10   -1.20    0.90 
  -2  -2  10   21.30    1.80 
  -2  -2  10   21.10    1.80 
  -2   2  10   18.50    1.70 
  -1  -2  10   28.40    2.00 
  -1  -2  10   29.30    1.90 
  -1   2  10   28.80    2.10 
   1   2 -10   29.20    2.00 
   0  -2  10  215.18    5.40 
   0   2  10  225.38    5.80 
   0   2  10  217.48    5.30 
   1  -2  10   -1.30    0.90 
   1   2  10    0.20    1.10 
   2  -2  10   27.70    2.30 
   2   2  10   30.50    2.40 
   3  -2  10    8.20    1.50 
   3   2  10    9.50    1.50 
   4  -2  10   -0.10    1.40 
   4   2  10    1.80    1.40 
   5  -2  10   -1.20    1.60 
   5   2  10   -1.50    1.30 
  -9   3  10    1.70    1.30 
  -9   3  10    3.80    1.50 
  -8  -3  10   19.10    2.20 
  -8   3  10   16.00    1.90 
  -8   3  10   20.70    2.20 
  -7  -3  10   -0.70    1.10 
  -7   3  10   -0.50    1.60 
  -7   3  10   -0.40    1.00 
  -6  -3  10    7.70    1.40 
  -6   3  10    4.80    1.40 
  -5  -3  10  154.48    4.40 
  -5   3  10  150.08    4.80 
  -4  -3  10   40.30    2.20 
  -4   3  10   43.30    2.60 
  -3  -3  10  209.48    5.30 
  -3   3  10  214.88    5.60 
  -2  -3  10    1.90    1.00 
  -2   3  10    1.00    0.90 
  -1  -3  10    0.00    0.70 
  -1  -3  10   -2.00    0.80 
   1   3 -10    0.30    0.90 
  -1   3  10   -1.60    0.70 
   0  -3  10    1.90    0.90 
   0   3 -10    4.20    1.20 
   0   3  10    0.60    1.00 
   1  -3  10   -0.20    0.90 
   1   3  10    1.00    1.10 
  -1   3 -10   -0.20    1.20 
   2  -3  10    7.60    1.30 
   2   3  10    8.30    1.40 
   3  -3  10   38.80    2.60 
   3   3  10   44.90    2.90 
   4  -3  10   -0.60    1.40 
   4   3  10    0.60    1.30 
  -8  -4  10   76.19    3.50 
  -8   4  10   73.79    3.60 
  -7  -4  10   -0.70    1.10 
  -7   4  10    1.00    1.20 
  -6  -4  10    5.00    1.40 
  -6   4  10    2.60    1.30 
  -5  -4  10    7.10    1.30 
  -5   4  10    8.40    1.50 
  -4  -4  10   20.20    1.80 
  -4   4  10   27.90    2.10 
  -3  -4  10  128.79    4.00 
  -3   4  10  133.09    4.30 
  -2  -4  10    0.50    0.90 
  -2   4  10    0.70    0.90 
   1   4 -10    4.50    1.20 
  -1   4  10    5.40    1.20 
   0   4 -10   86.49    3.20 
   0   4  10   87.89    3.20 
   1   4  10    2.00    1.10 
  -1   4 -10    2.60    1.10 
   2  -4  10   88.49    3.30 
  -2   4 -10   80.49    3.50 
   2   4  10   89.09    3.70 
   3  -4  10   -2.60    1.00 
   3   4  10    0.00    1.10 
   4  -4  10    7.70    1.70 
   4   4  10    8.50    1.60 
  -8  -5  10    0.70    1.70 
  -8   5  10   -0.60    1.10 
  -7  -5  10    9.40    1.70 
  -7   5  10    9.50    1.60 
  -6  -5  10   42.50    2.60 
  -6   5  10   43.30    2.70 
  -5  -5  10   20.60    2.00 
  -5   5  10   18.00    2.00 
  -4  -5  10   15.10    1.70 
  -4   5  10   11.70    1.60 
  -3  -5  10   -0.10    1.00 
  -3   5  10   -1.10    1.00 
   2   5 -10   81.49    3.20 
  -2   5  10   84.49    3.30 
  -1   5  10   27.00    2.10 
   1   5 -10   27.00    2.10 
   0   5  10   18.80    1.70 
   0   5 -10   18.10    1.80 
  -1   5 -10   44.50    2.60 
   1   5  10   45.70    2.70 
  -2   5 -10   11.10    1.70 
   2   5  10    7.90    1.50 
   3   5  10   -0.50    1.10 
  -3   5 -10    1.80    1.20 
   4   5  10   -1.10    1.20 
  -8   6  10   -1.60    1.10 
  -7  -6  10   -0.80    1.40 
  -7   6  10    0.00    1.10 
  -6  -6  10   75.09    3.40 
  -6   6  10   76.59    3.50 
  -5  -6  10    9.00    1.50 
  -5   6  10   10.10    1.70 
  -4  -6  10   35.50    2.30 
  -4   6  10   31.90    2.30 
  -3  -6  10   51.19    2.70 
  -3   6  10   50.99    2.70 
  -2   6  10   37.80    2.50 
   2   6 -10   42.20    2.60 
  -1   6  10    1.50    1.10 
   1   6 -10    1.40    1.10 
   0   6 -10    4.00    1.30 
   0   6  10    4.20    1.30 
   1   6  10    7.60    1.50 
  -1   6 -10    9.50    1.50 
   2   6  10    2.10    1.20 
  -2   6 -10    5.50    1.40 
  -3   6 -10    7.10    1.50 
   3   6  10    5.60    1.40 
  -4   6 -10    9.40    1.90 
   4   6  10    4.50    1.50 
  -8   7  10    1.00    1.40 
  -7  -7  10   34.10    2.80 
  -7   7  10   33.30    2.70 
  -6  -7  10    0.70    1.20 
  -6   7  10    1.30    1.20 
  -5  -7  10   58.99    3.20 
  -5   7  10   58.69    3.20 
  -4  -7  10   55.79    2.90 
  -4   7  10   53.39    2.90 
  -3  -7  10   42.30    2.70 
  -3   7  10   41.60    2.50 
  -2   7  10   25.90    2.30 
   2   7 -10   29.50    2.40 
  -1   7  10    9.90    1.50 
   1   7 -10   10.30    1.60 
   0   7  10    8.50    1.50 
   0   7 -10    9.00    1.60 
   1   7  10   75.49    3.20 
   1   7  10   79.89    3.50 
  -1   7 -10   74.99    3.30 
   2   7  10   -0.50    1.10 
  -2   7 -10    1.50    1.30 
  -3   7 -10    7.10    1.70 
   3   7  10    4.70    1.40 
  -7   8  10    5.00    1.60 
  -6  -8  10   -0.50    1.20 
  -6   8  10    1.50    1.30 
  -5  -8  10   10.50    1.70 
  -5   8  10   10.90    1.80 
  -4  -8  10   54.29    2.90 
  -4   8  10   54.19    3.00 
  -3  -8  10   16.70    2.00 
  -3   8  10   19.90    2.00 
  -2   8  10   15.70    1.80 
   2   8 -10   19.90    2.10 
  -1   8  10    2.30    1.20 
   1   8 -10    2.80    1.30 
   0   8 -10   -2.00    1.20 
   0   8  10    1.30    1.10 
  -1   8 -10    0.50    1.10 
   1   8  10    2.20    1.20 
   1   8  10   -0.30    1.20 
  -2   8 -10   19.00    2.10 
   2   8  10   17.20    2.00 
   3   8  10    2.70    1.30 
  -3   8 -10    5.30    1.40 
  -7   9  10    2.10    1.40 
  -6  -9  10    1.60    1.40 
  -6   9  10    6.10    1.60 
  -5  -9  10   20.30    2.10 
  -5   9  10   15.80    2.00 
  -4  -9  10    6.50    1.50 
  -4   9  10    7.30    1.50 
  -3  -9  10   34.30    2.60 
  -3   9  10   35.20    2.70 
   2   9 -10   -0.20    1.20 
  -2   9  10    2.10    1.30 
   1   9 -10   14.40    1.90 
  -1   9  10   11.90    1.60 
   0   9 -10    5.60    1.50 
   0   9  10    5.30    1.40 
   1   9  10    2.60    1.30 
  -1   9 -10    0.40    1.30 
   1   9  10   -1.30    1.20 
   2   9  10   22.10    2.20 
  -2   9 -10   20.10    2.20 
  -6  10  10    3.10    1.30 
  -5 -10  10    1.00    1.40 
  -5  10  10    2.30    1.30 
  -4 -10  10    2.80    1.40 
  -4  10  10    3.80    1.50 
  -3 -10  10   43.40    3.00 
  -3  10  10   39.50    2.70 
   2  10 -10   94.19    4.00 
  -2  10  10   91.89    3.70 
   1  10 -10   10.90    1.80 
  -1  10  10   11.90    1.80 
   0  10  10   51.89    2.90 
   0  10 -10   51.69    3.10 
   1  10  10    1.00    1.40 
  -1  10 -10    0.10    1.20 
   1  10  10    2.10    1.30 
   2  10  10   20.20    2.20 
  -5  11  10   19.60    2.30 
  -4  11  10   16.80    2.00 
  -3 -11  10    2.20    1.50 
  -3  11  10    0.00    1.40 
  -2  11  10   49.60    3.20 
   2  11 -10   41.10    2.90 
  -1  11  10    8.90    1.70 
   1  11 -10    9.20    1.80 
   0  11  10   49.60    3.10 
   1  11  10    2.30    1.50 
   1  11  10   -1.30    1.40 
  -4  12  10   43.40    3.20 
  -3  12  10    7.70    1.80 
  -2  12  10    3.70    1.70 
  -1  12  10   -4.00    1.10 
   0  12  10   -0.50    1.60 
  -8   0  11    0.00    1.10 
  -8   0  11   -1.50    1.30 
  -7   0  11   -0.60    1.10 
  -6   0  11   -0.10    1.10 
  -6   0  11   -1.10    1.10 
  -5   0  11   -0.90    1.00 
  -5   0  11    1.60    1.20 
  -4   0  11    0.40    1.10 
  -3   0  11    0.10    0.90 
  -2   0  11   -0.60    1.00 
  -1   0  11   -0.80    1.00 
   0   0  11    2.80    1.20 
   1   0  11    0.60    1.20 
   2   0  11   -2.00    1.00 
   3   0  11   -1.10    1.10 
  -8  -1  11   -0.40    1.20 
  -8  -1  11    1.30    1.10 
  -8   1  11   -0.20    1.30 
  -8   1  11   -1.80    1.20 
  -7  -1  11   39.00    2.70 
  -7   1  11   38.50    2.60 
  -7   1  11   37.50    2.80 
  -6  -1  11    2.90    1.30 
  -6  -1  11    3.00    1.20 
  -6   1  11    1.40    1.20 
  -5  -1  11   72.69    3.40 
  -5  -1  11   77.59    3.10 
  -5   1  11   75.69    3.50 
  -4  -1  11   49.20    2.70 
  -4  -1  11   45.00    2.40 
  -4   1  11   46.90    2.80 
  -3  -1  11  105.69    3.80 
  -3   1  11  103.29    3.80 
  -2  -1  11   31.80    2.30 
  -2   1  11   26.60    2.30 
  -1  -1  11   53.59    2.80 
  -1  -1  11   58.29    2.70 
  -1   1  11   53.59    2.70 
   0  -1  11   36.40    2.30 
   0   1  11   38.00    2.50 
   1  -1  11   83.59    3.30 
   1   1  11   86.09    3.50 
   2  -1  11    3.30    1.40 
   2   1  11    3.30    1.40 
   3  -1  11   -1.90    1.30 
   3   1  11   -2.80    1.10 
  -8  -2  11    5.40    1.60 
  -8   2  11    6.00    1.60 
  -7  -2  11    5.40    1.50 
  -7   2  11    4.20    1.50 
  -6  -2  11    4.50    1.40 
  -6   2  11    7.20    1.60 
  -5  -2  11   26.30    2.10 
  -5   2  11   25.00    2.30 
  -4  -2  11   13.50    1.60 
  -4   2  11   11.60    1.60 
  -3  -2  11    6.80    1.30 
  -3  -2  11    7.60    1.40 
  -3   2  11    6.20    1.30 
  -2  -2  11   92.09    3.50 
  -2  -2  11   96.59    3.80 
  -2   2  11   94.49    3.60 
  -1  -2  11   97.09    3.50 
  -1   2  11   93.19    3.50 
   0  -2  11    6.10    1.30 
   0   2  11    8.60    1.40 
   1  -2  11   10.50    1.50 
   1   2  11    7.50    1.40 
   2  -2  11   12.30    1.70 
   2   2  11   14.50    1.80 
   3  -2  11    1.70    1.40 
   3   2  11    1.20    1.30 
  -8   3  11   17.10    2.10 
  -7  -3  11   10.50    1.80 
  -7   3  11   10.10    1.70 
  -6  -3  11    0.20    1.10 
  -6   3  11    1.30    1.20 
  -5  -3  11   10.30    1.60 
  -5   3  11   11.10    1.80 
  -4  -3  11    4.80    1.20 
  -4   3  11    3.50    1.20 
  -3  -3  11   22.00    1.90 
  -3   3  11   19.70    1.90 
  -2  -3  11   -1.00    1.10 
  -2  -3  11    1.00    1.10 
  -2   3  11    0.70    1.10 
  -1   3  11   33.60    2.30 
   0   3  11    5.30    1.40 
   1  -3  11   -0.30    0.90 
   1   3  11    0.50    1.20 
   2  -3  11    8.10    1.50 
   2   3  11    8.80    1.60 
   3  -3  11   -1.00    1.00 
   3   3  11   -0.20    1.20 
  -8   4  11   11.50    1.90 
  -7  -4  11    0.50    1.20 
  -7   4  11   -0.50    1.10 
  -6  -4  11    4.60    1.40 
  -6   4  11    4.70    1.30 
  -5  -4  11   -0.40    1.10 
  -5   4  11   -0.30    1.20 
  -4  -4  11   10.20    1.50 
  -4   4  11    7.80    1.50 
  -3  -4  11    9.00    1.50 
  -3   4  11    5.30    1.40 
  -2  -4  11   -0.10    1.00 
  -2   4  11   -1.50    1.00 
  -1   4  11    1.60    1.20 
   1   4 -11   -0.70    1.00 
   0   4  11    2.40    1.30 
   0   4 -11    0.10    1.20 
   1   4  11   11.60    1.70 
   2   4  11    8.80    1.70 
   3   4  11    0.70    1.40 
  -7  -5  11    9.60    1.80 
  -7   5  11   11.40    1.90 
  -6  -5  11   -1.30    1.10 
  -6   5  11    0.30    1.20 
  -5  -5  11  186.08    5.30 
  -5   5  11  180.48    5.60 
  -4  -5  11   38.50    2.40 
  -4   5  11   37.80    2.60 
  -3  -5  11   12.10    1.70 
  -3   5  11   10.80    1.70 
  -2  -5  11   11.80    1.70 
  -2   5  11   11.10    1.60 
  -1   5  11   14.60    1.60 
   1   5 -11   15.60    1.90 
   0   5  11   55.99    2.80 
   0   5 -11   55.09    2.80 
   0   5  11   53.19    3.20 
   1   5  11   23.10    2.20 
  -1   5 -11   22.90    2.10 
   2   5  11    8.50    1.70 
   3   5  11    0.80    1.40 
  -7   6  11   -0.60    1.10 
  -6  -6  11   11.30    1.80 
  -6   6  11    4.60    1.40 
  -5  -6  11    6.70    1.50 
  -5   6  11    5.30    1.40 
  -4  -6  11    5.80    1.50 
  -4   6  11    7.70    1.50 
  -3  -6  11    0.90    1.10 
  -3   6  11    1.80    1.30 
  -2  -6  11    1.00    1.10 
   2   6 -11    1.20    1.20 
  -2   6  11    1.40    1.10 
   1   6 -11    8.00    1.60 
  -1   6  11    5.10    1.40 
   0   6 -11    2.40    1.20 
   0   6  11    4.10    1.30 
   0   6  11    1.70    1.30 
   1   6  11    9.40    1.60 
  -1   6 -11   12.20    1.80 
   2   6  11    4.30    1.60 
  -2   6 -11    4.30    1.50 
  -7   7  11   20.50    2.30 
  -6  -7  11    0.60    1.30 
  -6   7  11    1.40    1.20 
  -5  -7  11    0.60    1.20 
  -5   7  11   -0.40    1.10 
  -4  -7  11   68.99    3.30 
  -4   7  11   72.39    3.50 
  -3  -7  11   -0.60    1.20 
  -3   7  11   -1.20    1.00 
  -2   7  11   14.20    1.80 
   2   7 -11   14.50    1.90 
   1   7 -11    2.80    1.40 
  -1   7  11    2.30    1.20 
   0   7 -11    0.00    1.20 
   0   7  11   -0.80    1.10 
  -1   7 -11   14.40    1.90 
   1   7  11   12.50    1.80 
  -2   7 -11    4.70    1.50 
   2   7  11    4.20    1.40 
  -6   8  11    4.00    1.50 
  -5  -8  11   26.20    2.40 
  -5   8  11   27.70    2.50 
  -4  -8  11    1.10    1.30 
  -4   8  11    2.20    1.30 
  -3  -8  11    0.20    1.30 
  -3   8  11   -0.30    1.20 
  -2   8  11   52.99    2.90 
   2   8 -11   49.60    2.90 
   1   8 -11    2.30    1.30 
  -1   8  11    3.50    1.40 
   0   8 -11   92.89    3.90 
   0   8  11   94.69    3.80 
   1   8  11    0.70    1.40 
  -1   8 -11    1.30    1.30 
  -5   9  11   24.10    2.30 
  -4  -9  11   -1.20    1.20 
  -4   9  11    0.10    1.30 
  -3  -9  11   45.00    3.10 
  -3   9  11   39.60    2.80 
   2   9 -11   -1.50    1.40 
  -2   9  11    1.70    1.40 
   1   9 -11    2.00    1.50 
  -1   9  11    3.60    1.50 
   0   9  11   -1.00    1.40 
   0   9 -11    1.00    1.30 
   1   9  11    1.90    1.40 
  -4  10  11    9.50    1.80 
  -3  10  11    3.10    1.60 
  -2  10  11    5.40    1.60 
  -1  10  11   12.60    2.00 
   0  10  11   -1.40    1.40 
   0  10  11    3.20    1.40 
  -7   0  12    1.30    1.30 
  -6   0  12    4.80    1.50 
  -5   0  12   62.09    3.40 
  -4   0  12    2.10    1.30 
  -3   0  12   69.09    3.20 
  -2   0  12   18.10    1.90 
  -1   0  12    1.10    1.10 
   0   0  12   85.09    3.80 
   1   0  12  102.09    3.90 
   2   0  12    2.80    1.40 
  -7  -1  12    8.30    1.70 
  -7  -1  12    9.90    1.70 
  -7   1  12   10.20    1.80 
  -6  -1  12    0.10    1.30 
  -6  -1  12    1.40    1.80 
  -6   1  12    1.30    1.20 
  -5  -1  12   82.99    3.80 
  -5   1  12   75.19    3.80 
  -4  -1  12   29.00    2.40 
  -4   1  12   29.30    2.40 
  -3  -1  12   -0.20    1.10 
  -3   1  12    0.60    1.20 
  -2  -1  12   50.19    2.70 
  -2   1  12   53.99    2.90 
  -1  -1  12    3.20    1.30 
  -1   1  12    2.20    1.20 
   0  -1  12  142.39    4.60 
   0   1  12  138.79    4.90 
   1  -1  12   37.60    2.80 
   1   1  12   40.40    2.80 
   2  -1  12    5.50    1.60 
   2   1  12    7.60    1.60 
  -7  -2  12    0.70    1.40 
  -7   2  12    1.40    1.40 
  -6  -2  12    0.30    1.30 
  -6   2  12   -1.30    1.00 
  -5  -2  12    5.60    1.50 
  -5  -2  12    4.10    1.40 
  -5   2  12    7.20    1.60 
  -4  -2  12   12.10    1.70 
  -4   2  12   11.00    1.80 
  -3  -2  12   10.00    1.50 
  -3   2  12   13.50    1.70 
  -2  -2  12   50.19    2.90 
  -2   2  12   55.09    3.00 
   0  -2  12    3.30    1.40 
   0   2  12    5.00    1.50 
   1  -2  12    4.10    1.40 
   1   2  12    6.80    1.50 
   2  -2  12   -0.60    1.30 
   2   2  12    1.30    1.30 
  -7  -3  12   18.20    2.20 
  -7   3  12   16.20    2.20 
  -6  -3  12   -0.70    1.30 
  -6   3  12   -0.90    1.20 
  -5  -3  12    7.80    1.50 
  -5   3  12   11.50    1.90 
  -4  -3  12   17.80    1.90 
  -4   3  12   14.20    1.90 
  -3  -3  12   20.20    2.10 
  -3  -3  12   19.00    2.70 
  -3   3  12   13.40    1.80 
  -2  -3  12    3.00    1.30 
  -2   3  12    4.10    1.40 
  -1   3  12    0.60    1.20 
   0   3  12    4.40    1.40 
   1   3  12   10.90    1.80 
   2   3  12   -0.60    1.30 
  -6  -4  12   -0.50    1.30 
  -6   4  12    0.40    1.20 
  -5  -4  12    8.30    1.60 
  -5   4  12    7.10    1.60 
  -4  -4  12   38.30    2.60 
  -4   4  12   37.60    2.90 
  -3  -4  12   -0.10    1.00 
  -3   4  12    1.70    1.30 
  -2  -4  12   34.30    2.50 
  -2   4  12   36.40    2.50 
  -1   4  12   -0.10    1.10 
   0   4  12   10.20    1.70 
   1   4  12    8.80    1.70 
  -6  -5  12   23.80    2.40 
  -6   5  12   22.50    2.40 
  -5  -5  12   15.70    1.90 
  -5   5  12   15.00    2.10 
  -4  -5  12    2.50    1.30 
  -4   5  12    0.70    1.30 
  -3  -5  12   22.60    2.10 
  -3   5  12   21.20    2.10 
  -2  -5  12   15.70    1.90 
  -2   5  12   13.10    1.80 
   1   5 -12    3.20    1.40 
  -1   5  12    3.90    1.40 
   0   5  12    6.00    1.50 
   1   5  12    1.00    1.30 
  -6   6  12    5.00    1.50 
  -5  -6  12    7.40    1.60 
  -5   6  12    9.30    1.70 
  -4  -6  12   -0.50    1.30 
  -4   6  12    2.00    1.40 
  -3  -6  12   10.70    1.70 
  -3   6  12   11.00    1.80 
  -2  -6  12    2.50    1.40 
  -2   6  12    0.10    1.10 
   1   6 -12    0.60    1.30 
  -1   6  12   -1.60    1.20 
   0   6  12    2.60    1.30 
   0   6 -12    1.20    1.20 
   1   6  12   -1.20    1.20 
  -5   7  12    0.30    1.30 
  -4  -7  12    1.40    1.30 
  -4   7  12   -1.50    1.00 
  -3  -7  12   35.30    2.80 
  -3   7  12   35.00    2.80 
  -2  -7  12   -0.30    1.30 
  -2   7  12   -0.50    1.10 
  -1   7  12   41.80    2.90 
   1   7 -12   45.00    3.10 
   0   7  12    0.80    1.20 
   0   7 -12    0.00    1.40 
  -4   8  12   28.10    2.60 
  -3  -8  12    0.40    2.10 
  -3   8  12   -0.20    1.20 
  -2  -8  12    6.90    1.90 
  -2   8  12    5.00    1.60 
  -1   8  12    1.20    1.40 
  -5   0  13   -2.10    1.00 
  -4   0  13    0.70    1.30 
  -3   0  13    0.60    1.10 
  -1   0  13    1.20    1.20 
   0   0  13    1.60    1.20 
  -5  -1  13    3.50    1.40 
  -5   1  13    1.90    1.30 
  -4  -1  13    0.40    1.30 
  -4   1  13    0.80    1.40 
  -3  -1  13   -0.40    1.00 
  -3   1  13    1.60    1.30 
  -2   1  13    1.60    1.30 
  -1  -1  13   32.70    3.50 
  -1   1  13   36.80    2.70 
   0  -1  13   45.50    3.00 
   0   1  13   43.60    2.90 
  -5  -2  13   15.00    2.10 
  -5   2  13   14.20    2.00 
  -4  -2  13   32.90    2.90 
  -4   2  13   33.10    2.70 
  -3  -2  13    6.10    1.50 
  -3   2  13    7.20    1.60 
  -2   2  13   24.70    2.30 
  -1   2  13   35.60    3.00 
   0   2  13    6.40    1.60 
  -5  -3  13    2.70    1.60 
  -5   3  13    1.80    1.50 
  -4  -3  13   -0.40    1.30 
  -4   3  13   -0.80    1.20 
  -3  -3  13    0.00    1.00 
  -3   3  13    0.80    1.20 
  -2   3  13    6.50    1.60 
  -1   3  13    3.60    1.40 
  -4  -4  13   67.59    3.50 
  -4   4  13   66.39    3.70 
  -3  -4  13    2.00    1.30 
  -3   4  13    2.10    1.30 
  -2   4  13   -2.50    1.10 
  -1   4  13    1.50    1.20 
  -3  -5  13    2.00    1.80 
  -3   5  13    0.80    1.40 
  -2   5  13    2.10    1.30 
   0   0   0    0.00    0.00 
  
_computing_structure_solution     'SHELXT 2014/5 (Sheldrick, 2014)' 
; 
_shelx_hkl_checksum   93273 
  
