# Supplementary material for: One-pot Ugi-azide and Heck reactions for the synthesis of heterocyclic systems containing tetrazole and 1,2,3,4-tetrahydroisoquinoline
Source: Beilstein J Org Chem. 2024 Apr 23;20:912–20. doi: 10.3762/bjoc.20.81 (PMC11070971; doi:10.3762/bjoc.20.81)
Supplement: File 3 — Crystallographic information file for compound 8c. [file Beilstein_J_Org_Chem-20-912-s003.cif]

 
data_1 
  
_audit_creation_method            'SHELXL-2014/7' 
_shelx_SHELXL_version_number      '2014/7' 
_chemical_name_systematic         ? 
_chemical_name_common             ? 
_chemical_melting_point           ? 
_chemical_formula_moiety          ? 
_chemical_formula_sum 
 'C25 H22 Cl N5' 
_chemical_formula_weight          427.92 
  
loop_ 
 _atom_type_symbol 
 _atom_type_description 
 _atom_type_scat_dispersion_real 
 _atom_type_scat_dispersion_imag 
 _atom_type_scat_source 
 'C'  'C'   0.0033   0.0016 
 'International Tables Vol C Tables 4.2.6.8 and 6.1.1.4' 
 'H'  'H'   0.0000   0.0000 
 'International Tables Vol C Tables 4.2.6.8 and 6.1.1.4' 
 'Cl'  'Cl'   0.1484   0.1585 
 'International Tables Vol C Tables 4.2.6.8 and 6.1.1.4' 
 'N'  'N'   0.0061   0.0033 
 'International Tables Vol C Tables 4.2.6.8 and 6.1.1.4' 
  
_space_group_crystal_system       monoclinic 
_space_group_IT_number            14 
_space_group_name_H-M_alt         'P 21/c' 
_space_group_name_Hall            '-P 2ybc' 
  
_shelx_space_group_comment 
; 
The symmetry employed for this shelxl refinement is uniquely defined 
by the following loop, which should always be used as a source of 
symmetry information in preference to the above space-group names. 
They are only intended as comments. 
; 
  
loop_ 
 _space_group_symop_operation_xyz 
 'x, y, z' 
 '-x, y+1/2, -z+1/2' 
 '-x, -y, -z' 
 'x, -y-1/2, z-1/2' 
  
_cell_length_a                    21.3467(15) 
_cell_length_b                    14.9952(11) 
_cell_length_c                    6.8948(5) 
_cell_angle_alpha                 90 
_cell_angle_beta                  90.7940(10) 
_cell_angle_gamma                 90 
_cell_volume                      2206.8(3) 
_cell_formula_units_Z             4 
_cell_measurement_temperature     296(2) 
_cell_measurement_reflns_used     2409 
_cell_measurement_theta_min       2.72 
_cell_measurement_theta_max       22.33 
  
_exptl_crystal_description        BLOCK
_exptl_crystal_colour             COLORLESS
_exptl_crystal_density_meas       ? 
_exptl_crystal_density_method     ? 
_exptl_crystal_density_diffrn     1.288 
_exptl_crystal_F_000              896 
_exptl_transmission_factor_min    ? 
_exptl_transmission_factor_max    ? 
_exptl_crystal_size_max           0.260 
_exptl_crystal_size_mid           0.200 
_exptl_crystal_size_min           0.140 
_exptl_absorpt_coefficient_mu     0.195 
_shelx_estimated_absorpt_T_min    0.951 
_shelx_estimated_absorpt_T_max    0.973 
_exptl_absorpt_correction_type    none 
_exptl_absorpt_correction_T_min   ? 
_exptl_absorpt_correction_T_max   ? 
_exptl_absorpt_process_details    ? 
_exptl_absorpt_special_details    ? 
_diffrn_ambient_temperature       296(2) 
_diffrn_radiation_wavelength      0.71073 
_diffrn_radiation_type            MoK\a 
_diffrn_source                    ? 
_diffrn_measurement_device_type   'CCD area detector' 
_diffrn_measurement_method        'phi and omega scans' 
_diffrn_detector_area_resol_mean  ? 
_diffrn_reflns_number             11097 
_diffrn_reflns_av_unetI/netI      0.0498 
_diffrn_reflns_av_R_equivalents   0.0381 
_diffrn_reflns_limit_h_min        -24 
_diffrn_reflns_limit_h_max        25 
_diffrn_reflns_limit_k_min        -17 
_diffrn_reflns_limit_k_max        16 
_diffrn_reflns_limit_l_min        -8 
_diffrn_reflns_limit_l_max        7 
_diffrn_reflns_theta_min          2.863 
_diffrn_reflns_theta_max          24.999 
_diffrn_reflns_theta_full         24.999 
_diffrn_measured_fraction_theta_max   0.998 
_diffrn_measured_fraction_theta_full  0.998 
_diffrn_reflns_Laue_measured_fraction_max    0.998 
_diffrn_reflns_Laue_measured_fraction_full   0.998 
_diffrn_reflns_point_group_measured_fraction_max   0.998 
_diffrn_reflns_point_group_measured_fraction_full  0.998 
_reflns_number_total              3882 
_reflns_number_gt                 2407 
_reflns_threshold_expression      'I > 2\s(I)' 
_reflns_Friedel_coverage          0.000 
_reflns_Friedel_fraction_max      . 
_reflns_Friedel_fraction_full     . 
  
_reflns_special_details 
; 
 Reflections were merged by SHELXL according to the crystal 
 class for the calculation of statistics and refinement. 
  
 _reflns_Friedel_fraction is defined as the number of unique 
 Friedel pairs measured divided by the number that would be 
 possible theoretically, ignoring centric projections and 
 systematic absences. 
; 
  
_computing_data_collection        'Bruker SMART' 
_computing_cell_refinement        'Bruker SMART' 
_computing_data_reduction         'Bruker SAINT' 
_computing_structure_solution     'Bruker SHELXTL' 
_computing_structure_refinement 'SHELXL-2014/7 (Sheldrick, 2014)' 
_computing_molecular_graphics     'Bruker SHELXTL' 
_computing_publication_material   'Bruker SHELXTL' 
_refine_special_details           ? 
_refine_ls_structure_factor_coef  Fsqd 
_refine_ls_matrix_type            full 
_refine_ls_weighting_scheme       calc 
_refine_ls_weighting_details 
'w=1/[\s^2^(Fo^2^)+(0.0708P)^2^] where P=(Fo^2^+2Fc^2^)/3' 
_atom_sites_solution_primary      ? 
_atom_sites_solution_secondary    ? 
_atom_sites_solution_hydrogens    mixed 
_refine_ls_hydrogen_treatment     mixed 
_refine_ls_extinction_method      none 
_refine_ls_extinction_coef        . 
_refine_ls_number_reflns          3882 
_refine_ls_number_parameters      288 
_refine_ls_number_restraints      0 
_refine_ls_R_factor_all           0.0865 
_refine_ls_R_factor_gt            0.0424 
_refine_ls_wR_factor_ref          0.1147 
_refine_ls_wR_factor_gt           0.1007 
_refine_ls_goodness_of_fit_ref    0.862 
_refine_ls_restrained_S_all       0.862 
_refine_ls_shift/su_max           0.000 
_refine_ls_shift/su_mean          0.000 
  
loop_ 
 _atom_site_label 
 _atom_site_type_symbol 
 _atom_site_fract_x 
 _atom_site_fract_y 
 _atom_site_fract_z 
 _atom_site_U_iso_or_equiv 
 _atom_site_adp_type 
 _atom_site_occupancy 
 _atom_site_site_symmetry_order 
 _atom_site_calc_flag 
 _atom_site_refinement_flags_posn 
 _atom_site_refinement_flags_adp 
 _atom_site_refinement_flags_occupancy 
 _atom_site_disorder_assembly 
 _atom_site_disorder_group 
Cl1 Cl 0.52636(3) 0.30385(6) 0.86309(12) 0.0881(3) Uani 1 1 d . . . . . 
N5 N 0.26111(7) 0.46270(10) 0.4344(2) 0.0346(4) Uani 1 1 d . . . . . 
N1 N 0.15854(7) 0.36682(11) 0.6393(2) 0.0404(4) Uani 1 1 d . . . . . 
N4 N 0.22946(8) 0.34154(11) 0.8588(2) 0.0423(4) Uani 1 1 d . . . . . 
N2 N 0.12817(8) 0.34969(12) 0.8064(3) 0.0514(5) Uani 1 1 d . . . . . 
N3 N 0.17102(9) 0.33462(12) 0.9366(3) 0.0526(5) Uani 1 1 d . . . . . 
C8 C 0.22034(9) 0.36154(12) 0.6749(3) 0.0338(5) Uani 1 1 d . . . . . 
C9 C 0.27011(8) 0.37504(12) 0.5239(3) 0.0331(5) Uani 1 1 d . . . . . 
H9 H 0.2629 0.3303 0.4224 0.040 Uiso 1 1 calc R U . . . 
C10 C 0.33533(8) 0.35857(13) 0.6082(3) 0.0342(5) Uani 1 1 d . . . . . 
C15 C 0.37588(9) 0.42959(13) 0.6460(3) 0.0387(5) Uani 1 1 d . . . . . 
C18 C 0.28681(9) 0.53191(13) 0.5647(3) 0.0387(5) Uani 1 1 d . . . . . 
H18A H 0.2658 0.5288 0.6883 0.046 Uiso 1 1 calc R U . . . 
H18B H 0.2785 0.5902 0.5089 0.046 Uiso 1 1 calc R U . . . 
C16 C 0.35615(10) 0.52159(13) 0.5980(3) 0.0420(5) Uani 1 1 d . . . . . 
C20 C 0.26988(10) 0.55065(13) 0.1329(3) 0.0403(5) Uani 1 1 d . . . . . 
C19 C 0.28820(10) 0.46701(14) 0.2392(3) 0.0408(5) Uani 1 1 d . . . . . 
H19A H 0.2743 0.4157 0.1646 0.049 Uiso 1 1 calc R U . . . 
H19B H 0.3335 0.4642 0.2506 0.049 Uiso 1 1 calc R U . . . 
C11 C 0.35490(9) 0.27207(13) 0.6444(3) 0.0411(5) Uani 1 1 d . . . . . 
H11 H 0.3279 0.2250 0.6165 0.049 Uiso 1 1 calc R U . . . 
C6 C 0.09714(9) 0.47617(16) 0.4412(3) 0.0477(6) Uani 1 1 d . . . . . 
C12 C 0.41357(10) 0.25419(15) 0.7208(3) 0.0501(6) Uani 1 1 d . . . . . 
H12 H 0.4263 0.1958 0.7449 0.060 Uiso 1 1 calc R U . . . 
C7 C 0.12332(10) 0.38331(15) 0.4599(3) 0.0494(6) Uani 1 1 d . . . . . 
H7A H 0.0890 0.3411 0.4517 0.059 Uiso 1 1 calc R U . . . 
H7B H 0.1505 0.3721 0.3511 0.059 Uiso 1 1 calc R U . . . 
C14 C 0.43518(10) 0.41097(16) 0.7248(3) 0.0512(6) Uani 1 1 d . . . . . 
H14 H 0.4627 0.4574 0.7530 0.061 Uiso 1 1 calc R U . . . 
C21 C 0.20751(11) 0.57128(15) 0.1013(3) 0.0507(6) Uani 1 1 d . . . . . 
H21 H 0.1767 0.5334 0.1483 0.061 Uiso 1 1 calc R U . . . 
C13 C 0.45289(9) 0.32460(17) 0.7607(3) 0.0533(6) Uani 1 1 d . . . . . 
C25 C 0.31418(11) 0.60813(16) 0.0607(3) 0.0555(6) Uani 1 1 d . . . . . 
H25 H 0.3565 0.5960 0.0810 0.067 Uiso 1 1 calc R U . . . 
C5 C 0.11479(10) 0.54542(16) 0.5600(3) 0.0560(6) Uani 1 1 d . . . . . 
H5 H 0.1432 0.5353 0.6609 0.067 Uiso 1 1 calc R U . . . 
C22 C 0.19022(14) 0.64713(17) 0.0011(3) 0.0639(7) Uani 1 1 d . . . . . 
H22 H 0.1480 0.6602 -0.0181 0.077 Uiso 1 1 calc R U . . . 
C1 C 0.05489(10) 0.4930(2) 0.2916(3) 0.0663(7) Uani 1 1 d . . . . . 
H1 H 0.0425 0.4469 0.2094 0.080 Uiso 1 1 calc R U . . . 
C23 C 0.23468(18) 0.70316(17) -0.0700(3) 0.0731(8) Uani 1 1 d . . . . . 
H23 H 0.2229 0.7544 -0.1372 0.088 Uiso 1 1 calc R U . . . 
C17 C 0.39553(14) 0.58853(19) 0.5742(4) 0.0696(8) Uani 1 1 d . . . . . 
C24 C 0.29664(16) 0.68375(17) -0.0419(3) 0.0728(8) Uani 1 1 d . . . . . 
H24 H 0.3271 0.7213 -0.0917 0.087 Uiso 1 1 calc R U . . . 
C4 C 0.09081(12) 0.62988(18) 0.5314(4) 0.0726(8) Uani 1 1 d . . . . . 
H4 H 0.1030 0.6762 0.6134 0.087 Uiso 1 1 calc R U . . . 
C3 C 0.04905(13) 0.6458(2) 0.3827(5) 0.0843(9) Uani 1 1 d . . . . . 
H3 H 0.0331 0.7029 0.3631 0.101 Uiso 1 1 calc R U . . . 
C2 C 0.03099(12) 0.5776(3) 0.2633(5) 0.0850(10) Uani 1 1 d . . . . . 
H2 H 0.0025 0.5881 0.1627 0.102 Uiso 1 1 calc R U . . . 
H17A H 0.3779(11) 0.6500(18) 0.544(3) 0.075(8) Uiso 1 1 d . . . . . 
H17B H 0.4402(12) 0.5851(17) 0.596(4) 0.082(8) Uiso 1 1 d . . . . . 
  
loop_ 
 _atom_site_aniso_label 
 _atom_site_aniso_U_11 
 _atom_site_aniso_U_22 
 _atom_site_aniso_U_33 
 _atom_site_aniso_U_23 
 _atom_site_aniso_U_13 
 _atom_site_aniso_U_12 
Cl1 0.0403(4) 0.1115(7) 0.1119(6) 0.0403(5) -0.0204(4) 0.0032(3) 
N5 0.0431(9) 0.0290(9) 0.0315(9) -0.0002(7) -0.0059(8) 0.0012(7) 
N1 0.0366(9) 0.0427(11) 0.0418(10) 0.0040(8) -0.0037(8) -0.0011(8) 
N4 0.0430(10) 0.0428(11) 0.0410(10) 0.0072(8) -0.0034(8) 0.0021(8) 
N2 0.0425(10) 0.0550(13) 0.0567(12) 0.0109(9) 0.0045(10) 0.0004(9) 
N3 0.0487(11) 0.0578(13) 0.0514(11) 0.0118(9) 0.0049(10) 0.0063(9) 
C8 0.0364(11) 0.0252(11) 0.0396(11) 0.0005(9) -0.0074(9) -0.0003(9) 
C9 0.0377(11) 0.0282(11) 0.0333(10) -0.0017(8) -0.0057(9) -0.0005(9) 
C10 0.0361(11) 0.0356(12) 0.0310(10) 0.0027(9) -0.0010(9) 0.0005(9) 
C15 0.0355(11) 0.0409(13) 0.0394(11) 0.0031(9) -0.0031(9) -0.0020(9) 
C18 0.0492(12) 0.0310(11) 0.0359(11) -0.0010(9) -0.0050(10) 0.0006(9) 
C16 0.0496(12) 0.0345(12) 0.0417(12) -0.0023(9) -0.0071(10) -0.0075(10) 
C20 0.0561(13) 0.0369(12) 0.0277(10) -0.0007(9) -0.0032(10) -0.0023(10) 
C19 0.0497(12) 0.0427(13) 0.0301(11) -0.0002(9) -0.0032(10) 0.0043(10) 
C11 0.0407(12) 0.0372(13) 0.0453(12) 0.0066(9) 0.0012(10) 0.0003(10) 
C6 0.0309(11) 0.0581(15) 0.0541(13) 0.0112(11) -0.0033(10) 0.0022(10) 
C12 0.0452(13) 0.0486(14) 0.0566(14) 0.0190(11) 0.0038(11) 0.0110(11) 
C7 0.0402(12) 0.0548(15) 0.0528(13) 0.0014(11) -0.0149(11) -0.0049(11) 
C14 0.0387(12) 0.0573(16) 0.0574(14) 0.0082(11) -0.0070(11) -0.0096(11) 
C21 0.0603(15) 0.0519(15) 0.0399(12) 0.0080(10) -0.0020(11) 0.0065(12) 
C13 0.0320(11) 0.0694(17) 0.0584(15) 0.0164(12) -0.0054(11) 0.0024(12) 
C25 0.0689(16) 0.0542(16) 0.0434(13) -0.0011(11) -0.0045(12) -0.0169(13) 
C5 0.0473(13) 0.0529(16) 0.0675(16) 0.0078(12) -0.0095(12) 0.0039(11) 
C22 0.0873(18) 0.0567(17) 0.0474(14) 0.0058(12) -0.0077(14) 0.0220(15) 
C1 0.0473(14) 0.088(2) 0.0629(16) 0.0148(14) -0.0156(13) 0.0058(14) 
C23 0.140(3) 0.0386(16) 0.0402(14) 0.0024(11) -0.0108(17) 0.0096(18) 
C17 0.0603(18) 0.0458(17) 0.102(2) 0.0081(14) -0.0142(16) -0.0118(14) 
C24 0.123(3) 0.0481(17) 0.0469(15) 0.0032(12) 0.0045(17) -0.0313(17) 
C4 0.0640(16) 0.0574(18) 0.097(2) 0.0094(15) 0.0023(16) 0.0058(14) 
C3 0.0662(18) 0.076(2) 0.111(3) 0.036(2) 0.0110(19) 0.0224(17) 
C2 0.0579(17) 0.111(3) 0.086(2) 0.040(2) -0.0120(16) 0.0198(18) 
  
_geom_special_details 
; 
 All esds (except the esd in the dihedral angle between two l.s. planes) 
 are estimated using the full covariance matrix.  The cell esds are taken 
 into account individually in the estimation of esds in distances, angles 
 and torsion angles; correlations between esds in cell parameters are only 
 used when they are defined by crystal symmetry.  An approximate (isotropic) 
 treatment of cell esds is used for estimating esds involving l.s. planes. 
; 
  
loop_ 
 _geom_bond_atom_site_label_1 
 _geom_bond_atom_site_label_2 
 _geom_bond_distance 
 _geom_bond_site_symmetry_2 
 _geom_bond_publ_flag 
Cl1 C13 1.739(2) . ? 
N5 C9 1.464(2) . ? 
N5 C19 1.473(2) . ? 
N5 C18 1.473(2) . ? 
N1 C8 1.341(2) . ? 
N1 N2 1.354(2) . ? 
N1 C7 1.460(3) . ? 
N4 C8 1.315(2) . ? 
N4 N3 1.369(2) . ? 
N2 N3 1.292(2) . ? 
C8 C9 1.512(3) . ? 
C9 C10 1.522(2) . ? 
C9 H9 0.9800 . ? 
C10 C11 1.384(3) . ? 
C10 C15 1.395(3) . ? 
C15 C14 1.399(3) . ? 
C15 C16 1.479(3) . ? 
C18 C16 1.503(3) . ? 
C18 H18A 0.9700 . ? 
C18 H18B 0.9700 . ? 
C16 C17 1.321(3) . ? 
C20 C25 1.378(3) . ? 
C20 C21 1.381(3) . ? 
C20 C19 1.502(3) . ? 
C19 H19A 0.9700 . ? 
C19 H19B 0.9700 . ? 
C11 C12 1.378(3) . ? 
C11 H11 0.9300 . ? 
C6 C5 1.372(3) . ? 
C6 C1 1.384(3) . ? 
C6 C7 1.505(3) . ? 
C12 C13 1.374(3) . ? 
C12 H12 0.9300 . ? 
C7 H7A 0.9700 . ? 
C7 H7B 0.9700 . ? 
C14 C13 1.371(3) . ? 
C14 H14 0.9300 . ? 
C21 C22 1.378(3) . ? 
C21 H21 0.9300 . ? 
C25 C24 1.385(3) . ? 
C25 H25 0.9300 . ? 
C5 C4 1.379(3) . ? 
C5 H5 0.9300 . ? 
C22 C23 1.364(4) . ? 
C22 H22 0.9300 . ? 
C1 C2 1.380(4) . ? 
C1 H1 0.9300 . ? 
C23 C24 1.365(4) . ? 
C23 H23 0.9300 . ? 
C17 H17A 1.02(3) . ? 
C17 H17B 0.97(3) . ? 
C24 H24 0.9300 . ? 
C4 C3 1.371(4) . ? 
C4 H4 0.9300 . ? 
C3 C2 1.366(4) . ? 
C3 H3 0.9300 . ? 
C2 H2 0.9300 . ? 
  
loop_ 
 _geom_angle_atom_site_label_1 
 _geom_angle_atom_site_label_2 
 _geom_angle_atom_site_label_3 
 _geom_angle 
 _geom_angle_site_symmetry_1 
 _geom_angle_site_symmetry_3 
 _geom_angle_publ_flag 
C9 N5 C19 111.93(14) . . ? 
C9 N5 C18 109.27(14) . . ? 
C19 N5 C18 112.24(15) . . ? 
C8 N1 N2 108.33(16) . . ? 
C8 N1 C7 131.22(17) . . ? 
N2 N1 C7 120.40(16) . . ? 
C8 N4 N3 105.74(16) . . ? 
N3 N2 N1 106.34(16) . . ? 
N2 N3 N4 110.79(16) . . ? 
N4 C8 N1 108.79(17) . . ? 
N4 C8 C9 126.78(16) . . ? 
N1 C8 C9 124.42(17) . . ? 
N5 C9 C8 108.74(14) . . ? 
N5 C9 C10 114.89(15) . . ? 
C8 C9 C10 111.29(15) . . ? 
N5 C9 H9 107.2 . . ? 
C8 C9 H9 107.2 . . ? 
C10 C9 H9 107.2 . . ? 
C11 C10 C15 119.80(18) . . ? 
C11 C10 C9 119.55(17) . . ? 
C15 C10 C9 120.64(17) . . ? 
C10 C15 C14 118.43(19) . . ? 
C10 C15 C16 119.77(17) . . ? 
C14 C15 C16 121.79(19) . . ? 
N5 C18 C16 112.22(16) . . ? 
N5 C18 H18A 109.2 . . ? 
C16 C18 H18A 109.2 . . ? 
N5 C18 H18B 109.2 . . ? 
C16 C18 H18B 109.2 . . ? 
H18A C18 H18B 107.9 . . ? 
C17 C16 C15 123.8(2) . . ? 
C17 C16 C18 122.0(2) . . ? 
C15 C16 C18 114.04(17) . . ? 
C25 C20 C21 117.9(2) . . ? 
C25 C20 C19 121.6(2) . . ? 
C21 C20 C19 120.53(19) . . ? 
N5 C19 C20 112.30(16) . . ? 
N5 C19 H19A 109.1 . . ? 
C20 C19 H19A 109.1 . . ? 
N5 C19 H19B 109.1 . . ? 
C20 C19 H19B 109.1 . . ? 
H19A C19 H19B 107.9 . . ? 
C12 C11 C10 121.4(2) . . ? 
C12 C11 H11 119.3 . . ? 
C10 C11 H11 119.3 . . ? 
C5 C6 C1 118.5(2) . . ? 
C5 C6 C7 123.37(19) . . ? 
C1 C6 C7 118.1(2) . . ? 
C13 C12 C11 118.4(2) . . ? 
C13 C12 H12 120.8 . . ? 
C11 C12 H12 120.8 . . ? 
N1 C7 C6 114.58(18) . . ? 
N1 C7 H7A 108.6 . . ? 
C6 C7 H7A 108.6 . . ? 
N1 C7 H7B 108.6 . . ? 
C6 C7 H7B 108.6 . . ? 
H7A C7 H7B 107.6 . . ? 
C13 C14 C15 120.3(2) . . ? 
C13 C14 H14 119.8 . . ? 
C15 C14 H14 119.8 . . ? 
C22 C21 C20 121.0(2) . . ? 
C22 C21 H21 119.5 . . ? 
C20 C21 H21 119.5 . . ? 
C14 C13 C12 121.6(2) . . ? 
C14 C13 Cl1 119.17(18) . . ? 
C12 C13 Cl1 119.26(18) . . ? 
C20 C25 C24 121.0(2) . . ? 
C20 C25 H25 119.5 . . ? 
C24 C25 H25 119.5 . . ? 
C6 C5 C4 120.8(2) . . ? 
C6 C5 H5 119.6 . . ? 
C4 C5 H5 119.6 . . ? 
C23 C22 C21 120.4(3) . . ? 
C23 C22 H22 119.8 . . ? 
C21 C22 H22 119.8 . . ? 
C2 C1 C6 120.6(3) . . ? 
C2 C1 H1 119.7 . . ? 
C6 C1 H1 119.7 . . ? 
C22 C23 C24 119.7(2) . . ? 
C22 C23 H23 120.2 . . ? 
C24 C23 H23 120.2 . . ? 
C16 C17 H17A 118.7(13) . . ? 
C16 C17 H17B 124.7(16) . . ? 
H17A C17 H17B 116(2) . . ? 
C23 C24 C25 120.1(2) . . ? 
C23 C24 H24 120.0 . . ? 
C25 C24 H24 120.0 . . ? 
C3 C4 C5 120.2(3) . . ? 
C3 C4 H4 119.9 . . ? 
C5 C4 H4 119.9 . . ? 
C2 C3 C4 119.7(3) . . ? 
C2 C3 H3 120.2 . . ? 
C4 C3 H3 120.2 . . ? 
C3 C2 C1 120.2(3) . . ? 
C3 C2 H2 119.9 . . ? 
C1 C2 H2 119.9 . . ? 
  
loop_ 
 _geom_torsion_atom_site_label_1 
 _geom_torsion_atom_site_label_2 
 _geom_torsion_atom_site_label_3 
 _geom_torsion_atom_site_label_4 
 _geom_torsion 
 _geom_torsion_site_symmetry_1 
 _geom_torsion_site_symmetry_2 
 _geom_torsion_site_symmetry_3 
 _geom_torsion_site_symmetry_4 
 _geom_torsion_publ_flag 
C8 N1 N2 N3 -0.1(2) . . . . ? 
C7 N1 N2 N3 177.57(18) . . . . ? 
N1 N2 N3 N4 0.1(2) . . . . ? 
C8 N4 N3 N2 0.0(2) . . . . ? 
N3 N4 C8 N1 0.0(2) . . . . ? 
N3 N4 C8 C9 -178.95(17) . . . . ? 
N2 N1 C8 N4 0.1(2) . . . . ? 
C7 N1 C8 N4 -177.23(19) . . . . ? 
N2 N1 C8 C9 179.02(16) . . . . ? 
C7 N1 C8 C9 1.7(3) . . . . ? 
C19 N5 C9 C8 -156.17(15) . . . . ? 
C18 N5 C9 C8 78.88(18) . . . . ? 
C19 N5 C9 C10 78.37(19) . . . . ? 
C18 N5 C9 C10 -46.6(2) . . . . ? 
N4 C8 C9 N5 -125.07(19) . . . . ? 
N1 C8 C9 N5 56.2(2) . . . . ? 
N4 C8 C9 C10 2.5(3) . . . . ? 
N1 C8 C9 C10 -176.28(17) . . . . ? 
N5 C9 C10 C11 -161.28(16) . . . . ? 
C8 C9 C10 C11 74.6(2) . . . . ? 
N5 C9 C10 C15 17.5(2) . . . . ? 
C8 C9 C10 C15 -106.60(19) . . . . ? 
C11 C10 C15 C14 -1.6(3) . . . . ? 
C9 C10 C15 C14 179.56(17) . . . . ? 
C11 C10 C15 C16 176.88(17) . . . . ? 
C9 C10 C15 C16 -1.9(3) . . . . ? 
C9 N5 C18 C16 62.4(2) . . . . ? 
C19 N5 C18 C16 -62.4(2) . . . . ? 
C10 C15 C16 C17 -159.4(2) . . . . ? 
C14 C15 C16 C17 19.0(3) . . . . ? 
C10 C15 C16 C18 16.6(3) . . . . ? 
C14 C15 C16 C18 -164.91(18) . . . . ? 
N5 C18 C16 C17 128.7(2) . . . . ? 
N5 C18 C16 C15 -47.4(2) . . . . ? 
C9 N5 C19 C20 170.25(16) . . . . ? 
C18 N5 C19 C20 -66.5(2) . . . . ? 
C25 C20 C19 N5 123.8(2) . . . . ? 
C21 C20 C19 N5 -57.5(2) . . . . ? 
C15 C10 C11 C12 1.2(3) . . . . ? 
C9 C10 C11 C12 -179.95(17) . . . . ? 
C10 C11 C12 C13 -0.1(3) . . . . ? 
C8 N1 C7 C6 -103.5(2) . . . . ? 
N2 N1 C7 C6 79.5(2) . . . . ? 
C5 C6 C7 N1 12.9(3) . . . . ? 
C1 C6 C7 N1 -169.68(19) . . . . ? 
C10 C15 C14 C13 1.0(3) . . . . ? 
C16 C15 C14 C13 -177.5(2) . . . . ? 
C25 C20 C21 C22 -0.2(3) . . . . ? 
C19 C20 C21 C22 -178.93(19) . . . . ? 
C15 C14 C13 C12 0.1(3) . . . . ? 
C15 C14 C13 Cl1 -178.78(16) . . . . ? 
C11 C12 C13 C14 -0.5(3) . . . . ? 
C11 C12 C13 Cl1 178.34(16) . . . . ? 
C21 C20 C25 C24 -0.6(3) . . . . ? 
C19 C20 C25 C24 178.15(19) . . . . ? 
C1 C6 C5 C4 0.2(3) . . . . ? 
C7 C6 C5 C4 177.7(2) . . . . ? 
C20 C21 C22 C23 0.4(3) . . . . ? 
C5 C6 C1 C2 -0.2(3) . . . . ? 
C7 C6 C1 C2 -177.8(2) . . . . ? 
C21 C22 C23 C24 0.1(4) . . . . ? 
C22 C23 C24 C25 -0.9(4) . . . . ? 
C20 C25 C24 C23 1.1(4) . . . . ? 
C6 C5 C4 C3 -0.3(4) . . . . ? 
C5 C4 C3 C2 0.4(4) . . . . ? 
C4 C3 C2 C1 -0.3(4) . . . . ? 
C6 C1 C2 C3 0.3(4) . . . . ? 
  
loop_ 
 _geom_hbond_atom_site_label_D 
 _geom_hbond_atom_site_label_H 
 _geom_hbond_atom_site_label_A 
 _geom_hbond_distance_DH 
 _geom_hbond_distance_HA 
 _geom_hbond_distance_DA 
 _geom_hbond_angle_DHA 
 _geom_hbond_site_symmetry_A 
C19 H19A N4  0.97 2.56 3.449(3) 152.9 1_554 
  
_refine_diff_density_max    0.241 
_refine_diff_density_min   -0.371 
_refine_diff_density_rms    0.036 
  
_shelx_res_file 
; 
  
    1.res created by SHELXL-2014/7 
  
TITL 1_a.res in P2(1)/c 
CELL 0.71073 21.3467 14.9952 6.8948 90 90.794 90 
ZERR 4 0.0015 0.0011 0.0005 0 0.001 0 
LATT 1 
SYMM -X,0.5+Y,0.5-Z 
SFAC C  H  Cl N 
UNIT 100 88 4 20 
OMIT 1 1 0 
OMIT 2 0 0 
OMIT 2 1 0 
OMIT -2 2 2 
OMIT 1 0 0 
OMIT   0.00  50.00 
L.S. 23 
ACTA 
BOND $H 
FMAP 2 
PLAN 20 
LIST 4 
SIZE 0.26 0.20 0.14 
CONF 
HTAB 
EQIV $1 x, y, z-1 
HTAB C19 N4_$1 
TEMP 23 
WGHT    0.070800 
FVAR       0.42946 
CL1   3    0.526359    0.303852    0.863095    11.00000    0.04027    0.11146 = 
         0.11194    0.04032   -0.02037    0.00318 
N5    4    0.261113    0.462705    0.434390    11.00000    0.04312    0.02900 = 
         0.03154   -0.00021   -0.00587    0.00122 
N1    4    0.158538    0.366821    0.639331    11.00000    0.03655    0.04270 = 
         0.04178    0.00395   -0.00366   -0.00108 
N4    4    0.229462    0.341542    0.858842    11.00000    0.04304    0.04280 = 
         0.04102    0.00719   -0.00345    0.00208 
N2    4    0.128169    0.349690    0.806416    11.00000    0.04246    0.05496 = 
         0.05674    0.01089    0.00449    0.00037 
N3    4    0.171017    0.334624    0.936585    11.00000    0.04873    0.05777 = 
         0.05142    0.01178    0.00487    0.00635 
C8    1    0.220336    0.361544    0.674917    11.00000    0.03642    0.02524 = 
         0.03958    0.00047   -0.00742   -0.00032 
C9    1    0.270106    0.375041    0.523887    11.00000    0.03773    0.02820 = 
         0.03329   -0.00170   -0.00567   -0.00047 
AFIX  13 
H9    2    0.262904    0.330301    0.422396    11.00000   -1.20000 
AFIX   0 
C10   1    0.335329    0.358566    0.608240    11.00000    0.03613    0.03556 = 
         0.03098    0.00269   -0.00098    0.00046 
C15   1    0.375882    0.429593    0.646001    11.00000    0.03554    0.04093 = 
         0.03941    0.00314   -0.00308   -0.00196 
C18   1    0.286809    0.531908    0.564673    11.00000    0.04917    0.03098 = 
         0.03591   -0.00098   -0.00495    0.00058 
AFIX  23 
H18A  2    0.265751    0.528771    0.688252    11.00000   -1.20000 
H18B  2    0.278475    0.590178    0.508941    11.00000   -1.20000 
AFIX   0 
C16   1    0.356146    0.521586    0.597988    11.00000    0.04957    0.03447 = 
         0.04172   -0.00232   -0.00710   -0.00747 
C20   1    0.269882    0.550653    0.132901    11.00000    0.05614    0.03686 = 
         0.02774   -0.00072   -0.00320   -0.00232 
C19   1    0.288205    0.467005    0.239215    11.00000    0.04965    0.04268 = 
         0.03008   -0.00023   -0.00325    0.00428 
AFIX  23 
H19A  2    0.274261    0.415686    0.164644    11.00000   -1.20000 
H19B  2    0.333505    0.464218    0.250560    11.00000   -1.20000 
AFIX   0 
C11   1    0.354900    0.272068    0.644397    11.00000    0.04070    0.03718 = 
         0.04530    0.00664    0.00120    0.00035 
AFIX  43 
H11   2    0.327876    0.224995    0.616511    11.00000   -1.20000 
AFIX   0 
C6    1    0.097135    0.476173    0.441160    11.00000    0.03091    0.05809 = 
         0.05406    0.01125   -0.00330    0.00222 
C12   1    0.413573    0.254190    0.720839    11.00000    0.04518    0.04863 = 
         0.05662    0.01895    0.00381    0.01100 
AFIX  43 
H12   2    0.426252    0.195844    0.744851    11.00000   -1.20000 
AFIX   0 
C7    1    0.123323    0.383314    0.459946    11.00000    0.04016    0.05484 = 
         0.05278    0.00136   -0.01491   -0.00489 
AFIX  23 
H7A   2    0.088969    0.341083    0.451681    11.00000   -1.20000 
H7B   2    0.150539    0.372114    0.351111    11.00000   -1.20000 
AFIX   0 
C14   1    0.435177    0.410970    0.724815    11.00000    0.03875    0.05730 = 
         0.05741    0.00819   -0.00704   -0.00956 
AFIX  43 
H14   2    0.462714    0.457403    0.752984    11.00000   -1.20000 
AFIX   0 
C21   1    0.207511    0.571276    0.101279    11.00000    0.06025    0.05193 = 
         0.03989    0.00805   -0.00195    0.00648 
AFIX  43 
H21   2    0.176726    0.533421    0.148261    11.00000   -1.20000 
AFIX   0 
C13   1    0.452894    0.324599    0.760736    11.00000    0.03201    0.06944 = 
         0.05842    0.01644   -0.00543    0.00240 
C25   1    0.314182    0.608134    0.060651    11.00000    0.06887    0.05417 = 
         0.04337   -0.00115   -0.00449   -0.01686 
AFIX  43 
H25   2    0.356485    0.595984    0.081042    11.00000   -1.20000 
AFIX   0 
C5    1    0.114787    0.545419    0.559995    11.00000    0.04729    0.05286 = 
         0.06752    0.00775   -0.00953    0.00394 
AFIX  43 
H5    2    0.143243    0.535277    0.660948    11.00000   -1.20000 
AFIX   0 
C22   1    0.190220    0.647127    0.001127    11.00000    0.08727    0.05667 = 
         0.04742    0.00584   -0.00766    0.02196 
AFIX  43 
H22   2    0.147996    0.660167   -0.018085    11.00000   -1.20000 
AFIX   0 
C1    1    0.054890    0.493007    0.291588    11.00000    0.04735    0.08802 = 
         0.06294    0.01483   -0.01557    0.00577 
AFIX  43 
H1    2    0.042495    0.446908    0.209389    11.00000   -1.20000 
AFIX   0 
C23   1    0.234677    0.703164   -0.069954    11.00000    0.14010    0.03856 = 
         0.04023    0.00241   -0.01083    0.00963 
AFIX  43 
H23   2    0.222851    0.754360   -0.137213    11.00000   -1.20000 
AFIX   0 
C17   1    0.395534    0.588525    0.574235    11.00000    0.06029    0.04579 = 
         0.10216    0.00811   -0.01419   -0.01175 
C24   1    0.296637    0.683745   -0.041900    11.00000    0.12349    0.04809 = 
         0.04686    0.00316    0.00448   -0.03126 
AFIX  43 
H24   2    0.327100    0.721342   -0.091722    11.00000   -1.20000 
AFIX   0 
C4    1    0.090810    0.629884    0.531437    11.00000    0.06398    0.05738 = 
         0.09652    0.00945    0.00235    0.00579 
AFIX  43 
H4    2    0.103018    0.676168    0.613403    11.00000   -1.20000 
AFIX   0 
C3    1    0.049054    0.645846    0.382675    11.00000    0.06621    0.07616 = 
         0.11066    0.03607    0.01104    0.02236 
AFIX  43 
H3    2    0.033094    0.702898    0.363104    11.00000   -1.20000 
AFIX   0 
C2    1    0.030994    0.577570    0.263315    11.00000    0.05787    0.11062 = 
         0.08606    0.03958   -0.01196    0.01984 
AFIX  43 
H2    2    0.002499    0.588115    0.162664    11.00000   -1.20000 
AFIX   0 
H17A  2    0.377894    0.650041    0.543532    11.00000    0.07486 
H17B  2    0.440233    0.585057    0.596078    11.00000    0.08195 
HKLF 4 
  
REM  1_a.res in P2(1)/c 
REM R1 =  0.0424 for    2407 Fo > 4sig(Fo)  and  0.0865 for all    3882 data 
REM    288 parameters refined using      0 restraints 
  
END 
  
WGHT      0.0533      0.0000 
  
REM Instructions for potential hydrogen bonds 
HTAB C19 N4_$1 
  
REM Highest difference peak  0.241,  deepest hole -0.371,  1-sigma level  0.036 
Q1    1   0.5137  0.3629  0.9613  11.00000  0.05    0.24 
Q2    1   0.3084  0.2017  0.5577  11.00000  0.05    0.16 
Q3    1   0.2225  0.4576  0.4099  11.00000  0.05    0.15 
Q4    1   0.2744  0.5018  0.1470  11.00000  0.05    0.15 
Q5    1   0.2576  0.4193  0.1731  11.00000  0.05    0.13 
Q6    1   0.0518  0.3410  0.3088  11.00000  0.05    0.13 
Q7    1   0.2821  0.2968  0.3788  11.00000  0.05    0.12 
Q8    1   0.3624  0.4736  0.6343  11.00000  0.05    0.12 
Q9    1   0.3280  0.5220  0.5741  11.00000  0.05    0.12 
Q10   1   0.3103  0.3640  0.5446  11.00000  0.05    0.12 
Q11   1   0.2527  0.7611 -0.2131  11.00000  0.05    0.11 
Q12   1   0.3472  0.3994  0.6391  11.00000  0.05    0.11 
Q13   1   0.3261  0.4142  0.1749  11.00000  0.05    0.11 
Q14   1   0.3835  0.4376  0.2042  11.00000  0.05    0.11 
Q15   1   0.2873  0.8014 -0.0026  11.00000  0.05    0.11 
Q16   1   0.0897  0.3577  0.8143  11.00000  0.05    0.11 
Q17   1   0.3709  0.5562  0.0324  11.00000  0.05    0.11 
Q18   1   0.3672  0.6974 -0.1079  11.00000  0.05    0.11 
Q19   1   0.2651  0.3405  0.8982  11.00000  0.05    0.11 
Q20   1   0.3733  0.5601  0.6698  11.00000  0.05    0.11 
; 
_shelx_res_checksum   76598 
  
_shelx_hkl_file 
; 
   0   0   1   -0.40    0.40 
   0   0   2  293.57    5.00 
   0   0  -3   -0.80    1.00 
   0   0   3   -0.90    1.00 
   0   0  -4  151.68    5.30 
   0   0  -4  153.68    4.50 
   0   0  -5    0.40    1.70 
   0   0  -5   -0.10    1.50 
   0   0  -6   43.60    4.30 
   0   0  -7   -0.60    2.20 
   0   0  -8    4.60    3.00 
   0  -1  -8    0.40    2.80 
   0  -1  -7   15.20    3.30 
   0  -1  -6   -2.40    1.80 
   0  -1  -5   -0.70    1.60 
   0  -1  -5    0.80    1.90 
   0  -1  -4   57.69    3.60 
   0  -1  -4   54.29    2.90 
   0  -1  -3   23.50    1.90 
   0  -1  -3   22.20    2.30 
   0  -1  -2  135.99    3.20 
   0  -1  -1 1917.41   21.80 
   0  -1   0    0.00    0.20 
   0  -1   1 1963.40   22.30 
   0  -1   2  140.89    3.30 
   0   1  -3   22.20    2.00 
   0  -1   3   23.20    1.80 
   0   1  -4   57.19    3.30 
   0  -1   4   57.89    2.90 
   0   1  -5    0.60    1.60 
   0  -1   5    0.90    1.80 
   0   1  -6    2.40    2.00 
   0   1  -7   13.80    3.10 
   0   1  -8    0.60    3.20 
   0  -2  -8    0.50    2.70 
   0  -2  -7    6.80    2.80 
   0  -2  -6   65.99    5.20 
   0  -2  -5  287.37    7.20 
   0  -2  -5  293.97    8.90 
   0  -2  -4   28.10    2.90 
   0  -2  -4   33.30    2.70 
   0  -2  -3    0.80    1.00 
   0  -2  -3   -1.10    1.10 
   0  -2  -2   28.00    1.90 
   0  -2  -1 4686.33   53.99 
   0   2  -1 4294.97   50.89 
   0   2  -2   25.80    1.60 
   0   2  -2   23.50    2.30 
   0  -2   2   24.60    1.70 
   0   2  -3   -1.60    0.90 
   0  -2   3   -0.40    1.10 
   0   2  -4   29.00    2.50 
   0  -2   4   27.80    2.40 
   0   2  -5  277.97    7.80 
   0  -2   5  285.07    7.30 
   0   2  -6   66.19    4.60 
   0   2  -7    6.60    2.60 
   0   2  -8    9.60    3.10 
   0  -3  -8    4.90    3.30 
   0  -3  -7   42.30    4.90 
   0  -3  -6   25.90    3.80 
   0  -3  -5    4.50    2.30 
   0  -3  -5    1.20    2.00 
   0  -3  -4  567.74   10.30 
   0  -3  -4  591.14   12.10 
   0  -3  -3    9.10    1.80 
   0  -3  -3   11.70    1.70 
   0  -3  -2  687.83   10.10 
   0  -3  -2  673.83   10.90 
   0  -3  -1 1685.53   20.40 
   0   3   0   -0.20    1.00 
   0  -3   0   -1.80    1.10 
   0   3  -1 1632.94   21.00 
   0  -3   1 1671.93   20.00 
   0   3  -2  658.93   11.30 
   0   3  -2  665.23    9.00 
   0  -3   2  678.23    9.90 
   0   3  -3   11.30    1.40 
   0   3  -3    7.80    1.70 
   0  -3   3   12.70    1.70 
   0   3  -4  576.84   10.30 
   0   3  -4  584.34   13.10 
   0  -3   4  542.45   10.10 
   0   3  -5    2.30    1.80 
   0   3  -5    2.60    2.10 
   0  -3   5    1.10    1.90 
   0   3  -6   19.80    3.50 
   0   3  -6   23.20    3.20 
   0   3  -7   55.29    5.70 
   0   3  -8    9.00    2.90 
   0  -4  -8    2.70    3.10 
   0  -4  -7   -0.20    2.60 
   0  -4  -6   51.99    5.10 
   0  -4  -5    0.70    2.20 
   0  -4  -5    2.10    1.80 
   0  -4  -4    1.20    1.90 
   0  -4  -4   -2.80    1.50 
   0  -4  -3  127.49    4.90 
   0  -4  -3  138.09    4.50 
   0  -4  -2  381.06    7.10 
   0  -4  -2  372.56    7.60 
   0  -4  -1  927.31   12.70 
   0  -4  -1  930.01   12.80 
   0   4   0 1402.86   19.00 
   0  -4   0 1432.26   18.00 
   0   4  -1  943.01   14.00 
   0  -4   1  931.81   12.80 
   0   4  -2  379.46    8.20 
   0  -4   2  378.36    7.00 
   0   4  -3  131.79    3.60 
   0   4  -3  135.79    5.40 
   0  -4   3  131.49    4.10 
   0   4  -4   -1.20    1.50 
   0   4  -4    0.50    1.20 
   0  -4   4   -1.50    1.20 
   0   4  -5    0.70    1.60 
   0   4  -5    4.70    2.40 
   0  -4   5    1.80    2.00 
   0   4  -6   44.80    5.00 
   0   4  -7    3.40    2.60 
   0   4  -8    9.40    3.30 
   0  -5  -8   -1.80    3.40 
   0  -5  -7    7.90    3.30 
   0  -5  -6    6.00    2.80 
   0  -5  -5   13.60    3.00 
   0  -5  -5   14.30    2.80 
   0  -5  -4  201.68    6.30 
   0  -5  -4  211.18    7.20 
   0  -5  -3   31.50    2.90 
   0  -5  -3   33.70    3.10 
   0  -5  -2  216.78    5.40 
   0  -5  -2  212.18    5.60 
   0  -5  -1  524.35    9.00 
   0  -5  -1  544.75    8.70 
   0   5   0    2.60    1.70 
   0  -5   0    0.70    1.70 
   0   5  -1  539.45   10.00 
   0  -5   1  523.25    8.90 
   0   5  -2  214.88    6.30 
   0  -5   2  205.78    5.20 
   0   5  -3   29.70    1.80 
   0   5  -3   27.00    3.10 
   0  -5   3   28.40    2.70 
   0   5  -4  201.28    5.20 
   0   5  -4  194.88    7.50 
   0  -5   4  196.48    5.90 
   0   5  -5   10.30    3.00 
   0  -5   5   13.20    2.70 
   0   5  -6    5.60    2.60 
   0   5  -7   11.40    3.70 
   0   5  -8    3.50    3.00 
   0  -6  -8   -1.20    3.10 
   0  -6  -7    4.90    3.20 
   0  -6  -6   -1.20    2.30 
   0  -6  -5  174.28    6.80 
   0  -6  -5  177.08    7.70 
   0  -6  -4    1.20    2.00 
   0  -6  -4    4.90    2.40 
   0  -6  -3  196.38    6.00 
   0  -6  -3  205.68    6.50 
   0  -6  -2  102.09    4.10 
   0  -6  -2   99.79    4.20 
   0  -6  -1  319.97    6.90 
   0  -6  -1  317.67    6.30 
   0  -6   0  741.33   11.80 
   0  -6   0  738.83    9.90 
   0   6  -1  313.77    7.80 
   0  -6   1  313.17    6.80 
   0   6  -2  103.79    5.10 
   0  -6   2  101.69    4.00 
   0   6  -3  192.08    7.00 
   0   6  -3  194.08    3.70 
   0  -6   3  193.18    5.60 
   0   6  -4    1.60    1.90 
   0  -6   4    2.20    2.00 
   0   6  -5  169.78    8.00 
   0  -6   5  167.48    6.20 
   0   6  -6   -0.20    2.30 
   0   6  -7    1.50    3.00 
   0   6  -8    2.40    3.30 
   0  -7  -8    1.50    3.80 
   0  -7  -7   -1.00    2.80 
   0  -7  -6    0.10    2.50 
   0  -7  -5   38.90    4.20 
   0  -7  -5   40.70    4.40 
   0  -7  -4    0.90    2.60 
   0  -7  -4    0.80    1.60 
   0  -7  -3   29.00    3.30 
   0  -7  -3   26.00    2.90 
   0  -7  -2  931.11   15.00 
   0  -7  -2  959.00   15.20 
   0  -7  -1  368.76    7.20 
   0  -7  -1  359.26    7.90 
   0  -7   0    0.10    0.70 
   0  -7   0   -0.90    1.80 
   0   7  -1  384.66    9.50 
   0  -7   1  376.26    8.10 
   0   7  -2  950.80   16.90 
   0  -7   2  950.90   15.00 
   0   7  -3   25.50    3.30 
   0  -7   3   28.90    3.00 
   0   7  -4    3.70    2.30 
   0  -7   4    2.50    2.00 
   0   7  -5   31.90    4.20 
   0  -7   5   35.70    3.40 
   0   7  -6    2.10    2.80 
   0   7  -7    1.50    3.10 
   0   7  -8    1.90    3.20 
   0  -8  -8    0.40    3.60 
   0  -8  -7   -1.70    3.00 
   0  -8  -6   24.60    4.30 
   0  -8  -5   59.99    5.30 
   0  -8  -5   57.19    5.00 
   0  -8  -4   28.70    3.60 
   0  -8  -4   33.00    4.00 
   0  -8  -3    1.80    2.60 
   0  -8  -3   -0.50    1.70 
   0  -8  -2    8.80    2.60 
   0  -8  -2    7.00    1.90 
   0  -8  -1   38.60    2.50 
   0  -8  -1   36.10    3.60 
   0  -8   0   -0.50    2.10 
   0  -8   0    1.10    0.90 
   0   8  -1   43.50    4.50 
   0  -8   1   41.70    3.50 
   0   8  -2    9.00    2.70 
   0  -8   2    6.70    2.30 
   0   8  -3    0.30    2.40 
   0  -8   3   -1.20    1.90 
   0   8  -4   24.80    3.80 
   0  -8   4   32.00    3.50 
   0   8  -5   55.49    5.90 
   0  -8   5   56.09    4.20 
   0   8  -6   22.50    4.30 
   0   8  -7    0.10    3.40 
   0   8  -8   -0.60    3.70 
   0  -9  -7    7.90    3.90 
   0  -9  -6   41.00    5.20 
   0  -9  -5   10.30    4.00 
   0  -9  -5   16.50    3.50 
   0  -9  -4   80.89    5.50 
   0  -9  -4   83.19    5.60 
   0  -9  -3   12.70    2.60 
   0  -9  -3   16.50    3.60 
   0  -9  -2    3.60    1.70 
   0  -9  -2    3.20    2.80 
   0  -9  -1  164.28    4.90 
   0  -9  -1  149.49    5.90 
   0  -9   0   -1.40    1.00 
   0  -9   0    0.20    2.40 
   0   9  -1  169.68    7.50 
   0  -9   1  159.98    6.00 
   0   9  -2    5.10    2.80 
   0  -9   2    0.40    2.30 
   0   9  -3   19.20    3.90 
   0  -9   3   16.20    3.00 
   0   9  -4   80.09    7.10 
   0  -9   4   73.99    4.70 
   0   9  -5    5.40    3.40 
   0  -9   5   13.10    2.90 
   0   9  -6   37.60    5.30 
   0   9  -7    3.60    3.50 
   0 -10  -7   13.20    4.30 
   0 -10  -6   -0.30    2.90 
   0 -10  -5   64.99    6.40 
   0 -10  -5   84.49    6.30 
   0 -10  -4   13.20    3.70 
   0 -10  -4    9.50    2.80 
   0 -10  -3   14.50    3.70 
   0 -10  -3   12.60    2.80 
   0 -10  -2    1.10    3.00 
   0 -10  -2   -0.20    1.60 
   0 -10  -1  104.89    5.10 
   0 -10  -1   92.89    4.00 
   0 -10   0  235.58    7.60 
   0  10  -1  100.49    7.00 
   0 -10   1   94.69    4.90 
   0  10  -2    0.30    3.10 
   0 -10   2    1.90    2.50 
   0  10  -3   14.20    3.80 
   0 -10   3   16.80    3.30 
   0  10  -4    9.40    3.50 
   0 -10   4    8.80    2.80 
   0  10  -5   67.09    7.70 
   0 -10   5   80.49    5.20 
   0  10  -6   -3.40    3.50 
   0  10  -7    6.80    4.60 
   0 -11  -7    2.60    3.80 
   0 -11  -6    0.30    3.20 
   0 -11  -5   23.80    4.20 
   0 -11  -5   25.10    5.00 
   0 -11  -4    3.10    2.40 
   0 -11  -4    1.50    3.70 
   0 -11  -3    1.70    3.20 
   0 -11  -3   -1.40    1.80 
   0 -11  -2   25.80    3.10 
   0 -11  -2   28.20    4.30 
   0 -11  -1  241.18    7.90 
   0 -11  -1  248.28    6.50 
   0 -11   0   -1.50    2.90 
   0  11  -1  247.18   10.00 
   0 -11   1  238.58    8.10 
   0  11  -2   27.80    4.60 
   0 -11   2   28.70    4.00 
   0  11  -3   -1.90    3.20 
   0 -11   3    0.60    2.50 
   0  11  -4    0.60    3.20 
   0 -11   4    0.80    2.40 
   0  11  -5   18.10    4.50 
   0 -11   5   26.60    4.00 
   0  11  -6   -1.00    3.50 
   0  11  -7   -3.90    3.70 
   0 -12  -7    2.30    4.00 
   0 -12  -6   -1.50    3.20 
   0 -12  -5    2.20    3.00 
   0 -12  -5   -3.80    3.40 
   0 -12  -4    1.50    3.50 
   0 -12  -4    5.10    2.70 
   0 -12  -3   67.69    4.90 
   0 -12  -3   64.09    5.80 
   0 -12  -2   64.69    4.50 
   0 -12  -2   62.39    4.90 
   0 -12  -1  220.38    8.30 
   0 -12   0   63.79    5.50 
   0 -12   1  200.88    7.90 
   0  12  -2   70.99    7.50 
   0 -12   2   65.39    5.30 
   0  12  -3   48.40    5.80 
   0 -12   3   68.79    5.30 
   0  12  -4    0.80    3.60 
   0 -12   4    2.50    2.90 
   0  12  -5    0.20    4.20 
   0 -12   5    3.30    2.80 
   0  12  -6   -2.00    4.40 
   0  12  -7   -7.30    3.90 
   0 -13  -6   -2.10    3.30 
   0 -13  -5   -0.10    3.80 
   0 -13  -5    7.90    3.90 
   0 -13  -4   23.30    3.90 
   0 -13  -4   23.50    4.70 
   0 -13  -3   46.70    5.50 
   0 -13  -3   41.00    4.30 
   0 -13  -2   73.79    6.10 
   0 -13  -1   12.90    3.90 
   0 -13   0   -0.60    3.10 
   0 -13   1   13.10    3.70 
   0  13  -2   72.79    8.00 
   0 -13   2   70.59    5.50 
   0  13  -3   35.70    5.70 
   0 -13   3   56.69    5.30 
   0  13  -4   15.00    5.20 
   0 -13   4   24.40    4.40 
   0  13  -5    2.00    4.30 
   0 -13   5    9.20    3.70 
   0  13  -6   -4.60    4.60 
   0 -14  -6   33.60    5.70 
   0 -14  -5    5.80    3.50 
   0 -14  -5    2.30    4.20 
   0 -14  -4   28.10    4.60 
   0 -14  -4   32.00    5.80 
   0 -14  -3    5.70    3.80 
   0 -14  -2   16.30    4.30 
   0 -14  -1    1.40    3.30 
   0 -14   0    0.40    3.30 
   0 -14   1   -2.50    3.10 
   0  14  -2   11.10    5.10 
   0 -14   2   14.00    3.90 
   0  14  -3    4.10    4.90 
   0 -14   3    4.50    3.20 
   0  14  -4   21.10    5.60 
   0 -14   4   27.80    4.40 
   0  14  -5    4.20    5.20 
   0 -14   5   12.30    3.70 
   0  14  -6   23.30    6.70 
   0 -15  -5    8.50    5.20 
   0 -15  -5    9.00    4.10 
   0 -15  -4    1.30    4.10 
   0 -15  -3    4.10    4.10 
   0 -15  -2    8.80    4.10 
   0 -15  -1    4.40    3.50 
   0 -15   0    0.50    3.50 
   0 -15   1    1.20    2.60 
   0  15  -2    0.70    4.50 
   0 -15   2    5.20    3.40 
   0  15  -3    2.80    4.60 
   0 -15   3    9.40    3.70 
   0  15  -4   -0.50    4.70 
   0 -15   4    8.10    3.80 
   0  15  -5    2.50    5.30 
   0 -15   5   21.70    4.80 
   0 -16  -5   -0.40    4.50 
   0 -16  -4   -0.60    4.10 
   0 -16  -3    2.60    4.00 
   0 -16  -2    4.50    4.00 
   0 -16  -1    8.80    4.30 
   0 -16   0    9.40    4.20 
   0 -16   1    6.90    3.90 
   0 -16   2    1.20    3.40 
   0  16  -3   -3.70    5.20 
   0 -16   3    3.20    3.30 
   0  16  -4   -1.60    4.90 
   0 -16   4    3.10    3.70 
   0  16  -5   -6.00    5.90 
   0 -16   5    9.10    4.00 
   0 -17  -4   -0.10    4.40 
   0 -17  -3    4.50    4.40 
   0 -17  -2   28.80    5.50 
   0 -17  -1    7.90    3.60 
   0 -17   0    5.20    4.00 
   0 -17   1    9.80    4.10 
   0 -17   2   26.50    5.00 
   0  17  -3   -3.50    4.90 
   0 -17   3    6.70    4.00 
   0  17  -4   -6.50    5.30 
   0 -17   4    0.40    3.30 
   0 -18  -2    9.00    4.70 
   0 -18  -1    2.00    4.20 
   0 -18   0   63.19    7.00 
   0 -18   1   11.70    4.30 
   0 -18   2    2.60    3.70 
  -1 -18   2   11.50    4.40 
  -1 -18   1   18.40    4.70 
  -1 -18   0    2.70    4.20 
  -1 -18  -1    1.70    4.20 
  -1 -18  -2    8.80    4.60 
  -1 -17   4    2.20    3.50 
   1  17  -4   -2.40    5.50 
  -1 -17   3    6.70    3.90 
   1  17  -3   -2.80    5.10 
  -1 -17   2   -0.20    3.40 
  -1 -17   1    2.00    3.70 
  -1 -17   0    1.90    3.80 
  -1 -17  -1   11.70    4.80 
  -1 -17  -2    2.90    4.20 
  -1 -17  -3   13.50    5.10 
  -1 -17  -4   -3.90    4.20 
   1  16  -5   -9.30    5.80 
  -1 -16   4    5.20    3.40 
   1  16  -4   -2.70    5.50 
  -1 -16   3    3.70    3.40 
   1  16  -3   -2.60    4.80 
  -1 -16   2   12.50    4.00 
  -1 -16   1    0.20    3.30 
  -1 -16   0    2.20    3.70 
  -1 -16  -1    7.10    4.00 
  -1 -16  -2    2.20    3.90 
  -1 -16  -3    2.90    4.70 
  -1 -16  -4    0.80    4.40 
  -1 -16  -5   -0.70    5.20 
  -1 -15   5    7.50    3.60 
   1  15  -5   -7.30    4.70 
  -1 -15   4   25.70    4.80 
   1  15  -4    6.20    5.10 
  -1 -15   3    7.00    3.50 
   1  15  -3   -2.20    4.40 
  -1 -15   2   11.40    3.80 
   1  15  -2    3.60    5.00 
  -1 -15   1    8.40    3.90 
  -1 -15   0    4.20    3.80 
  -1 -15  -1    0.40    3.40 
  -1 -15  -2    8.40    4.20 
  -1 -15  -3    9.00    4.30 
  -1 -15  -4    1.50    4.10 
  -1 -15  -5    1.50    4.40 
  -1 -15  -5   -2.30    3.80 
   1  14  -6    0.10    4.90 
  -1 -14   5    6.50    3.60 
   1  14  -5   -4.60    4.20 
  -1 -14   4    6.50    3.20 
   1  14  -4    1.70    4.60 
  -1 -14   3    6.70    3.30 
   1  14  -3    0.80    4.40 
  -1 -14   2    4.40    3.10 
   1  14  -2    0.30    4.20 
  -1 -14   1  102.79    6.70 
  -1 -14   0   13.40    4.10 
  -1 -14  -1   56.19    5.70 
  -1 -14  -2   32.00    5.10 
  -1 -14  -3   36.70    5.30 
  -1 -14  -4    1.30    4.50 
  -1 -14  -4    1.20    3.00 
  -1 -14  -5    1.20    3.50 
  -1 -14  -5    0.70    4.20 
  -1 -14  -6   -0.80    4.00 
   1  13  -6   -5.40    4.70 
  -1 -13   5    3.10    2.90 
   1  13  -5   -4.10    4.40 
  -1 -13   4    2.80    2.80 
   1  13  -4   -3.60    3.70 
  -1 -13   3    5.30    3.00 
   1  13  -3    6.00    4.20 
  -1 -13   2    3.20    2.90 
   1  13  -2   -0.20    3.90 
  -1 -13   1   -1.30    2.90 
  -1 -13   0    7.60    3.40 
  -1 -13  -1  189.58    8.20 
  -1 -13  -2    1.60    3.40 
  -1 -13  -3    0.90    3.50 
  -1 -13  -3    2.60    2.50 
  -1 -13  -4   38.10    5.40 
  -1 -13  -4   32.10    4.60 
  -1 -13  -5    7.00    3.40 
  -1 -13  -5    7.40    4.30 
  -1 -13  -6    5.20    3.80 
   1  12  -7   -0.90    4.30 
   1  12  -6   -2.10    4.50 
  -1 -12   5    7.90    3.00 
   1  12  -5   -0.90    4.30 
  -1 -12   4    1.20    2.40 
   1  12  -4   -1.00    3.60 
  -1 -12   3   24.40    3.80 
   1  12  -3   16.20    4.40 
  -1 -12   2   40.70    4.60 
   1  12  -2   32.40    5.10 
  -1 -12   1   -1.40    3.00 
   1  12  -1    4.60    3.80 
  -1 -12   0   15.00    3.80 
  -1 -12  -1   34.00    4.70 
  -1 -12  -2   13.50    2.60 
  -1 -12  -2   13.90    3.90 
  -1 -12  -3   37.20    4.00 
  -1 -12  -3   40.40    5.00 
  -1 -12  -4    7.80    3.80 
  -1 -12  -4   14.70    3.50 
  -1 -12  -5   -3.50    4.10 
  -1 -12  -5    4.60    3.10 
  -1 -12  -6    0.40    3.30 
  -1 -12  -6   -1.20    4.70 
  -1 -12  -7   10.10    4.50 
   1  11  -7   -0.40    4.10 
   1  11  -6    3.70    3.90 
  -1 -11   5   15.30    3.20 
   1  11  -5    9.90    4.10 
  -1 -11   4   65.79    4.80 
   1  11  -4   64.39    7.30 
  -1 -11   3    4.90    2.70 
   1  11  -3    4.40    3.60 
  -1 -11   2   35.60    4.20 
   1  11  -2   29.00    4.80 
  -1 -11   1   19.70    3.70 
   1  11  -1   14.90    4.10 
  -1 -11   0   40.90    4.50 
  -1 -11  -1    1.80    1.60 
  -1 -11  -1    8.10    3.50 
  -1 -11  -2   75.69    5.70 
  -1 -11  -2   74.49    4.60 
  -1 -11  -3   -1.30    2.10 
  -1 -11  -3    2.60    3.40 
  -1 -11  -4    1.10    2.30 
  -1 -11  -4    4.30    3.50 
  -1 -11  -5   10.30    3.40 
  -1 -11  -5    6.80    4.00 
  -1 -11  -6    2.60    3.30 
  -1 -11  -6    0.60    4.40 
  -1 -11  -7    9.00    4.20 
   1  10  -7    8.60    4.70 
   1  10  -6   -1.20    3.30 
  -1 -10   5   27.20    3.70 
   1  10  -5   24.80    5.00 
  -1 -10   4   11.20    3.00 
   1  10  -4    9.20    3.50 
  -1 -10   3    5.90    2.70 
   1  10  -3    1.00    3.10 
  -1 -10   2   33.50    3.80 
   1  10  -2   25.80    4.30 
  -1 -10   1   39.60    3.70 
   1  10  -1   33.60    4.50 
  -1 -10   0  155.58    5.90 
  -1 -10  -1   62.29    4.90 
  -1 -10  -1   58.29    3.40 
  -1 -10  -2    2.70    3.10 
  -1 -10  -2    0.80    1.80 
  -1 -10  -3    7.60    2.70 
  -1 -10  -3   11.30    3.70 
  -1 -10  -4   14.10    3.10 
  -1 -10  -4    8.50    3.60 
  -1 -10  -5    3.50    2.80 
  -1 -10  -5   -2.40    3.30 
  -1 -10  -6   -1.10    3.60 
  -1 -10  -6    5.60    3.40 
  -1 -10  -7    0.20    3.30 
   1   9  -7    2.70    3.50 
   1   9  -6   -1.70    2.90 
  -1  -9   5    0.20    1.90 
   1   9  -5    3.60    3.30 
  -1  -9   4    2.50    2.20 
   1   9  -4    0.00    2.70 
  -1  -9   3    0.50    2.20 
   1   9  -3    0.90    2.80 
  -1  -9   2   36.40    3.70 
   1   9  -2   32.20    4.10 
  -1  -9   1    8.70    2.70 
   1   9  -1   13.10    3.10 
  -1  -9   0  553.94    8.70 
  -1  -9   0  555.64   11.30 
  -1  -9  -1   17.90    3.20 
  -1  -9  -1   19.40    2.10 
  -1  -9  -2   58.99    4.50 
  -1  -9  -2   58.69    3.90 
  -1  -9  -3   -0.30    3.00 
  -1  -9  -3   -3.50    1.90 
  -1  -9  -4    5.20    2.50 
  -1  -9  -4    8.70    3.40 
  -1  -9  -5   27.50    4.30 
  -1  -9  -5   21.30    3.70 
  -1  -9  -6   10.80    3.60 
  -1  -9  -6    8.80    3.80 
  -1  -9  -7    3.20    3.50 
   1   8  -8   -0.50    3.80 
   1   8  -7    2.00    3.40 
   1   8  -6   34.90    5.00 
  -1  -8   5   21.80    3.20 
   1   8  -5   20.00    3.90 
  -1  -8   4    3.60    2.10 
   1   8  -4    2.50    2.60 
  -1  -8   3   20.30    2.90 
   1   8  -3   21.90    3.50 
  -1  -8   2   27.60    3.00 
   1   8  -2   24.80    3.40 
  -1  -8   1  254.27    6.90 
   1   8  -1  247.98    8.30 
  -1  -8   0  312.17    7.50 
  -1  -8   0  315.27    5.70 
  -1  -8  -1    4.90    1.30 
  -1  -8  -1    6.70    2.10 
  -1  -8  -2   34.90    2.90 
  -1  -8  -2   31.10    3.20 
  -1  -8  -3   17.50    2.70 
  -1  -8  -3   24.70    3.60 
  -1  -8  -4   36.20    4.00 
  -1  -8  -4   39.90    4.30 
  -1  -8  -5    7.30    3.30 
  -1  -8  -5    3.70    2.50 
  -1  -8  -6   -1.30    3.60 
  -1  -8  -6    1.60    2.80 
  -1  -8  -7    6.50    3.50 
  -1  -8  -8    0.90    3.60 
   1   7  -8   -2.60    3.30 
   1   7  -7   -0.20    2.80 
   1   7  -6    0.70    2.50 
  -1  -7   5   26.90    3.30 
   1   7  -5   13.10    3.50 
  -1  -7   4   37.30    3.30 
   1   7  -4   38.90    4.40 
  -1  -7   3   34.30    3.30 
   1   7  -3   27.20    3.30 
  -1  -7   2   91.99    4.10 
   1   7  -2  100.39    5.40 
  -1  -7   1  327.47    7.40 
   1   7  -1  327.37    8.80 
  -1  -7   0   39.00    1.90 
  -1  -7   0   43.60    3.30 
   1   7   0   46.10    3.80 
  -1  -7  -1   98.79    4.30 
  -1  -7  -1   98.19    3.50 
  -1  -7  -2    0.70    1.50 
  -1  -7  -3   44.00    3.70 
  -1  -7  -3   46.90    4.00 
  -1  -7  -4    0.40    2.00 
  -1  -7  -4    1.00    2.60 
  -1  -7  -5   29.10    4.00 
  -1  -7  -5   36.20    4.20 
  -1  -7  -6   32.40    4.70 
  -1  -7  -6   35.40    4.70 
  -1  -7  -7    0.20    2.80 
  -1  -7  -8    1.90    3.90 
   1   6  -8    2.40    3.20 
   1   6  -7    1.60    2.70 
   1   6  -6    0.00    2.20 
  -1  -6   5  133.39    5.40 
   1   6  -5  142.29    7.50 
  -1  -6   4    0.80    1.60 
   1   6  -4    2.80    2.10 
  -1  -6   3    9.80    1.90 
   1   6  -3   10.80    2.30 
   1   6  -3   11.10    1.20 
  -1  -6   2  472.75    8.80 
   1   6  -2  467.05   10.50 
  -1  -6   1  206.08    5.40 
   1   6  -1  206.08    6.40 
  -1  -6   0  385.76    7.70 
   1   6   0  374.86    8.80 
  -1  -6  -1  412.16    8.20 
  -1  -6  -2  366.66    7.90 
  -1  -6  -3   28.90    3.10 
  -1  -6  -3   31.30    3.10 
  -1  -6  -4   10.50    2.70 
  -1  -6  -4    8.00    2.10 
  -1  -6  -5   15.90    3.40 
  -1  -6  -5   10.40    2.90 
  -1  -6  -6   18.20    3.50 
  -1  -6  -6   15.10    3.40 
  -1  -6  -7    4.80    3.00 
  -1  -6  -8    2.20    3.20 
   1   5  -8    1.30    2.90 
   1   5  -7   -0.60    2.30 
   1   5  -6    6.00    2.60 
  -1  -5   5   28.40    3.10 
   1   5  -5   23.60    3.60 
  -1  -5   4  134.09    4.70 
   1   5  -4  133.79    6.70 
   1   5  -4  132.29    4.10 
  -1  -5   3    0.40    1.30 
   1   5  -3    0.40    1.50 
   1   5  -3    0.60    0.90 
  -1  -5   2   35.80    2.40 
   1   5  -2   40.00    3.20 
  -1  -5   1  105.49    3.70 
   1   5  -1  113.19    4.50 
  -1  -5   0  915.61   13.20 
   1   5   0  936.71   14.60 
  -1  -5  -1   92.39    3.60 
  -1  -5  -2   92.59    3.80 
  -1  -5  -3  496.25    9.50 
  -1  -5  -4  358.36    8.40 
  -1  -5  -4  347.77    9.50 
  -1  -5  -5    7.60    2.30 
  -1  -5  -5   10.20    2.70 
  -1  -5  -6    2.10    2.40 
  -1  -5  -6   -0.30    2.70 
  -1  -5  -7   -0.80    2.60 
  -1  -5  -8    4.20    3.30 
   1   4  -8    5.70    3.00 
   1   4  -7   16.40    3.60 
   1   4  -6   19.10    3.40 
  -1  -4   5    2.00    1.80 
   1   4  -5    1.50    2.10 
   1   4  -5    1.70    1.70 
  -1  -4   4    6.60    1.80 
   1   4  -4    6.10    2.00 
   1   4  -4    4.80    1.50 
  -1  -4   3   88.09    3.40 
   1   4  -3   87.79    2.90 
   1   4  -3   87.19    4.60 
  -1  -4   2    2.80    1.20 
   1   4  -2    0.70    1.20 
  -1  -4   1  144.99    3.80 
   1   4  -1  144.09    4.60 
  -1  -4   0  668.63    9.90 
   1   4   0  678.93   11.00 
  -1  -4  -1   75.69    3.10 
  -1  -4  -2   38.60    2.60 
  -1  -4  -3  106.39    4.00 
  -1  -4  -4   68.89    3.70 
  -1  -4  -4   72.49    4.30 
  -1  -4  -5   25.50    3.30 
  -1  -4  -5   31.20    3.40 
  -1  -4  -6    2.80    2.60 
  -1  -4  -6    5.70    2.70 
  -1  -4  -7    2.10    2.80 
  -1  -4  -8    2.90    3.10 
   1   3  -8    3.60    2.30 
   1   3  -7    9.30    2.90 
   1   3  -6    7.60    2.30 
   1   3  -6    3.20    2.40 
  -1  -3   5   15.00    2.40 
   1   3  -5    9.70    2.70 
   1   3  -5   13.10    2.40 
  -1  -3   4   12.10    1.90 
   1   3  -4    9.60    1.80 
   1   3  -4    7.80    2.10 
  -1  -3   3    0.90    1.20 
   1   3  -3    3.20    1.10 
   1   3  -3    0.00    1.40 
  -1  -3   2    1.80    1.10 
   1   3  -2   -0.40    1.10 
   1   3  -2    1.00    0.70 
  -1  -3   1 3255.37   36.10 
   1   3  -1 3069.19   37.40 
  -1  -3   0    7.60    1.30 
   1   3   0    3.70    1.20 
  -1  -3  -1  814.52   11.20 
  -1  -3  -2  185.08    4.50 
  -1  -3  -3  257.37    6.00 
  -1  -3  -4   15.70    2.50 
  -1  -3  -4   24.10    2.60 
  -1  -3  -5   35.00    3.20 
  -1  -3  -5   36.50    3.90 
  -1  -3  -6   -0.70    2.30 
  -1  -3  -6    3.90    2.50 
  -1  -3  -7    4.90    2.80 
  -1  -3  -8    7.40    3.40 
   1   2  -8    8.80    3.00 
   1   2  -7    6.20    2.90 
   1   2  -6    1.60    2.10 
  -1  -2   5    0.50    1.60 
   1   2  -5   -1.80    1.70 
  -1  -2   4   60.49    3.00 
   1   2  -4   71.79    3.60 
  -1  -2   3   38.40    2.10 
   1   2  -3   33.90    2.30 
  -1  -2   2  122.49    3.00 
   1   2  -2  113.19    4.20 
  -1  -2   1 2083.89   23.50 
   1   2  -1 2028.40   24.90 
  -1  -2   0 1228.58   14.60 
  -1  -2  -1 1057.49   13.20 
  -1  -2  -2 1419.76   18.00 
  -1  -2  -3   -0.10    1.10 
  -1  -2  -4   44.00    3.50 
  -1  -2  -4   41.60    3.00 
  -1  -2  -5   12.00    2.60 
  -1  -2  -5   13.90    2.60 
  -1  -2  -6    0.70    2.10 
  -1  -2  -6    0.40    2.20 
  -1  -2  -7    9.90    3.00 
  -1  -2  -8    1.50    2.80 
   1   1  -8   -0.20    3.20 
   1   1  -7    5.70    2.50 
   1   1  -6   73.59    4.90 
   1   1  -5    5.00    2.10 
   1   1  -5    5.20    1.70 
  -1  -1   4   19.20    2.10 
   1   1  -4   12.50    2.00 
  -1  -1   3  102.39    3.10 
   1   1  -3  107.99    3.70 
  -1  -1   2 1201.68   14.70 
   1   1  -2 1205.58   15.50 
  -1  -1   1  510.55    6.40 
  -1  -1   0   -1.00    0.20 
  -1  -1  -1    5.20    0.80 
  -1  -1  -2  456.45    7.20 
  -1  -1  -3   45.30    2.50 
  -1  -1  -4   48.90    3.50 
  -1  -1  -4   56.99    3.10 
  -1  -1  -5   42.70    3.30 
  -1  -1  -5   45.20    3.90 
  -1  -1  -6    3.70    2.10 
  -1  -1  -6    2.20    2.20 
  -1  -1  -7   15.40    3.30 
  -1  -1  -8    5.60    3.10 
   1   0  -8    8.30    3.40 
   1   0  -7    0.30    2.30 
   1   0  -6   26.00    3.50 
   1   0  -5    1.30    1.50 
   1   0  -5   -0.50    1.70 
   1   0  -4    0.60    1.20 
   1   0  -4    1.40    1.50 
  -1   0   3   -0.50    0.90 
   1   0  -3    0.10    1.00 
  -1   0   2 2680.73   30.30 
   1   0  -2 2666.93   31.60 
   1   0   0    0.00    0.10 
   1   0   1   -0.30    0.50 
   1   0   2  204.48    4.30 
   1   0   3    0.50    1.20 
  -1   0  -4  255.37    7.00 
  -1   0  -4  261.77    6.30 
  -1   0  -5   -0.20    1.60 
  -1   0  -5   -0.80    1.60 
  -1   0  -6   98.49    5.70 
  -1   0  -6   92.09    4.50 
  -1   0  -7    2.20    2.30 
  -1   0  -8    9.10    3.60 
   1  -1  -8   -2.50    2.70 
   1  -1  -7    5.50    2.80 
   1  -1  -6   72.29    5.20 
   1  -1  -5    4.60    2.20 
   1  -1  -5    8.40    2.00 
   1  -1  -4   15.10    1.80 
   1  -1  -4   11.70    2.10 
   1  -1  -3  103.49    4.00 
   1  -1  -3  109.69    3.10 
   1  -1  -2 1270.87   16.90 
   1  -1  -2 1251.77   15.30 
   1  -1  -1  521.95    7.30 
   1  -1  -1  492.45    6.40 
   1  -1   0   -0.50    0.20 
   1  -1   1    7.10    0.90 
   1  -1   2  453.45    7.20 
   1  -1   3   42.60    2.40 
  -1   1  -4   60.59    3.40 
   1  -1   4   56.99    3.10 
  -1   1  -5   47.80    3.70 
   1  -1   5   49.50    3.40 
  -1   1  -6    3.80    2.00 
  -1   1  -6    1.20    2.00 
  -1   1  -7   12.90    3.00 
  -1   1  -8    1.80    2.80 
   1  -2  -8    1.20    2.90 
   1  -2  -7    7.40    2.90 
   1  -2  -6    0.30    2.10 
   1  -2  -5    0.60    2.00 
   1  -2  -4   67.59    4.10 
   1  -2  -4   67.49    3.10 
   1  -2  -3   35.80    2.60 
   1  -2  -3   38.20    2.20 
   1  -2  -2  118.99    3.10 
   1  -2  -2  117.59    3.70 
   1  -2  -1 2145.49   24.50 
   1  -2  -1 2145.99   25.20 
   1  -2   0 1153.88   13.80 
  -1   2  -1 1053.99   13.60 
   1  -2   1 1062.09   13.30 
  -1   2  -2 1437.56   19.40 
   1  -2   2 1396.16   17.90 
   1  -2   3    1.70    1.20 
  -1   2  -4   44.50    2.90 
   1  -2   4   43.50    2.90 
  -1   2  -5   10.00    2.30 
   1  -2   5   13.30    2.40 
  -1   2  -6    0.50    2.00 
   1  -2   6    2.20    2.30 
  -1   2  -7   11.10    3.10 
  -1   2  -8    7.20    2.60 
   1  -3  -8    1.60    3.00 
   1  -3  -7   11.10    3.30 
   1  -3  -6    7.60    2.80 
   1  -3  -5   13.70    2.90 
   1  -3  -5   11.90    2.40 
   1  -3  -4    7.40    2.10 
   1  -3  -4   12.50    2.10 
   1  -3  -3   -0.50    1.30 
   1  -3  -3    2.00    1.40 
   1  -3  -2   -0.50    1.10 
   1  -3  -2    1.50    1.30 
   1  -3  -1 3265.27   37.60 
   1  -3  -1 3264.57   37.20 
   1  -3   0    6.20    1.20 
  -1   3  -1  816.62   11.70 
   1  -3   1  813.62   11.10 
  -1   3  -2  179.38    5.00 
   1  -3   2  182.48    4.40 
  -1   3  -3  253.87    7.00 
   1  -3   3  246.78    5.80 
  -1   3  -4   13.70    2.40 
  -1   3  -4   18.10    2.00 
   1  -3   4   23.80    2.50 
  -1   3  -5   38.70    3.40 
  -1   3  -5   42.00    4.40 
   1  -3   5   36.30    3.40 
  -1   3  -6    5.60    2.60 
  -1   3  -6    4.90    2.20 
   1  -3   6    1.20    2.60 
  -1   3  -7    8.10    2.90 
  -1   3  -8    8.90    3.00 
   1  -4  -8    2.20    3.20 
   1  -4  -7   24.60    4.30 
   1  -4  -6   19.80    3.60 
   1  -4  -5    1.10    2.30 
   1  -4  -5    1.00    1.80 
   1  -4  -4    8.30    2.00 
   1  -4  -4    6.20    2.10 
   1  -4  -3   88.49    4.20 
   1  -4  -3   89.89    3.50 
   1  -4  -2    4.30    1.60 
   1  -4  -2    1.30    1.20 
   1  -4  -1  146.29    3.90 
   1  -4  -1  143.49    3.70 
   1  -4   0  663.53    9.80 
  -1   4  -1   73.09    3.50 
   1  -4   1   70.69    2.90 
  -1   4  -2   34.20    2.60 
   1  -4   2   33.70    2.30 
  -1   4  -3  106.59    3.20 
  -1   4  -3  111.89    4.80 
   1  -4   3  107.19    3.90 
  -1   4  -4   67.89    3.20 
  -1   4  -4   75.29    4.70 
   1  -4   4   75.79    3.90 
  -1   4  -5   36.60    4.20 
  -1   4  -5   29.40    2.90 
   1  -4   5   29.50    3.10 
  -1   4  -6    6.10    2.40 
  -1   4  -7    2.10    2.30 
  -1   4  -8    1.70    2.50 
   1  -5  -8   -3.30    2.70 
   1  -5  -7   -1.70    2.50 
   1  -5  -6    6.10    2.80 
   1  -5  -5   25.60    3.40 
   1  -5  -5   25.80    3.60 
   1  -5  -4  139.89    6.10 
   1  -5  -4  139.09    5.30 
   1  -5  -3    1.70    1.30 
   1  -5  -3   -0.60    1.80 
   1  -5  -2   38.30    2.70 
   1  -5  -2   36.70    2.60 
   1  -5  -1  107.99    3.70 
   1  -5  -1  108.69    3.50 
   1  -5   0  970.50   12.20 
   1  -5   0  939.31   13.50 
  -1   5  -1   92.19    4.00 
   1  -5   1   85.99    3.40 
  -1   5  -2   94.49    4.20 
   1  -5   2   87.79    3.50 
  -1   5  -3  499.75    7.70 
  -1   5  -3  497.55   11.00 
   1  -5   3  502.15    9.50 
  -1   5  -4  357.46   10.10 
  -1   5  -4  355.16    7.20 
   1  -5   4  346.97    8.20 
  -1   5  -5   10.40    2.70 
   1  -5   5   13.10    2.70 
  -1   5  -6    0.80    2.10 
  -1   5  -7    3.60    2.60 
  -1   5  -8    1.50    3.10 
   1  -6  -8    9.20    3.90 
   1  -6  -7    3.30    3.00 
   1  -6  -6   -0.50    2.40 
   1  -6  -5  143.39    5.90 
   1  -6  -5  142.29    7.00 
   1  -6  -4    1.30    2.10 
   1  -6  -4    1.20    2.50 
   1  -6  -3   14.00    2.50 
   1  -6  -3    9.90    2.10 
   1  -6  -2  481.85    9.40 
   1  -6  -2  478.15    9.10 
   1  -6  -1  203.98    5.00 
   1  -6  -1  214.18    5.50 
   1  -6   0  385.76    7.60 
   1  -6   0  375.56    6.00 
  -1   6  -1  413.96    9.10 
   1  -6   1  414.86    8.10 
  -1   6  -2  362.46    8.80 
   1  -6   2  361.16    7.70 
  -1   6  -3   26.60    1.60 
  -1   6  -3   30.80    3.50 
   1  -6   3   28.40    2.80 
  -1   6  -4    9.50    2.50 
   1  -6   4   14.00    2.50 
  -1   6  -5   12.90    3.00 
   1  -6   5   15.60    2.80 
  -1   6  -6   15.20    3.30 
  -1   6  -7    0.20    2.80 
  -1   6  -8    1.10    3.20 
   1  -7  -8   -3.10    3.00 
   1  -7  -7   -0.70    2.80 
   1  -7  -6    3.50    2.90 
   1  -7  -5   15.90    3.40 
   1  -7  -5   20.10    3.80 
   1  -7  -4   49.40    4.20 
   1  -7  -4   37.90    3.90 
   1  -7  -3   36.40    3.50 
   1  -7  -3   36.50    3.50 
   1  -7  -2   97.29    4.40 
   1  -7  -2   94.89    4.10 
   1  -7  -1  318.17    6.60 
   1  -7  -1  317.77    7.30 
   1  -7   0   44.40    3.30 
   1  -7   0   42.20    2.00 
  -1   7  -1  105.69    5.30 
   1  -7   1   99.29    4.00 
  -1   7  -2    2.90    2.00 
   1  -7   2    1.30    1.80 
  -1   7  -3   44.20    4.70 
   1  -7   3   44.10    3.40 
  -1   7  -4    0.50    2.10 
   1  -7   4   -2.20    1.70 
  -1   7  -5   29.40    4.20 
   1  -7   5   36.20    3.90 
  -1   7  -6   30.00    4.60 
  -1   7  -7    2.00    3.00 
  -1   7  -8   -1.90    2.90 
   1  -8  -8   -1.00    3.60 
   1  -8  -7    0.40    3.00 
   1  -8  -6   41.40    5.10 
   1  -8  -5   22.60    4.00 
   1  -8  -5   28.80    4.10 
   1  -8  -4    4.60    2.90 
   1  -8  -4    3.60    2.30 
   1  -8  -3   18.90    2.80 
   1  -8  -3   23.70    3.50 
   1  -8  -2   22.70    2.50 
   1  -8  -2   31.50    3.40 
   1  -8  -1  239.18    6.80 
   1  -8  -1  244.48    5.80 
   1  -8   0  312.07    7.70 
   1  -8   0  308.17    5.60 
  -1   8  -1    5.30    2.40 
   1  -8   1    6.70    2.30 
  -1   8  -2   28.80    3.50 
   1  -8   2   31.70    2.90 
  -1   8  -3   18.10    3.20 
   1  -8   3   19.60    3.00 
  -1   8  -4   37.20    4.50 
   1  -8   4   38.60    3.90 
  -1   8  -5    4.10    3.00 
   1  -8   5    5.60    2.40 
  -1   8  -6   -1.90    2.60 
  -1   8  -7    3.90    3.70 
  -1   8  -8    0.10    3.80 
   1  -9  -7    7.50    3.60 
   1  -9  -6    0.90    2.60 
   1  -9  -5    1.80    3.50 
   1  -9  -5    1.80    2.60 
   1  -9  -4    1.10    2.30 
   1  -9  -4    2.80    3.10 
   1  -9  -3    1.70    2.80 
   1  -9  -3    1.70    2.00 
   1  -9  -2   33.80    3.10 
   1  -9  -2   39.50    4.10 
   1  -9  -1   11.00    2.90 
   1  -9  -1    9.50    1.70 
   1  -9   0  549.35    8.60 
   1  -9   0  543.95   11.20 
  -1   9  -1   22.20    3.50 
   1  -9   1   21.90    3.20 
  -1   9  -2   60.79    5.60 
   1  -9   2   54.49    4.20 
  -1   9  -3    0.50    2.60 
   1  -9   3    0.80    2.30 
  -1   9  -4    8.50    3.20 
   1  -9   4    7.60    2.60 
  -1   9  -5   17.70    3.90 
   1  -9   5   27.10    3.70 
  -1   9  -6   13.40    3.90 
  -1   9  -7    3.40    3.50 
   1 -10  -7   12.40    4.20 
   1 -10  -6   -1.20    2.90 
   1 -10  -5   28.50    4.30 
   1 -10  -5   28.10    4.90 
   1 -10  -4    9.80    3.10 
   1 -10  -4   13.90    3.60 
   1 -10  -3    0.80    2.40 
   1 -10  -3    7.90    3.30 
   1 -10  -2   32.90    3.20 
   1 -10  -2   34.20    4.10 
   1 -10  -1   33.10    2.90 
   1 -10  -1   35.20    4.10 
   1 -10   0  162.38    6.50 
  -1  10  -1   64.29    6.10 
   1 -10   1   57.69    4.10 
  -1  10  -2    2.10    3.20 
   1 -10   2   -1.00    2.40 
  -1  10  -3   11.00    3.60 
   1 -10   3   10.40    3.00 
  -1  10  -4    9.80    3.50 
   1 -10   4   14.80    3.30 
  -1  10  -5    0.80    3.10 
   1 -10   5    4.80    2.90 
  -1  10  -6   -0.50    3.40 
  -1  10  -7   -1.00    4.10 
   1 -11  -7    0.10    3.70 
   1 -11  -6    7.10    3.60 
   1 -11  -5   14.80    3.60 
   1 -11  -5   13.00    4.00 
   1 -11  -4   63.89    5.60 
   1 -11  -4   74.59    5.50 
   1 -11  -3    9.00    3.60 
   1 -11  -3    8.30    2.40 
   1 -11  -2   28.00    4.20 
   1 -11  -2   35.50    3.50 
   1 -11  -1   16.60    2.30 
   1 -11  -1   23.80    4.00 
   1 -11   0   46.60    4.70 
  -1  11  -1    4.40    3.40 
   1 -11   1   11.00    3.40 
  -1  11  -2   70.99    7.60 
   1 -11   2   68.19    5.10 
  -1  11  -3    0.10    3.70 
   1 -11   3   -1.10    2.40 
  -1  11  -4    1.00    3.40 
   1 -11   4    5.50    2.60 
  -1  11  -5    7.00    4.10 
   1 -11   5   13.10    3.40 
  -1  11  -6   -3.80    3.80 
  -1  11  -7   -2.70    3.80 
   1 -12  -7   -1.40    3.80 
   1 -12  -6   -1.60    3.10 
   1 -12  -5    7.20    3.90 
   1 -12  -5   12.50    3.70 
   1 -12  -4    2.20    2.50 
   1 -12  -4   -3.60    3.20 
   1 -12  -3   23.80    3.40 
   1 -12  -3   24.20    4.30 
   1 -12  -2   47.00    5.10 
   1 -12  -2   40.70    4.00 
   1 -12  -1    2.60    3.30 
   1 -12   0   12.30    3.60 
   1 -12   1   32.10    4.40 
  -1  12  -2    5.60    3.80 
   1 -12   2   13.80    3.50 
  -1  12  -3   31.30    5.50 
   1 -12   3   31.80    4.20 
  -1  12  -4    7.40    4.00 
   1 -12   4   10.50    3.30 
  -1  12  -5   -2.60    3.70 
   1 -12   5    4.80    2.90 
  -1  12  -6   -3.80    3.70 
  -1  12  -7    0.00    4.50 
   1 -13  -6   -4.70    3.10 
   1 -13  -5    0.00    3.80 
   1 -13  -5    0.40    3.10 
   1 -13  -4    2.30    2.70 
   1 -13  -4    0.40    3.60 
   1 -13  -3    1.50    2.20 
   1 -13  -3    2.20    3.50 
   1 -13  -2    4.90    3.40 
   1 -13  -1    1.00    3.10 
   1 -13   0    4.70    3.40 
   1 -13   1  191.48    8.10 
  -1  13  -2    0.60    4.30 
   1 -13   2    5.70    3.10 
  -1  13  -3   -0.40    3.90 
   1 -13   3    6.60    3.10 
  -1  13  -4   31.60    5.60 
   1 -13   4   37.30    4.70 
  -1  13  -5    0.90    4.20 
   1 -13   5    9.50    3.40 
  -1  13  -6   -1.80    4.50 
   1 -14  -6    8.30    4.40 
   1 -14  -5   -3.60    3.80 
   1 -14  -5   -0.60    3.00 
   1 -14  -4    5.60    4.00 
   1 -14  -4    5.60    3.10 
   1 -14  -3    5.80    3.90 
   1 -14  -2    5.60    3.70 
   1 -14  -1   98.49    6.70 
   1 -14   0   20.00    4.20 
   1 -14   1   55.99    5.70 
  -1  14  -2   26.40    5.30 
   1 -14   2   39.10    5.00 
  -1  14  -3   25.30    5.40 
   1 -14   3   44.90    5.30 
  -1  14  -4    0.10    4.40 
   1 -14   4    6.10    3.30 
  -1  14  -5    5.90    4.80 
   1 -14   5    3.80    3.30 
  -1  14  -6   -3.00    4.80 
   1 -15  -5   -4.70    3.70 
   1 -15  -5   -1.00    4.80 
   1 -15  -4   13.10    4.70 
   1 -15  -3    2.00    3.90 
   1 -15  -2    6.30    4.00 
   1 -15  -1   19.30    4.40 
   1 -15   0    5.10    3.70 
   1 -15   1    0.60    3.20 
   1 -15   2    5.30    3.50 
  -1  15  -3    4.50    4.80 
   1 -15   3    6.50    3.60 
  -1  15  -4    0.50    4.60 
   1 -15   4    8.70    3.90 
  -1  15  -5   -7.10    5.30 
   1 -15   5    8.50    3.70 
   1 -16  -5    2.20    4.60 
   1 -16  -4   -1.10    4.50 
   1 -16  -3    5.80    4.10 
   1 -16  -2   12.00    4.40 
   1 -16  -1    1.20    3.70 
   1 -16   0    6.50    3.90 
   1 -16   1    4.70    3.70 
   1 -16   2   13.30    4.00 
  -1  16  -3    1.30    4.90 
   1 -16   3    4.40    3.50 
  -1  16  -4   -3.80    5.60 
   1 -16   4    3.70    3.90 
  -1  16  -5   -8.40    5.00 
   1 -16   5    7.20    3.70 
   1 -17  -4    1.10    4.30 
   1 -17  -3    7.80    4.40 
   1 -17  -2    6.70    4.20 
   1 -17  -1    2.10    4.00 
   1 -17   0    4.30    3.90 
   1 -17   1    9.20    4.20 
   1 -17   2    3.60    3.60 
   1 -17   3   19.80    4.80 
  -1  17  -4   -6.50    5.90 
   1 -17   4    6.40    3.70 
   1 -18  -2    8.70    4.70 
   1 -18  -1   13.60    4.80 
   1 -18   0   10.80    4.50 
   1 -18   1    9.60    4.20 
   1 -18   2   11.30    4.40 
  -2 -18   3    9.20    4.60 
   2  18  -3   -4.40    5.30 
  -2 -18   2    5.20    3.90 
  -2 -18   1    9.80    4.30 
  -2 -18   0    4.60    4.20 
  -2 -18  -1    2.20    4.30 
  -2 -18  -2    3.90    4.40 
  -2 -17   4    8.30    3.80 
   2  17  -4   -4.70    6.00 
  -2 -17   3    7.70    3.90 
   2  17  -3    0.70    5.20 
  -2 -17   2   27.80    5.00 
  -2 -17   1    5.80    4.00 
  -2 -17   0   -0.90    3.80 
  -2 -17  -1    3.30    4.00 
  -2 -17  -2   25.50    5.40 
  -2 -17  -3   15.50    5.10 
   2  16  -5    1.90    5.60 
  -2 -16   4    5.90    3.50 
   2  16  -4   -4.70    5.50 
  -2 -16   3    0.00    3.10 
   2  16  -3   -5.30    4.80 
  -2 -16   2   14.90    4.10 
  -2 -16   1   17.00    4.50 
  -2 -16   0   11.60    4.40 
  -2 -16  -1   11.70    4.30 
  -2 -16  -2   18.40    4.90 
  -2 -16  -3    1.10    4.20 
  -2 -16  -4    0.90    4.30 
  -2 -16  -5    0.60    5.40 
   2  15  -5    2.20    5.30 
  -2 -15   4    3.50    3.10 
   2  15  -4   -5.70    4.50 
  -2 -15   3   21.20    4.60 
   2  15  -3   11.30    5.30 
  -2 -15   2    0.90    3.20 
   2  15  -2    0.20    4.50 
  -2 -15   1    3.40    3.60 
  -2 -15   0    4.00    3.60 
  -2 -15  -1   -0.30    3.50 
  -2 -15  -2    2.30    3.80 
  -2 -15  -3    4.70    4.10 
  -2 -15  -4    5.10    4.30 
  -2 -15  -5   -4.20    3.10 
  -2 -15  -5    0.70    4.50 
   2  14  -6   -4.90    4.50 
   2  14  -5   -0.90    4.50 
  -2 -14   4   20.80    4.00 
   2  14  -4    3.80    4.60 
  -2 -14   3   32.90    4.70 
   2  14  -3   16.10    5.10 
  -2 -14   2    1.80    3.00 
   2  14  -2   -1.30    4.00 
  -2 -14   1    6.60    3.40 
  -2 -14   0    0.30    3.30 
  -2 -14  -1    6.90    3.80 
  -2 -14  -2    1.90    3.80 
  -2 -14  -3    0.60    3.70 
  -2 -14  -4    0.10    2.90 
  -2 -14  -4   -5.00    3.60 
  -2 -14  -5    2.70    4.40 
  -2 -14  -5   -1.10    3.00 
  -2 -14  -6    8.50    5.20 
  -2 -14  -6   11.80    4.80 
   2  13  -6    9.30    5.60 
   2  13  -5   -6.80    4.40 
  -2 -13   4    4.50    2.90 
   2  13  -4   -4.80    3.80 
  -2 -13   3    5.00    2.90 
   2  13  -3    1.40    4.00 
  -2 -13   2   13.90    3.50 
   2  13  -2   10.50    4.80 
  -2 -13   1    0.40    3.00 
   2  13  -1    1.60    3.80 
  -2 -13   0   46.90    4.80 
  -2 -13  -1  126.19    7.10 
  -2 -13  -2  194.08    8.40 
  -2 -13  -3    1.80    3.70 
  -2 -13  -3    6.90    2.70 
  -2 -13  -4    2.50    2.90 
  -2 -13  -4    5.50    4.10 
  -2 -13  -5    5.90    4.30 
  -2 -13  -5    8.10    3.40 
  -2 -13  -6   -5.80    4.00 
  -2 -13  -6   -2.20    3.20 
   2  12  -7   -2.30    4.30 
   2  12  -6    8.30    5.00 
   2  12  -5   -2.90    3.50 
  -2 -12   4   32.30    4.20 
   2  12  -4   15.30    4.70 
  -2 -12   3   89.59    5.60 
   2  12  -3   78.09    7.80 
  -2 -12   2   16.90    3.60 
   2  12  -2   12.90    4.20 
  -2 -12   1   13.10    3.70 
   2  12  -1   15.70    4.40 
  -2 -12   0   94.69    6.10 
  -2 -12  -1  208.98    7.80 
  -2 -12  -2   27.50    4.50 
  -2 -12  -2   22.50    3.00 
  -2 -12  -3    5.40    3.60 
  -2 -12  -3    5.40    2.30 
  -2 -12  -4    9.20    4.10 
  -2 -12  -4    6.80    2.80 
  -2 -12  -5   12.00    5.00 
  -2 -12  -5   15.60    3.70 
  -2 -12  -6   -0.30    4.20 
  -2 -12  -6    7.70    3.60 
  -2 -12  -7    1.70    3.70 
   2  11  -7    8.00    4.70 
   2  11  -6    5.50    4.00 
  -2 -11   5    2.80    3.10 
   2  11  -5   -0.80    3.50 
  -2 -11   4   24.20    3.70 
   2  11  -4   21.20    4.50 
  -2 -11   3    4.10    2.60 
   2  11  -3    7.90    3.80 
  -2 -11   2   84.79    5.40 
   2  11  -2   85.09    7.60 
  -2 -11   1   -2.90    2.80 
   2  11  -1    2.70    3.50 
  -2 -11   0  111.89    6.10 
  -2 -11  -1  124.39    6.40 
  -2 -11  -1  121.49    4.90 
  -2 -11  -2   28.30    3.10 
  -2 -11  -2   27.10    4.30 
  -2 -11  -3    5.30    3.50 
  -2 -11  -3    4.70    2.40 
  -2 -11  -4    1.40    3.40 
  -2 -11  -4    3.00    2.40 
  -2 -11  -5   11.20    4.30 
  -2 -11  -5   11.90    3.40 
  -2 -11  -6    0.20    3.40 
  -2 -11  -6   -5.90    3.60 
  -2 -11  -7    3.30    3.80 
   2  10  -7   -3.80    3.40 
   2  10  -6   -0.60    3.40 
  -2 -10   5   -0.10    2.20 
   2  10  -5    1.60    3.70 
  -2 -10   4   65.59    4.50 
   2  10  -4   70.19    7.00 
  -2 -10   3   24.40    3.60 
   2  10  -3   18.40    4.00 
  -2 -10   2   30.10    3.80 
   2  10  -2   29.00    4.40 
  -2 -10   1   47.20    4.40 
   2  10  -1   42.50    4.90 
  -2 -10   0  304.07    8.30 
  -2 -10  -1   22.90    3.70 
  -2 -10  -1   22.00    2.30 
  -2 -10  -2    6.70    1.90 
  -2 -10  -2    9.10    3.30 
  -2 -10  -3    1.20    3.20 
  -2 -10  -3   -1.00    1.90 
  -2 -10  -4    4.30    3.40 
  -2 -10  -4    5.20    2.40 
  -2 -10  -5    3.50    2.80 
  -2 -10  -5   -1.30    3.40 
  -2 -10  -6    9.40    3.50 
  -2 -10  -6    9.40    4.20 
  -2 -10  -7    9.20    3.80 
   2   9  -7   19.80    5.10 
   2   9  -6   -3.40    2.80 
  -2  -9   5    0.90    2.20 
   2   9  -5    1.40    3.10 
  -2  -9   4   80.19    4.60 
   2   9  -4   84.99    7.00 
  -2  -9   3    2.60    2.50 
   2   9  -3    3.90    2.90 
  -2  -9   2  204.38    6.70 
   2   9  -2  202.68    8.60 
  -2  -9   1  121.69    5.40 
   2   9  -1  130.49    7.00 
  -2  -9   0    1.70    2.00 
  -2  -9   0    0.80    1.00 
  -2  -9  -1    0.30    1.20 
  -2  -9  -1    0.60    2.50 
  -2  -9  -2    3.90    1.80 
  -2  -9  -2    3.50    2.90 
  -2  -9  -3   23.60    3.10 
  -2  -9  -3   31.00    4.20 
  -2  -9  -4   11.70    3.50 
  -2  -9  -4    5.60    2.70 
  -2  -9  -5    1.60    3.70 
  -2  -9  -5    4.50    2.60 
  -2  -9  -6   -0.90    2.60 
  -2  -9  -6   -3.10    3.90 
  -2  -9  -7   19.40    4.60 
   2   8  -8   -3.70    3.00 
   2   8  -7    6.40    3.60 
   2   8  -6   38.30    5.20 
  -2  -8   5   38.50    3.70 
   2   8  -5   29.30    4.40 
  -2  -8   4   21.40    2.90 
   2   8  -4   15.20    3.40 
  -2  -8   3   25.20    3.00 
   2   8  -3   21.80    3.60 
  -2  -8   2    5.50    2.10 
   2   8  -2    2.60    2.40 
  -2  -8   1   37.10    3.40 
   2   8  -1   32.30    3.70 
  -2  -8   0   43.20    3.20 
   2   8   0   32.80    3.70 
  -2  -8  -1   48.90    3.80 
  -2  -8  -2   52.29    4.10 
  -2  -8  -3    0.80    2.60 
  -2  -8  -3   -2.10    1.60 
  -2  -8  -4   19.40    3.60 
  -2  -8  -4   18.80    3.20 
  -2  -8  -5  101.29    6.10 
  -2  -8  -5  103.29    6.40 
  -2  -8  -6   -0.60    3.30 
  -2  -8  -6    2.10    2.90 
  -2  -8  -7    0.40    2.80 
  -2  -8  -8   12.00    4.80 
   2   7  -8    5.50    3.70 
   2   7  -7   11.20    3.90 
   2   7  -6    3.20    2.70 
  -2  -7   5    0.20    1.80 
   2   7  -5    1.10    2.40 
  -2  -7   4   47.30    3.70 
   2   7  -4   49.99    5.20 
  -2  -7   3   19.20    2.60 
   2   7  -3   16.80    2.90 
  -2  -7   2   47.80    3.20 
   2   7  -2   55.09    4.50 
  -2  -7   1   65.59    3.60 
   2   7  -1   63.09    4.60 
  -2  -7   0   73.79    3.90 
   2   7   0   78.69    4.90 
  -2  -7  -1  211.48    5.90 
  -2  -7  -2   14.70    2.70 
  -2  -7  -3   12.50    2.90 
  -2  -7  -4    1.50    2.10 
  -2  -7  -4    0.60    2.60 
  -2  -7  -5   31.40    4.40 
  -2  -7  -5   30.80    4.20 
  -2  -7  -6    3.80    2.60 
  -2  -7  -6    2.30    3.00 
  -2  -7  -7    4.80    3.20 
  -2  -7  -8    8.90    4.20 
   2   6  -8    4.40    3.30 
   2   6  -7   40.40    5.40 
   2   6  -6   -0.50    2.30 
  -2  -6   5   80.19    4.30 
   2   6  -5   85.99    6.30 
  -2  -6   4   81.99    4.00 
   2   6  -4   76.39    5.50 
  -2  -6   3   45.00    3.10 
   2   6  -3   44.70    2.10 
   2   6  -3   52.29    4.40 
  -2  -6   2    2.10    1.50 
   2   6  -2    3.60    1.80 
  -2  -6   1  714.63   11.40 
   2   6  -1  720.83   13.20 
  -2  -6   0  131.09    4.40 
   2   6   0  127.79    5.40 
  -2  -6  -1  537.05    9.60 
  -2  -6  -2    6.20    2.10 
  -2  -6  -3  295.87    7.50 
  -2  -6  -4   -2.30    2.10 
  -2  -6  -4    1.00    2.00 
  -2  -6  -5   23.90    3.60 
  -2  -6  -5   21.80    3.60 
  -2  -6  -6    1.00    2.30 
  -2  -6  -6    4.30    3.00 
  -2  -6  -7    8.90    2.90 
  -2  -6  -8    2.50    3.20 
   2   5  -8    2.60    3.30 
   2   5  -7    1.40    2.60 
   2   5  -6    7.60    2.90 
  -2  -5   5   10.30    2.20 
   2   5  -5    5.40    2.80 
  -2  -5   4    7.70    1.80 
   2   5  -4    4.40    1.40 
   2   5  -4    5.80    2.30 
  -2  -5   3   62.79    3.10 
   2   5  -3   60.99    4.20 
   2   5  -3   62.89    2.40 
  -2  -5   2   10.10    1.70 
   2   5  -2    8.10    1.80 
  -2  -5   1    0.40    1.40 
   2   5  -1    1.70    1.50 
  -2  -5   0  735.03   11.20 
   2   5   0  748.23   12.70 
  -2  -5  -1   69.29    3.30 
  -2  -5  -2  921.11   14.10 
  -2  -5  -3  105.99    4.40 
  -2  -5  -4   59.19    4.00 
  -2  -5  -5   16.30    3.40 
  -2  -5  -5   17.90    3.20 
  -2  -5  -6    0.30    2.30 
  -2  -5  -6    2.60    2.50 
  -2  -5  -7    0.70    2.60 
  -2  -5  -8    7.20    3.50 
   2   4  -8    2.00    2.60 
   2   4  -7   10.30    3.10 
   2   4  -6   81.69    6.40 
  -2  -4   5   63.69    3.60 
   2   4  -5   62.99    3.90 
   2   4  -5   64.29    5.40 
  -2  -4   4   26.40    2.50 
   2   4  -4   31.20    2.50 
   2   4  -4   27.20    3.30 
  -2  -4   3  123.59    3.80 
   2   4  -3  125.89    3.50 
   2   4  -3  122.89    5.40 
  -2  -4   2    4.60    1.20 
   2   4  -2    3.00    1.40 
   2   4  -2    3.20    1.00 
  -2  -4   1  512.05    8.10 
   2   4  -1  522.75    9.60 
  -2  -4   0  209.78    4.60 
   2   4   0  210.18    5.50 
  -2  -4  -1  178.18    4.30 
  -2  -4  -2    8.00    1.80 
  -2  -4  -3  263.47    6.40 
  -2  -4  -4   62.39    3.80 
  -2  -4  -5   -1.80    1.90 
  -2  -4  -5   -0.70    2.30 
  -2  -4  -6   23.30    3.50 
  -2  -4  -6   22.00    3.40 
  -2  -4  -7    3.40    2.90 
  -2  -4  -8    1.10    2.80 
   2   3  -8    5.70    2.80 
   2   3  -7    6.10    2.70 
   2   3  -6    0.40    2.10 
   2   3  -6    2.50    2.30 
  -2  -3   5   38.20    2.90 
   2   3  -5   35.60    3.40 
   2   3  -5   26.90    3.80 
  -2  -3   4   65.89    3.10 
   2   3  -4   67.19    3.30 
   2   3  -4   63.79    4.70 
  -2  -3   3  712.43   10.60 
   2   3  -3  714.93   13.70 
   2   3  -3  723.73   10.80 
  -2  -3   2  429.66    6.80 
   2   3  -2  434.46    9.00 
   2   3  -2  434.76    6.50 
  -2  -3   1 1151.98   14.40 
   2   3  -1 1156.08   16.10 
  -2  -3   0  139.99    3.40 
   2   3   0  142.09    4.00 
  -2  -3  -1   17.20    1.70 
  -2  -3  -2  924.61   13.20 
  -2  -3  -3  126.69    4.20 
  -2  -3  -4    9.70    2.00 
  -2  -3  -5   -0.40    1.90 
  -2  -3  -5   -2.10    2.00 
  -2  -3  -6    6.80    2.60 
  -2  -3  -6    4.60    2.70 
  -2  -3  -7   35.30    4.50 
  -2  -3  -8    7.50    3.30 
   2   2  -8    8.60    2.90 
   2   2  -7    9.80    2.90 
   2   2  -6   -0.10    1.80 
  -2  -2   5   35.20    2.80 
   2   2  -5   31.60    3.20 
  -2  -2   4    3.10    1.30 
   2   2  -4    0.50    1.30 
  -2  -2   3  461.25    7.40 
   2   2  -3  457.25    8.10 
  -2  -2   2   36.60    1.70 
   2   2  -2   33.00    2.70 
   2   2  -2   34.60    1.80 
  -2  -2   1  515.45    6.80 
   2   2  -1  497.45    8.30 
  -2  -2   0  511.95    7.00 
   2   2   0  501.55    8.20 
  -2  -2  -1   31.70    1.80 
  -2  -2  -2    6.70    1.40 
  -2  -2  -3   16.20    1.90 
  -2  -2  -4  121.39    4.50 
  -2  -2  -5   55.09    4.40 
  -2  -2  -5   60.69    3.80 
  -2  -2  -6   21.40    3.40 
  -2  -2  -6   18.10    3.10 
  -2  -2  -7   -1.70    2.10 
  -2  -2  -8    3.50    2.90 
   2   1  -8   -1.40    3.00 
   2   1  -7    5.30    2.70 
   2   1  -6    1.20    2.30 
   2   1  -5    0.00    1.40 
   2   1  -5    4.50    1.90 
  -2  -1   4   30.00    2.10 
   2   1  -4   31.30    2.80 
  -2  -1   3  145.09    3.50 
   2   1  -3  138.19    4.20 
  -2  -1   2  682.83    8.80 
   2   1  -2  695.23    9.90 
  -2  -1   1   54.79    1.30 
  -2  -1   0    0.50    0.40 
  -2  -1  -1  535.95    7.50 
  -2  -1  -2    7.10    1.40 
  -2  -1  -3    7.40    1.50 
  -2  -1  -4   22.30    2.30 
  -2  -1  -5   12.60    2.60 
  -2  -1  -5   15.30    2.60 
  -2  -1  -6   -0.20    2.00 
  -2  -1  -6    1.30    2.00 
  -2  -1  -7    3.10    2.50 
  -2  -1  -8   30.00    4.60 
   2   0  -8    5.00    3.20 
   2   0  -7    1.70    2.70 
   2   0  -6    2.20    2.20 
   2   0  -5    0.40    1.40 
   2   0  -5   -0.50    1.70 
   2   0  -4   37.00    2.20 
   2   0  -4   37.90    3.20 
   2   0  -3    0.20    0.80 
   2   0  -3   -1.30    1.00 
   2   0  -2 9999.00  113.19 
   2   0  -1    0.00    0.70 
   2   0   0    0.00    0.20 
   2   0   1   -0.10    0.70 
   2   0   2   37.60    2.10 
   2   0   3   -1.20    1.10 
   2   0   4  109.29    4.40 
  -2   0  -5   -1.70    1.50 
  -2   0  -5   -0.20    1.70 
  -2   0  -6   17.10    2.80 
  -2   0  -6   14.50    2.90 
  -2   0  -7    3.50    2.30 
  -2   0  -8   -1.40    2.40 
   2  -1  -8   -1.60    2.70 
   2  -1  -7    5.00    3.00 
   2  -1  -6    2.30    2.20 
   2  -1  -5    0.80    1.90 
   2  -1  -5    3.60    1.70 
   2  -1  -4   31.60    2.30 
   2  -1  -4   34.90    3.20 
   2  -1  -3  148.59    4.70 
   2  -1  -3  148.89    3.50 
   2  -1  -2  702.83   10.60 
   2  -1  -2  683.13    8.90 
   2  -1  -1   56.69    2.00 
   2  -1  -1   59.09    1.40 
   2  -1   0    0.30    0.30 
   2  -1   1  549.25    7.70 
   2  -1   2    6.70    1.30 
   2  -1   3    8.10    1.70 
   2  -1   4   24.80    2.60 
  -2   1  -5   11.00    2.30 
   2  -1   5   15.00    2.60 
  -2   1  -6   -1.90    1.70 
  -2   1  -6    2.60    1.80 
  -2   1  -7    1.80    2.30 
  -2   1  -8   28.20    4.40 
   2  -2  -8   -1.90    2.60 
   2  -2  -7   10.70    3.10 
   2  -2  -6   -0.20    2.20 
   2  -2  -5   35.80    3.80 
   2  -2  -5   39.20    3.00 
   2  -2  -4    3.30    1.40 
   2  -2  -4    4.00    1.80 
   2  -2  -3  478.25    9.40 
   2  -2  -3  475.15    7.60 
   2  -2  -2   36.10    1.80 
   2  -2  -2   34.80    2.40 
   2  -2  -1  518.25    7.80 
   2  -2  -1  518.45    7.00 
   2  -2   0  487.55    6.70 
   2  -2   1   30.40    1.80 
  -2   2  -2    3.50    1.10 
   2  -2   2    4.50    1.30 
   2  -2   3   15.90    2.00 
   2  -2   4  125.19    4.70 
  -2   2  -5   63.49    4.00 
   2  -2   5   58.59    3.90 
  -2   2  -6   23.50    3.20 
   2  -2   6   21.80    3.20 
  -2   2  -7    1.00    2.10 
  -2   2  -8    9.10    2.90 
   2  -3  -8   -3.30    2.70 
   2  -3  -7    3.40    2.90 
   2  -3  -6    2.60    2.40 
   2  -3  -5   36.80    4.00 
   2  -3  -5   39.60    3.40 
   2  -3  -4   69.69    3.30 
   2  -3  -4   69.09    4.30 
   2  -3  -3  750.12   11.00 
   2  -3  -3  744.43   12.90 
   2  -3  -2  444.46    7.10 
   2  -3  -2  450.05    8.30 
   2  -3  -1 1151.28   14.90 
   2  -3  -1 1140.69   14.40 
   2  -3   0  137.19    3.30 
  -2   3  -1   18.00    1.90 
   2  -3   1   12.30    1.60 
  -2   3  -2  889.41   13.40 
   2  -3   2  868.41   12.70 
  -2   3  -3  121.69    4.70 
   2  -3   3  126.59    4.20 
  -2   3  -4    5.10    1.80 
   2  -3   4    7.90    2.10 
  -2   3  -5   -3.40    1.70 
  -2   3  -5   -1.40    1.30 
   2  -3   5    2.30    1.90 
  -2   3  -6    5.50    2.00 
  -2   3  -6    5.60    2.30 
   2  -3   6    3.90    2.50 
  -2   3  -7   31.00    4.30 
  -2   3  -8   12.90    3.20 
   2  -4  -8   -0.10    3.10 
   2  -4  -7   14.70    3.80 
   2  -4  -6   92.69    5.90 
   2  -4  -5   66.79    5.00 
   2  -4  -5   75.19    4.20 
   2  -4  -4   34.80    3.20 
   2  -4  -4   36.20    3.10 
   2  -4  -3  122.09    4.80 
   2  -4  -3  121.99    3.90 
   2  -4  -2    3.80    1.30 
   2  -4  -2    5.40    1.60 
   2  -4  -1  515.95    8.30 
   2  -4  -1  525.95    8.30 
   2  -4   0  218.28    3.90 
   2  -4   0  204.28    4.50 
  -2   4  -1  179.28    4.70 
   2  -4   1  183.48    4.40 
  -2   4  -2    8.10    1.60 
   2  -4   2   10.20    1.70 
  -2   4  -3  252.27    7.10 
   2  -4   3  249.08    6.20 
  -2   4  -4   56.89    4.20 
   2  -4   4   60.89    3.80 
  -2   4  -5   -0.60    1.50 
  -2   4  -5    0.00    1.80 
   2  -4   5   -0.90    1.80 
  -2   4  -6   22.20    3.60 
   2  -4   6   23.10    3.50 
  -2   4  -7    5.60    2.80 
  -2   4  -8    4.90    2.80 
   2  -5  -8    0.70    3.30 
   2  -5  -7    0.70    2.90 
   2  -5  -6    6.80    2.90 
   2  -5  -5    9.30    2.80 
   2  -5  -5    9.20    2.70 
   2  -5  -4    4.20    2.20 
   2  -5  -4    6.90    2.40 
   2  -5  -3   63.69    3.90 
   2  -5  -3   62.99    3.50 
   2  -5  -2   11.00    2.10 
   2  -5  -2    8.50    1.60 
   2  -5  -1    0.90    1.10 
   2  -5  -1    1.50    1.60 
   2  -5   0  760.52   11.40 
   2  -5   0  734.13    9.90 
  -2   5  -1   74.09    3.60 
   2  -5   1   65.09    2.90 
  -2   5  -2  885.01   14.50 
   2  -5   2  884.11   13.50 
  -2   5  -3  108.29    5.00 
   2  -5   3   97.79    4.10 
  -2   5  -4   59.39    4.40 
  -2   5  -4   60.69    3.10 
   2  -5   4   55.19    3.60 
  -2   5  -5   14.60    3.00 
   2  -5   5   20.30    3.10 
  -2   5  -6    2.20    2.20 
   2  -5   6    1.10    2.10 
  -2   5  -7    0.90    2.20 
  -2   5  -8    1.00    3.00 
   2  -6  -8    1.40    3.50 
   2  -6  -7   45.80    5.40 
   2  -6  -6    3.00    2.70 
   2  -6  -5   90.09    5.30 
   2  -6  -5   96.89    6.00 
   2  -6  -4   84.59    4.40 
   2  -6  -4   84.19    5.20 
   2  -6  -3   52.59    3.70 
   2  -6  -3   38.90    3.40 
   2  -6  -2    0.20    1.30 
   2  -6  -2    1.30    1.80 
   2  -6  -1  736.23   11.20 
   2  -6  -1  717.23   11.60 
   2  -6   0  131.39    4.20 
   2  -6   0  125.99    3.20 
  -2   6  -1  535.85   10.50 
   2  -6   1  530.05    9.40 
  -2   6  -2    2.80    1.70 
   2  -6   2    0.00    1.60 
  -2   6  -3  289.17    8.20 
   2  -6   3  287.97    7.30 
  -2   6  -4    0.70    1.80 
   2  -6   4    0.90    1.90 
  -2   6  -5   26.40    3.80 
   2  -6   5   26.70    3.50 
  -2   6  -6    4.10    2.50 
   2  -6   6    2.10    2.20 
  -2   6  -7    6.20    3.20 
  -2   6  -8    0.80    2.90 
   2  -7  -8    4.60    3.80 
   2  -7  -7   10.60    3.80 
   2  -7  -6    2.10    2.80 
   2  -7  -5    0.20    2.30 
   2  -7  -5    0.00    3.00 
   2  -7  -4   54.99    4.60 
   2  -7  -4   49.20    4.50 
   2  -7  -3   16.50    2.60 
   2  -7  -3   19.60    2.90 
   2  -7  -2   50.29    3.50 
   2  -7  -2   47.70    3.20 
   2  -7  -1   71.79    3.10 
   2  -7  -1   72.99    3.90 
   2  -7   0   72.29    2.60 
   2  -7   0   71.69    3.80 
  -2   7  -1  211.28    6.80 
   2  -7   1  216.38    6.00 
  -2   7  -2   13.90    2.70 
   2  -7   2   14.30    2.50 
  -2   7  -3    4.60    2.20 
   2  -7   3    8.20    2.30 
  -2   7  -4    2.00    2.20 
   2  -7   4    5.00    2.20 
  -2   7  -5   29.10    4.00 
   2  -7   5   38.40    3.80 
  -2   7  -6    1.60    2.80 
   2  -7   6    4.00    2.70 
  -2   7  -7    0.20    3.00 
  -2   7  -8    3.30    3.90 
   2  -8  -8   -3.60    3.50 
   2  -8  -7    6.70    3.60 
   2  -8  -6   36.60    4.90 
   2  -8  -5   30.90    4.00 
   2  -8  -5   34.40    4.30 
   2  -8  -4   22.10    3.40 
   2  -8  -4   20.70    3.50 
   2  -8  -3   23.10    3.00 
   2  -8  -3   21.20    3.30 
   2  -8  -2    4.90    2.50 
   2  -8  -2    1.60    1.50 
   2  -8  -1   42.20    3.60 
   2  -8  -1   35.30    2.50 
   2  -8   0   38.70    3.50 
   2  -8   0   39.50    2.30 
  -2   8  -1   45.30    4.50 
   2  -8   1   45.30    3.50 
  -2   8  -2   51.89    4.70 
   2  -8   2   50.89    3.80 
  -2   8  -3    1.60    2.40 
   2  -8   3    0.80    2.00 
  -2   8  -4   14.90    3.30 
   2  -8   4   16.50    3.00 
  -2   8  -5   87.29    6.60 
   2  -8   5   84.49    5.20 
  -2   8  -6    2.40    2.80 
   2  -8   6    1.50    2.40 
  -2   8  -7   -3.70    3.10 
   2  -9  -7   28.90    5.30 
   2  -9  -6    1.30    2.90 
   2  -9  -5    0.30    3.00 
   2  -9  -5   -1.30    2.40 
   2  -9  -4   76.49    5.40 
   2  -9  -4   80.19    5.20 
   2  -9  -3    0.60    2.00 
   2  -9  -3   -1.70    2.60 
   2  -9  -2  194.58    6.70 
   2  -9  -2  199.88    6.20 
   2  -9  -1  118.49    4.30 
   2  -9  -1  119.99    5.40 
   2  -9   0    3.00    2.00 
   2  -9   0    2.60    1.20 
  -2   9  -1    5.30    3.00 
   2  -9   1   -0.80    2.20 
  -2   9  -2    8.40    3.30 
   2  -9   2    6.60    2.60 
  -2   9  -3   27.20    4.20 
   2  -9   3   31.20    3.70 
  -2   9  -4    6.00    3.00 
   2  -9   4    9.60    2.80 
  -2   9  -5   -0.30    3.10 
   2  -9   5    3.50    2.50 
  -2   9  -6   -2.60    3.00 
   2  -9   6    3.60    2.80 
  -2   9  -7   14.70    4.70 
   2 -10  -7    3.60    3.80 
   2 -10  -6    0.90    3.00 
   2 -10  -5    1.80    2.80 
   2 -10  -5   -0.40    3.40 
   2 -10  -4   71.19    5.30 
   2 -10  -4   61.79    5.20 
   2 -10  -3   25.50    3.90 
   2 -10  -3   19.00    3.10 
   2 -10  -2   27.60    3.90 
   2 -10  -2   24.90    2.90 
   2 -10  -1   47.20    4.50 
   2 -10  -1   43.60    3.10 
   2 -10   0  325.17    8.70 
  -2  10  -1   20.80    3.80 
   2 -10   1   23.40    3.50 
  -2  10  -2    8.10    3.30 
   2 -10   2    4.30    2.70 
  -2  10  -3    0.40    3.00 
   2 -10   3   -0.60    2.30 
  -2  10  -4    7.00    3.30 
   2 -10   4    8.00    2.80 
  -2  10  -5   -1.50    3.30 
   2 -10   5    5.20    3.00 
  -2  10  -6   12.80    4.20 
   2 -10   6   16.50    3.90 
  -2  10  -7    1.50    4.00 
   2 -11  -7   21.20    5.10 
   2 -11  -6   12.20    4.10 
   2 -11  -5    0.40    2.60 
   2 -11  -5   -3.50    3.20 
   2 -11  -4   24.00    4.20 
   2 -11  -4   19.10    3.60 
   2 -11  -3    4.10    2.50 
   2 -11  -3    4.00    3.20 
   2 -11  -2   84.29    5.80 
   2 -11  -2   84.59    4.90 
   2 -11  -1   -0.20    1.70 
   2 -11  -1   -2.60    2.90 
   2 -11   0  104.69    6.00 
   2 -11   1  122.39    6.10 
  -2  11  -2   19.30    4.20 
   2 -11   2   30.70    4.10 
  -2  11  -3    3.50    3.80 
   2 -11   3    5.10    2.80 
  -2  11  -4   -0.20    3.20 
   2 -11   4    4.00    2.70 
  -2  11  -5    8.90    4.00 
   2 -11   5   10.60    3.30 
  -2  11  -6   -3.30    3.30 
   2 -11   6    4.00    3.20 
  -2  11  -7   -4.40    4.10 
   2 -12  -7   -5.30    3.70 
   2 -12  -6   14.90    4.50 
   2 -12  -5    2.10    3.00 
   2 -12  -5    2.20    3.60 
   2 -12  -4   21.80    4.30 
   2 -12  -4   25.60    3.90 
   2 -12  -3   76.39    5.20 
   2 -12  -3   85.19    6.00 
   2 -12  -2   13.10    2.80 
   2 -12  -2   13.20    3.80 
   2 -12  -1   12.90    3.80 
   2 -12   0  107.29    6.30 
   2 -12   1  201.58    7.80 
  -2  12  -2   17.70    4.40 
   2 -12   2   22.40    3.90 
  -2  12  -3    4.20    4.20 
   2 -12   3    8.10    3.10 
  -2  12  -4    2.20    3.80 
   2 -12   4    7.80    3.10 
  -2  12  -5    7.20    4.60 
   2 -12   5   14.30    3.60 
  -2  12  -6    2.60    4.20 
   2 -12   6    9.20    3.80 
   2 -13  -6   18.50    5.00 
   2 -13  -5   -1.50    3.50 
   2 -13  -5   -0.20    3.00 
   2 -13  -4    2.50    2.80 
   2 -13  -4    2.80    3.60 
   2 -13  -3   -1.10    2.10 
   2 -13  -3    1.80    3.50 
   2 -13  -2   13.30    3.90 
   2 -13  -1    4.50    3.50 
   2 -13   0   38.90    4.90 
   2 -13   1  125.09    6.80 
  -2  13  -2  204.58   10.30 
   2 -13   2  204.88    8.30 
  -2  13  -3   -4.90    3.60 
   2 -13   3    6.00    3.10 
  -2  13  -4    2.10    4.10 
   2 -13   4    6.20    3.30 
  -2  13  -5    2.60    4.30 
   2 -13   5    9.30    3.50 
  -2  13  -6   -3.50    4.70 
   2 -14  -6   -4.20    3.70 
   2 -14  -5    3.70    4.10 
   2 -14  -5    3.10    3.50 
   2 -14  -4   11.10    4.30 
   2 -14  -4    8.70    3.40 
   2 -14  -3   18.70    4.40 
   2 -14  -2    2.20    3.40 
   2 -14  -1    6.30    3.60 
   2 -14   0    2.40    3.30 
   2 -14   1    7.00    3.60 
  -2  14  -2    2.10    4.10 
   2 -14   2    3.20    3.10 
  -2  14  -3   -2.50    4.00 
   2 -14   3    1.40    3.00 
  -2  14  -4   -8.20    4.50 
   2 -14   4   -1.80    2.80 
  -2  14  -5   -9.90    4.60 
   2 -14   5    2.20    3.00 
  -2  14  -6   -3.70    5.40 
   2 -15  -5    6.10    4.10 
   2 -15  -5   10.80    4.80 
   2 -15  -4    2.40    3.80 
   2 -15  -3   22.60    4.80 
   2 -15  -2    2.00    3.50 
   2 -15  -1    7.30    3.20 
   2 -15   0    1.90    3.60 
   2 -15   1    4.60    3.40 
   2 -15   2    4.40    3.50 
  -2  15  -3   -1.30    4.50 
   2 -15   3    8.50    3.50 
  -2  15  -4    1.10    4.70 
   2 -15   4    4.90    3.40 
  -2  15  -5   -6.50    4.60 
   2 -15   5    5.70    3.50 
   2 -16  -4    0.60    4.40 
   2 -16  -3    0.80    3.80 
   2 -16  -2    4.80    4.10 
   2 -16  -1   13.60    4.40 
   2 -16   0   10.60    4.10 
   2 -16   1   22.90    4.70 
   2 -16   2   21.40    4.70 
  -2  16  -3   -3.60    4.60 
   2 -16   3    6.90    3.70 
  -2  16  -4   -3.50    4.90 
   2 -16   4    1.60    3.20 
  -2  16  -5   -7.30    5.70 
   2 -16   5    9.80    3.90 
   2 -17  -4    8.80    5.00 
   2 -17  -3    8.30    4.40 
   2 -17  -2   24.10    5.00 
   2 -17  -1    3.00    4.00 
   2 -17   0    2.40    3.70 
   2 -17   1    8.10    4.00 
   2 -17   2   25.60    5.00 
   2 -17   3   19.20    4.70 
  -2  17  -4    0.20    5.50 
   2 -18  -2    7.80    4.60 
   2 -18  -1    8.50    4.60 
   2 -18   0    2.80    3.80 
   2 -18   1    0.10    3.60 
   2 -18   2    4.90    4.20 
  -3 -18   3    3.20    4.10 
   3  18  -3   -8.50    5.20 
  -3 -18   2    3.90    3.90 
  -3 -18   1    5.70    4.10 
  -3 -18   0    1.30    4.10 
  -3 -18  -1    6.40    4.50 
  -3 -18  -2    1.00    4.90 
  -3 -17   4    9.70    4.30 
   3  17  -4   -0.20    6.20 
  -3 -17   3    6.90    3.90 
   3  17  -3   -6.60    5.60 
  -3 -17   2   -2.10    3.00 
  -3 -17   1    8.00    4.10 
  -3 -17   0    0.20    3.90 
  -3 -17  -1   25.40    5.30 
  -3 -17  -2    0.30    4.00 
  -3 -17  -3   14.10    5.20 
   3  16  -5   -2.50    5.30 
  -3 -16   4    1.10    3.10 
   3  16  -4   -7.40    4.60 
  -3 -16   3    3.20    3.20 
   3  16  -3   -2.30    4.90 
  -3 -16   2    3.60    3.40 
   3  16  -2   -4.30    4.20 
  -3 -16   1    7.70    4.00 
  -3 -16   0    3.90    3.90 
  -3 -16  -1   11.40    4.30 
  -3 -16  -2    6.60    4.30 
  -3 -16  -3   -0.40    3.90 
  -3 -16  -4    7.90    4.90 
   3  15  -5    3.60    5.40 
  -3 -15   4   25.30    4.40 
   3  15  -4    7.50    5.40 
  -3 -15   3    6.10    3.30 
   3  15  -3   -2.40    4.40 
  -3 -15   2   -0.50    2.90 
   3  15  -2   -3.30    4.40 
  -3 -15   1   17.10    4.30 
  -3 -15   0    1.70    3.60 
  -3 -15  -1   14.20    4.30 
  -3 -15  -2    4.30    4.20 
  -3 -15  -3   -0.30    3.90 
  -3 -15  -4   -1.50    4.10 
  -3 -15  -5    4.00    4.70 
  -3 -15  -5    4.10    3.70 
   3  14  -6   -9.40    4.90 
   3  14  -5    9.30    5.20 
  -3 -14   4   -1.40    2.80 
   3  14  -4    0.90    4.40 
  -3 -14   3    8.60    3.20 
   3  14  -3    3.20    4.50 
  -3 -14   2    7.00    3.40 
   3  14  -2    3.20    4.40 
  -3 -14   1   43.90    5.20 
  -3 -14   0   13.70    4.00 
  -3 -14  -1   20.40    4.60 
  -3 -14  -2    2.00    3.60 
  -3 -14  -3    0.80    3.90 
  -3 -14  -4    7.80    4.50 
  -3 -14  -4    8.70    3.10 
  -3 -14  -5   11.50    3.80 
  -3 -14  -5   12.20    4.90 
  -3 -14  -6   -6.30    3.50 
  -3 -14  -6   -7.00    5.00 
   3  13  -6   -3.00    4.70 
   3  13  -5   -0.40    4.70 
  -3 -13   4   43.80    4.90 
   3  13  -4   29.60    5.80 
  -3 -13   3    1.60    2.70 
   3  13  -3   -2.20    3.80 
  -3 -13   2    1.90    2.90 
   3  13  -2   -1.70    3.60 
  -3 -13   1   47.00    5.10 
   3  13  -1   36.30    5.50 
  -3 -13   0   20.70    3.70 
  -3 -13  -1   20.40    4.30 
  -3 -13  -2   12.00    3.40 
  -3 -13  -3   10.80    2.70 
  -3 -13  -3    7.40    4.00 
  -3 -13  -4   16.80    3.70 
  -3 -13  -4   12.50    4.50 
  -3 -13  -5    2.30    2.90 
  -3 -13  -5   -4.00    3.90 
  -3 -13  -6    2.70    3.50 
  -3 -13  -6    2.00    4.70 
   3  12  -6    2.00    4.10 
   3  12  -5    1.50    4.50 
  -3 -12   4   19.20    3.60 
   3  12  -4   14.50    4.60 
  -3 -12   3    5.70    2.80 
   3  12  -3    5.40    3.80 
  -3 -12   2    3.00    2.90 
   3  12  -2    1.60    3.80 
  -3 -12   1   60.59    5.30 
   3  12  -1   66.99    7.70 
  -3 -12   0    1.40    3.30 
  -3 -12  -1    4.60    3.50 
  -3 -12  -2   13.70    3.40 
  -3 -12  -2   12.40    2.50 
  -3 -12  -3   12.10    3.90 
  -3 -12  -3   18.40    3.00 
  -3 -12  -4   -6.00    3.30 
  -3 -12  -4    0.50    2.30 
  -3 -12  -5    0.10    4.00 
  -3 -12  -5    7.30    3.20 
  -3 -12  -6   13.50    4.50 
  -3 -12  -6   11.20    5.30 
   3  11  -7    1.20    4.70 
   3  11  -6    1.00    4.10 
   3  11  -5   -2.00    3.30 
  -3 -11   4    9.10    2.70 
   3  11  -4    8.10    3.80 
  -3 -11   3   43.60    4.40 
   3  11  -3   36.10    5.30 
  -3 -11   2  148.29    6.60 
   3  11  -2  152.38    9.00 
  -3 -11   1    9.30    3.30 
   3  11  -1    3.40    3.60 
  -3 -11   0   14.00    3.70 
  -3 -11  -1   -1.40    2.40 
  -3 -11  -1    0.50    1.50 
  -3 -11  -2    4.60    3.40 
  -3 -11  -2    2.90    2.00 
  -3 -11  -3    0.90    3.50 
  -3 -11  -3    2.60    2.30 
  -3 -11  -4   29.80    4.70 
  -3 -11  -4   30.30    4.00 
  -3 -11  -5    3.10    3.00 
  -3 -11  -5   -0.80    3.70 
  -3 -11  -6    6.60    3.50 
  -3 -11  -6   -3.10    3.90 
  -3 -11  -7    3.00    3.70 
   3  10  -7    1.70    3.80 
   3  10  -6   -1.00    3.20 
   3  10  -5   14.30    4.20 
  -3 -10   4    7.70    2.50 
   3  10  -4    0.30    3.10 
  -3 -10   3   26.60    3.50 
   3  10  -3   19.50    4.20 
  -3 -10   2   58.29    4.60 
   3  10  -2   64.79    6.50 
  -3 -10   1    5.10    2.80 
   3  10  -1    8.50    3.50 
  -3 -10   0   10.80    3.20 
  -3 -10  -1   13.30    2.90 
  -3 -10  -2    1.00    3.10 
  -3 -10  -3   47.00    4.30 
  -3 -10  -3   38.50    4.80 
  -3 -10  -4   28.50    4.50 
  -3 -10  -4   31.00    3.90 
  -3 -10  -5    3.20    2.70 
  -3 -10  -5   -1.20    3.50 
  -3 -10  -6   12.00    3.80 
  -3 -10  -6    7.40    4.10 
  -3 -10  -7    3.30    3.30 
   3   9  -7   -0.70    3.30 
   3   9  -6   -0.30    3.40 
   3   9  -5   -0.50    2.80 
  -3  -9   4    5.70    2.20 
   3   9  -4    6.20    3.20 
  -3  -9   3    9.50    2.60 
   3   9  -3   14.70    3.60 
  -3  -9   2   17.00    3.00 
   3   9  -2   14.70    3.50 
  -3  -9   1  183.58    6.30 
   3   9  -1  180.18    8.10 
  -3  -9   0   63.09    4.40 
  -3  -9  -1    1.70    2.60 
  -3  -9  -2  115.19    5.30 
  -3  -9  -3   -0.30    2.90 
  -3  -9  -4   -1.70    2.10 
  -3  -9  -4   -0.50    3.00 
  -3  -9  -5   18.30    4.50 
  -3  -9  -5   19.90    3.50 
  -3  -9  -6   14.40    3.70 
  -3  -9  -6    9.10    4.10 
  -3  -9  -7   11.10    3.90 
   3   8  -8    2.30    3.60 
   3   8  -7   -1.60    3.30 
   3   8  -6   72.79    7.20 
   3   8  -5    0.80    2.60 
  -3  -8   4   60.89    4.20 
   3   8  -4   60.99    6.00 
  -3  -8   3   34.30    3.30 
   3   8  -3   36.50    4.30 
  -3  -8   2   72.79    4.10 
   3   8  -2   74.99    5.60 
  -3  -8   1   79.99    4.30 
   3   8  -1   79.89    5.60 
  -3  -8   0   53.49    3.90 
   3   8   0   54.79    5.00 
  -3  -8  -1  258.37    7.30 
  -3  -8  -2  136.99    5.70 
  -3  -8  -3    5.40    2.90 
  -3  -8  -4    0.70    2.30 
  -3  -8  -4    3.00    3.00 
  -3  -8  -5   56.69    5.20 
  -3  -8  -5   67.79    5.40 
  -3  -8  -6   -7.40    2.80 
  -3  -8  -6    1.90    2.60 
  -3  -8  -7    6.00    3.20 
  -3  -8  -8   12.50    4.20 
   3   7  -8   -1.50    3.30 
   3   7  -7   11.00    3.80 
   3   7  -6    0.30    2.60 
   3   7  -5   11.40    3.30 
  -3  -7   4    2.90    1.80 
   3   7  -4    1.00    2.30 
  -3  -7   3   10.80    2.20 
   3   7  -3   11.60    2.80 
  -3  -7   2   12.50    2.30 
   3   7  -2   10.90    2.60 
  -3  -7   1   96.09    4.20 
   3   7  -1   99.49    5.40 
  -3  -7   0   21.00    2.40 
   3   7   0   16.70    2.80 
  -3  -7  -1  255.47    6.50 
  -3  -7  -2  204.58    6.40 
  -3  -7  -3  218.48    7.00 
  -3  -7  -4   12.90    3.50 
  -3  -7  -5    1.90    2.40 
  -3  -7  -5    0.40    3.10 
  -3  -7  -6   10.10    3.80 
  -3  -7  -6    4.60    2.80 
  -3  -7  -7    7.00    3.30 
  -3  -7  -8    2.20    3.10 
   3   6  -8    2.60    3.50 
   3   6  -7   -0.30    2.90 
   3   6  -6   66.39    6.30 
   3   6  -5  198.78    9.30 
  -3  -6   4   74.99    3.60 
   3   6  -4   77.69    5.60 
  -3  -6   3   21.80    2.40 
   3   6  -3   14.60    2.70 
   3   6  -3   17.10    1.60 
  -3  -6   2   -2.20    1.50 
   3   6  -2    0.10    1.60 
  -3  -6   1  100.09    3.90 
   3   6  -1  107.69    5.00 
  -3  -6   0  604.34   10.20 
   3   6   0  580.24   11.60 
  -3  -6  -1   50.19    3.30 
  -3  -6  -2   17.80    2.60 
  -3  -6  -3  155.38    5.60 
  -3  -6  -4   39.20    3.90 
  -3  -6  -5   -3.60    2.30 
  -3  -6  -5   -2.60    2.10 
  -3  -6  -6    7.50    2.80 
  -3  -6  -6    3.30    2.90 
  -3  -6  -7   12.80    3.50 
  -3  -6  -8    3.00    3.20 
   3   5  -8    2.90    3.10 
   3   5  -7   -0.10    2.40 
   3   5  -6   33.50    4.60 
   3   5  -5    4.10    2.50 
  -3  -5   4    2.40    1.50 
   3   5  -4    0.10    1.90 
   3   5  -4   -0.40    1.40 
  -3  -5   3  434.36    8.10 
   3   5  -3  438.46    7.30 
   3   5  -3  462.15   11.20 
  -3  -5   2   32.70    2.40 
   3   5  -2   36.00    3.00 
   3   5  -2   34.00    1.80 
  -3  -5   1   24.60    2.30 
   3   5  -1   29.10    3.00 
  -3  -5   0  555.84    9.30 
   3   5   0  560.94   10.70 
  -3  -5  -1 1162.38   16.40 
  -3  -5  -2   79.69    3.70 
  -3  -5  -3   -0.50    1.80 
  -3  -5  -4  361.36    8.80 
  -3  -5  -5   15.60    3.40 
  -3  -5  -6    4.00    2.50 
  -3  -5  -6    1.60    2.90 
  -3  -5  -7    2.50    2.60 
  -3  -5  -8    6.90    3.50 
   3   4  -8    2.50    2.70 
   3   4  -7   29.60    4.70 
   3   4  -6   15.20    3.30 
   3   4  -5   83.89    6.10 
   3   4  -5   86.29    4.40 
  -3  -4   4    0.90    1.30 
   3   4  -4   -0.20    1.30 
   3   4  -4    0.00    1.70 
  -3  -4   3    1.20    1.20 
   3   4  -3   -1.60    1.30 
   3   4  -3    0.40    1.10 
  -3  -4   2    2.50    1.20 
   3   4  -2    1.80    0.90 
   3   4  -2   -0.10    1.20 
  -3  -4   1  628.04    9.30 
   3   4  -1  628.54   11.00 
  -3  -4   0  861.01   12.10 
   3   4   0  860.71   13.30 
  -3  -4  -1  159.78    4.40 
  -3  -4  -2  157.78    4.70 
  -3  -4  -3  138.49    4.80 
  -3  -4  -4    1.70    1.90 
  -3  -4  -5   25.70    3.40 
  -3  -4  -6    2.80    2.10 
  -3  -4  -6   -0.10    2.70 
  -3  -4  -7    0.40    2.50 
  -3  -4  -8   -1.80    2.50 
   3   3  -8   10.10    3.20 
   3   3  -7    0.60    2.30 
   3   3  -6    1.90    2.30 
   3   3  -6   -0.20    1.80 
   3   3  -5   16.90    2.40 
   3   3  -5   11.00    3.00 
  -3  -3   4   66.89    3.00 
   3   3  -4   69.89    3.50 
   3   3  -4   77.49    5.10 
  -3  -3   3  576.74    8.70 
   3   3  -3  561.74    9.20 
   3   3  -3  575.84   12.10 
  -3  -3   2   35.70    1.80 
   3   3  -2   34.50    2.00 
   3   3  -2   31.10    2.80 
  -3  -3   1   12.20    1.40 
   3   3  -1    9.60    1.50 
  -3  -3   0  216.28    4.40 
   3   3   0  223.98    5.10 
   3   3   0  216.58    4.00 
  -3  -3  -1 1078.49   14.50 
  -3  -3  -2  272.77    5.80 
  -3  -3  -3  197.08    5.50 
  -3  -3  -4   42.10    3.20 
  -3  -3  -5   10.70    2.80 
  -3  -3  -6   13.10    2.90 
  -3  -3  -6   16.40    3.20 
  -3  -3  -7    6.80    2.90 
  -3  -3  -8   -3.10    2.80 
   3   2  -8    6.60    2.70 
   3   2  -7    6.50    2.70 
   3   2  -6    3.70    2.10 
   3   2  -5   13.90    2.50 
  -3  -2   4    3.50    1.30 
   3   2  -4    3.20    1.40 
  -3  -2   3  112.79    3.00 
   3   2  -3  110.39    3.70 
  -3  -2   2  848.42   10.80 
   3   2  -2  865.11   14.10 
   3   2  -2  857.61   11.70 
  -3  -2   1   76.69    2.10 
   3   2  -1   84.09    2.70 
   3   2  -1   78.19    3.00 
  -3  -2   0 1780.32   20.80 
   3   2   0 1785.52   21.50 
   3   2   0 1781.22   21.30 
  -3  -2  -1 2701.93   31.50 
  -3  -2  -2   78.89    3.00 
  -3  -2  -3   51.69    2.80 
  -3  -2  -4   15.60    2.20 
  -3  -2  -5    3.30    2.10 
  -3  -2  -6    2.20    2.50 
  -3  -2  -6    2.10    2.10 
  -3  -2  -7    6.10    2.70 
  -3  -2  -8   -0.40    2.90 
   3   1  -8   -1.90    2.70 
   3   1  -7   18.40    3.70 
   3   1  -6    7.50    2.50 
   3   1  -5   13.00    2.50 
  -3  -1   4   75.29    2.90 
   3   1  -4   78.89    3.90 
  -3  -1   3   10.40    1.20 
   3   1  -3    7.80    1.50 
  -3  -1   2 2047.50   23.20 
   3   1  -2 2072.69   25.00 
  -3  -1   1 1354.16   14.80 
   3   1  -1 1292.67   15.90 
  -3  -1   0   27.30    1.20 
  -3  -1  -1   70.99    2.40 
  -3  -1  -2  650.63   10.00 
  -3  -1  -3   80.19    3.30 
  -3  -1  -4   91.99    4.00 
  -3  -1  -5   26.40    3.20 
  -3  -1  -6   27.30    3.40 
  -3  -1  -6   28.10    3.60 
  -3  -1  -7   23.70    3.70 
  -3  -1  -8    4.60    2.90 
   3   0  -8   -0.40    3.20 
   3   0  -7    1.40    2.50 
   3   0  -6   79.39    5.30 
   3   0  -5   -0.20    1.70 
   3   0  -4   69.19    3.80 
   3   0  -4   68.59    2.60 
   3   0  -3    0.40    0.70 
   3   0  -3    0.50    1.10 
   3   0  -2  213.28    3.20 
   3   0  -2  214.18    4.80 
   3   0  -1    0.00    0.80 
   3   0   0   96.79    2.00 
   3   0   1   -0.90    0.80 
   3   0   2  257.67    5.50 
   3   0   3   -1.10    1.30 
   3   0   4   22.10    2.70 
  -3   0  -5    0.30    1.80 
  -3   0  -6   10.40    2.80 
  -3   0  -6    6.30    2.20 
  -3   0  -7   -0.40    2.10 
  -3   0  -8    5.00    3.30 
   3  -1  -8    1.40    2.90 
   3  -1  -7   24.90    3.90 
   3  -1  -6    9.40    2.70 
   3  -1  -5   11.10    2.50 
   3  -1  -4   76.29    4.20 
   3  -1  -4   76.69    2.90 
   3  -1  -3   10.10    1.20 
   3  -1  -3    9.20    1.70 
   3  -1  -2 2166.88   24.20 
   3  -1  -2 2140.29   26.60 
   3  -1  -1 1330.37   16.50 
   3  -1  -1 1324.47   14.90 
   3  -1   0   24.30    1.20 
   3  -1   1   68.89    2.10 
   3  -1   2  646.44    9.90 
   3  -1   3   75.29    3.30 
   3  -1   4  101.09    4.50 
   3  -1   5   26.50    3.40 
  -3   1  -6   27.30    3.40 
  -3   1  -6   33.00    3.60 
  -3   1  -7   24.60    3.90 
  -3   1  -8    2.10    3.10 
   3  -2  -8   -1.40    3.20 
   3  -2  -7    6.30    3.00 
   3  -2  -6    4.10    2.50 
   3  -2  -5   12.60    2.70 
   3  -2  -4    5.10    1.90 
   3  -2  -4    2.50    1.40 
   3  -2  -3  117.89    3.20 
   3  -2  -3  118.09    4.40 
   3  -2  -2  840.02   12.80 
   3  -2  -2  881.51   10.90 
   3  -2  -1   77.09    2.70 
   3  -2  -1   74.59    2.10 
   3  -2   0 1807.42   21.40 
   3  -2   0 1869.51   22.10 
   3  -2   1 2663.43   30.20 
   3  -2   1 2664.03   31.10 
  -3   2  -2   77.69    3.00 
   3  -2   2   79.49    3.10 
   3  -2   3   52.39    3.00 
   3  -2   4   13.40    2.30 
   3  -2   5    2.10    2.00 
  -3   2  -6    3.80    1.90 
   3  -2   6    2.10    2.60 
  -3   2  -7    3.90    2.30 
  -3   2  -8    7.50    2.50 
   3  -3  -8    1.30    3.20 
   3  -3  -7    2.50    2.90 
   3  -3  -6    3.60    2.50 
   3  -3  -5   13.00    2.90 
   3  -3  -4   77.09    3.30 
   3  -3  -4   81.79    4.50 
   3  -3  -3  578.44    8.90 
   3  -3  -3  577.34   10.90 
   3  -3  -2   33.80    2.30 
   3  -3  -2   36.00    2.10 
   3  -3  -1   10.00    1.40 
   3  -3  -1    9.80    1.50 
   3  -3   0  210.98    4.30 
   3  -3   0  212.48    3.90 
  -3   3  -1 1027.50   13.60 
   3  -3   1 1036.80   13.90 
   3  -3   1 1024.90   13.10 
  -3   3  -2  274.97    5.90 
   3  -3   2  269.17    5.90 
  -3   3  -3  201.28    6.00 
   3  -3   3  199.68    5.50 
  -3   3  -4   38.60    3.40 
   3  -3   4   37.60    3.10 
  -3   3  -5    9.20    2.30 
   3  -3   5   12.20    2.80 
  -3   3  -6   11.40    2.70 
  -3   3  -6   15.30    2.60 
   3  -3   6   12.00    3.00 
  -3   3  -7    6.40    2.40 
  -3   3  -8    5.90    2.60 
   3  -4  -8   -2.80    3.40 
   3  -4  -7   35.40    4.90 
   3  -4  -6   20.60    3.70 
   3  -4  -5   84.99    5.40 
   3  -4  -4    1.60    1.80 
   3  -4  -4    0.50    1.80 
   3  -4  -3   -0.10    1.40 
   3  -4  -3    2.30    1.30 
   3  -4  -2    1.00    1.20 
   3  -4  -2    1.20    1.40 
   3  -4  -1  627.44    9.60 
   3  -4  -1  622.74    9.40 
   3  -4   0  827.82   10.90 
   3  -4   0  835.82   11.70 
  -3   4  -1  160.98    4.50 
   3  -4   1  150.18    4.20 
  -3   4  -2  151.38    4.50 
   3  -4   2  146.99    4.40 
  -3   4  -3  132.49    4.90 
   3  -4   3  137.29    4.70 
  -3   4  -4    1.00    1.70 
   3  -4   4    1.40    1.80 
  -3   4  -5   16.70    2.80 
  -3   4  -5   23.70    2.80 
   3  -4   5   22.40    3.10 
  -3   4  -6    0.40    2.10 
   3  -4   6   -1.30    2.30 
  -3   4  -7    0.90    2.30 
  -3   4  -8    3.60    3.40 
   3  -5  -8    3.90    3.60 
   3  -5  -7    2.40    3.00 
   3  -5  -6   34.10    4.40 
   3  -5  -5    6.30    2.70 
   3  -5  -5    2.80    3.00 
   3  -5  -4    1.70    2.10 
   3  -5  -4    2.90    2.10 
   3  -5  -3  446.76    9.80 
   3  -5  -3  449.76    8.40 
   3  -5  -2   33.40    2.70 
   3  -5  -2   33.10    2.60 
   3  -5  -1   23.90    2.40 
   3  -5  -1   25.60    2.00 
   3  -5   0  554.84    9.20 
   3  -5   0  552.24    8.10 
  -3   5  -1 1144.79   16.60 
   3  -5   1 1159.98   16.30 
  -3   5  -2   75.09    3.80 
   3  -5   2   78.79    3.30 
  -3   5  -3   -0.60    1.20 
   3  -5   3    0.70    1.60 
  -3   5  -4  380.26   10.10 
   3  -5   4  359.16    8.80 
  -3   5  -5   12.20    2.80 
   3  -5   5   14.30    2.90 
  -3   5  -6    2.30    2.20 
   3  -5   6    4.00    2.70 
  -3   5  -7    0.90    2.30 
   3  -6  -8    0.90    3.40 
   3  -6  -7    0.00    2.80 
   3  -6  -6   73.19    5.90 
   3  -6  -5  197.38    8.10 
   3  -6  -5  201.58    7.40 
   3  -6  -4   73.49    4.60 
   3  -6  -4   72.89    4.40 
   3  -6  -3   15.50    2.20 
   3  -6  -3   22.00    2.80 
   3  -6  -2   -1.60    1.60 
   3  -6  -2    1.00    1.30 
   3  -6  -1  101.79    3.50 
   3  -6  -1  101.59    3.90 
   3  -6   0  618.64   10.40 
   3  -6   0  605.74    8.90 
  -3   6  -1   48.40    3.80 
   3  -6   1   44.40    3.00 
  -3   6  -2   14.20    2.30 
   3  -6   2   21.20    2.50 
  -3   6  -3  157.28    6.00 
   3  -6   3  144.79    5.30 
  -3   6  -4   39.40    4.50 
   3  -6   4   34.30    3.50 
  -3   6  -5    1.20    2.00 
   3  -6   5   -0.40    1.90 
  -3   6  -6    3.60    2.50 
   3  -6   6    3.90    2.50 
  -3   6  -7   10.00    3.60 
   3  -7  -8   -4.40    3.30 
   3  -7  -7    7.30    3.50 
   3  -7  -6   -0.80    2.70 
   3  -7  -5   14.90    3.40 
   3  -7  -5    7.10    3.00 
   3  -7  -4    0.40    1.70 
   3  -7  -4    1.00    2.80 
   3  -7  -3   10.30    2.70 
   3  -7  -3   12.90    2.40 
   3  -7  -2   11.20    2.40 
   3  -7  -2   12.80    2.00 
   3  -7  -1   94.89    3.50 
   3  -7  -1   94.69    3.90 
   3  -7   0   20.40    2.60 
   3  -7   0   20.80    1.80 
  -3   7  -1  256.57    7.50 
   3  -7   1  267.07    4.90 
   3  -7   1  262.77    6.80 
  -3   7  -2  201.98    6.80 
   3  -7   2  190.38    6.00 
  -3   7  -3  223.98    7.80 
   3  -7   3  204.08    6.60 
  -3   7  -4   13.10    2.80 
   3  -7   4   13.40    2.80 
  -3   7  -5    3.40    2.70 
   3  -7   5   -0.20    2.00 
  -3   7  -6    9.20    3.10 
   3  -7   6   18.00    3.70 
  -3   7  -7    5.40    3.40 
   3  -8  -8    3.30    4.60 
   3  -8  -7   -0.50    3.20 
   3  -8  -6   67.59    6.30 
   3  -8  -5    2.90    2.90 
   3  -8  -5   -0.10    2.50 
   3  -8  -4   67.09    5.10 
   3  -8  -4   60.69    4.90 
   3  -8  -3   41.00    3.90 
   3  -8  -3   36.60    3.70 
   3  -8  -2   66.99    4.20 
   3  -8  -2   70.49    3.80 
   3  -8  -1   79.39    4.30 
   3  -8  -1   76.69    3.50 
   3  -8   0   46.00    3.60 
   3  -8   0   48.60    2.50 
  -3   8  -1  238.28    8.00 
   3  -8   1  249.78    6.90 
   3  -8   1  241.78    4.30 
  -3   8  -2  140.19    6.40 
   3  -8   2  136.79    5.50 
  -3   8  -3    5.60    2.80 
   3  -8   3    5.60    2.30 
  -3   8  -4    1.40    2.40 
   3  -8   4    1.90    2.30 
  -3   8  -5   67.49    6.40 
   3  -8   5   57.39    4.50 
  -3   8  -6    0.10    3.00 
   3  -8   6   -0.90    2.30 
  -3   8  -7    2.10    3.50 
   3  -9  -7   -1.80    3.40 
   3  -9  -6    0.60    3.00 
   3  -9  -5    0.00    2.80 
   3  -9  -5   -0.70    1.90 
   3  -9  -4    6.90    2.70 
   3  -9  -4    4.90    3.00 
   3  -9  -3   14.90    3.30 
   3  -9  -3   11.70    2.60 
   3  -9  -2   10.60    2.10 
   3  -9  -2   16.60    3.20 
   3  -9  -1  182.68    6.30 
   3  -9  -1  178.58    5.20 
   3  -9   0   70.49    4.40 
   3  -9   0   66.59    3.00 
  -3   9  -1    2.30    2.60 
   3  -9   1    1.90    1.80 
  -3   9  -2  133.89    7.40 
   3  -9   2  115.79    5.50 
  -3   9  -3    2.60    2.80 
   3  -9   3   -1.10    2.20 
  -3   9  -4   -1.70    2.50 
   3  -9   4    2.80    2.40 
  -3   9  -5   11.60    3.50 
   3  -9   5   19.70    3.70 
  -3   9  -6   12.50    3.80 
   3  -9   6   15.70    3.70 
  -3   9  -7    2.60    6.80 
   3 -10  -7   -0.20    3.60 
   3 -10  -6   -3.70    2.80 
   3 -10  -5   11.90    3.60 
   3 -10  -5   11.90    3.80 
   3 -10  -4   11.10    3.40 
   3 -10  -4    6.70    2.70 
   3 -10  -3   20.50    3.20 
   3 -10  -3   27.80    4.30 
   3 -10  -2   63.79    4.30 
   3 -10  -2   60.99    4.90 
   3 -10  -1    4.40    1.80 
   3 -10  -1    4.30    2.90 
   3 -10   0    7.20    2.90 
   3 -10   1   11.40    3.10 
  -3  10  -2    1.60    3.00 
   3 -10   2   -3.80    2.40 
  -3  10  -3   35.50    4.50 
   3 -10   3   45.20    4.40 
  -3  10  -4   23.20    4.20 
   3 -10   4   30.10    4.00 
  -3  10  -5   -5.00    3.20 
   3 -10   5    3.30    2.60 
  -3  10  -6    7.50    3.80 
   3 -10   6    7.70    3.20 
   3 -11  -7   -4.30    3.50 
   3 -11  -6    5.00    3.70 
   3 -11  -5    3.00    2.90 
   3 -11  -5    1.10    3.90 
   3 -11  -4   13.30    3.90 
   3 -11  -4    8.80    3.00 
   3 -11  -3   38.50    4.40 
   3 -11  -3   31.00    3.70 
   3 -11  -2  152.58    6.10 
   3 -11  -2  140.79    6.70 
   3 -11  -1    6.60    2.00 
   3 -11  -1    4.30    3.20 
   3 -11   0    7.50    3.20 
   3 -11   1   -1.10    2.70 
  -3  11  -2    4.30    3.80 
   3 -11   2    5.10    3.10 
  -3  11  -3    0.10    3.30 
   3 -11   3    0.90    2.60 
  -3  11  -4   20.80    4.40 
   3 -11   4   28.60    4.00 
  -3  11  -5   -1.40    3.30 
   3 -11   5    3.00    2.60 
  -3  11  -6   -1.90    4.00 
   3 -11   6    6.20    3.20 
   3 -12  -6    5.20    4.20 
   3 -12  -5    3.30    3.00 
   3 -12  -4   15.70    4.00 
   3 -12  -4   11.70    3.40 
   3 -12  -3    3.00    3.30 
   3 -12  -3    4.90    2.40 
   3 -12  -2    3.80    3.20 
   3 -12  -2    1.10    2.20 
   3 -12  -1   55.39    5.30 
   3 -12   0    0.20    3.10 
   3 -12   1    2.80    3.10 
  -3  12  -2    9.00    3.90 
   3 -12   2   20.10    3.40 
  -3  12  -3   11.20    4.50 
   3 -12   3   21.90    3.90 
  -3  12  -4    1.50    3.70 
   3 -12   4   -0.70    2.60 
  -3  12  -5    1.00    4.30 
   3 -12   5    6.60    3.10 
  -3  12  -6    6.60    4.60 
   3 -12   6   14.00    3.80 
   3 -13  -6   -3.40    3.60 
   3 -13  -5   -1.90    2.90 
   3 -13  -4   33.40    4.70 
   3 -13  -4   33.80    5.40 
   3 -13  -3   -2.00    2.10 
   3 -13  -3   -0.50    3.30 
   3 -13  -2    1.40    3.10 
   3 -13  -1   45.10    5.10 
   3 -13   0   12.80    3.80 
   3 -13   1   26.40    4.20 
  -3  13  -2    7.10    4.00 
   3 -13   2   13.10    3.70 
  -3  13  -3    1.30    3.90 
   3 -13   3    6.40    3.20 
  -3  13  -4    9.40    4.60 
   3 -13   4   14.40    3.70 
  -3  13  -5   -3.10    4.40 
   3 -13   5    1.90    3.00 
  -3  13  -6   -2.00    4.90 
   3 -13   6    3.00    3.10 
   3 -14  -6   -5.10    4.30 
   3 -14  -5   15.10    4.30 
   3 -14  -4   -0.90    4.00 
   3 -14  -4   -5.20    2.50 
   3 -14  -3    4.50    3.60 
   3 -14  -2    7.50    3.70 
   3 -14  -1   43.30    5.20 
   3 -14   0   18.90    3.70 
   3 -14   1   19.80    4.10 
   3 -14   2    1.00    3.00 
  -3  14  -3   -0.20    4.10 
   3 -14   3    1.00    3.00 
  -3  14  -4    4.30    5.10 
   3 -14   4   11.50    3.70 
  -3  14  -5    2.20    5.40 
   3 -14   5   17.40    4.10 
   3 -14   6    1.20    3.20 
   3 -15  -5    1.60    4.40 
   3 -15  -4   17.70    4.50 
   3 -15  -3    6.70    4.30 
   3 -15  -2   -2.50    3.20 
   3 -15  -1    9.40    3.90 
   3 -15   0    0.80    3.30 
   3 -15   1   13.00    4.10 
   3 -15   2    8.60    3.80 
  -3  15  -3   -3.80    4.30 
   3 -15   3    4.30    3.40 
  -3  15  -4   -6.30    4.30 
   3 -15   4    3.00    3.20 
  -3  15  -5   -1.60    5.00 
   3 -15   5    8.10    3.70 
   3 -16  -4    3.80    4.40 
   3 -16  -3    3.20    3.80 
   3 -16  -2    2.50    3.70 
   3 -16  -1    5.30    3.70 
   3 -16   0   12.00    4.10 
   3 -16   1   10.70    4.10 
   3 -16   2    6.30    3.80 
   3 -16   3    3.90    3.40 
  -3  16  -4    1.60    5.30 
   3 -16   4   13.10    4.40 
   3 -17  -4   10.20    5.10 
   3 -17  -3    0.40    3.90 
   3 -17  -2    4.80    4.00 
   3 -17  -1    7.70    4.20 
   3 -17   0    4.30    3.80 
   3 -17   1   21.40    4.80 
   3 -17   2    8.20    4.10 
   3 -17   3    4.50    3.60 
  -3  17  -4   -7.50    5.20 
   3 -18  -3    8.70    5.80 
   3 -18  -2   11.70    4.50 
   3 -18  -1    5.70    4.30 
   3 -18   0    1.70    3.80 
   3 -18   1    6.80    4.00 
   3 -18   2    0.30    4.40 
  -4 -18   3    7.20    4.30 
   4  18  -3   -4.60    5.40 
  -4 -18   2    5.00    3.80 
  -4 -18   1   10.10    4.40 
  -4 -18   0    1.70    4.10 
  -4 -18  -1    5.00    4.40 
  -4 -17   4   10.30    4.00 
   4  17  -4   -3.10    6.10 
  -4 -17   3    3.00    3.40 
   4  17  -3   -2.40    5.20 
  -4 -17   2    5.20    3.60 
  -4 -17   1    1.60    3.70 
  -4 -17   0   -0.30    4.10 
  -4 -17  -1    3.00    4.10 
  -4 -17  -2   16.60    5.00 
  -4 -17  -3   -1.10    4.40 
  -4 -16   4    2.30    3.20 
   4  16  -4    0.10    6.00 
  -4 -16   3   17.90    4.10 
   4  16  -3   -2.40    5.00 
  -4 -16   2    6.80    3.70 
   4  16  -2    1.80    4.70 
  -4 -16   1   27.00    4.50 
  -4 -16   0    3.70    3.80 
  -4 -16  -1   18.10    4.90 
  -4 -16  -2   12.20    4.80 
  -4 -16  -3    4.00    4.50 
  -4 -16  -4   -1.10    4.30 
   4  15  -5   11.40    5.80 
  -4 -15   4    8.10    3.30 
   4  15  -4   -6.20    4.40 
  -4 -15   3    3.70    3.20 
   4  15  -3    1.10    4.70 
  -4 -15   2    1.20    3.10 
   4  15  -2   -0.20    4.50 
  -4 -15   1    3.10    3.50 
  -4 -15   0    9.00    3.90 
  -4 -15  -1   32.80    5.20 
  -4 -15  -2   11.60    4.30 
  -4 -15  -3   -2.50    3.90 
  -4 -15  -4   -4.10    4.10 
  -4 -15  -5   -1.80    3.70 
  -4 -15  -5   -3.60    4.40 
   4  14  -6   -3.70    4.70 
   4  14  -5   -4.90    5.00 
  -4 -14   4    4.40    3.00 
   4  14  -4    4.80    4.70 
  -4 -14   3   14.10    4.00 
   4  14  -3    5.80    4.80 
  -4 -14   2    6.80    3.50 
   4  14  -2    6.00    4.60 
  -4 -14   1   17.40    4.10 
  -4 -14   0    4.90    3.00 
  -4 -14  -1   -2.70    3.30 
  -4 -14  -2    4.00    3.90 
  -4 -14  -3    0.70    3.70 
  -4 -14  -4   -4.80    3.70 
  -4 -14  -4    2.90    2.70 
  -4 -14  -5   -4.00    3.10 
  -4 -14  -5   -2.40    4.20 
  -4 -14  -6    3.90    5.00 
  -4 -14  -6    4.70    4.10 
   4  13  -6   21.30    6.00 
   4  13  -5   -0.40    4.30 
  -4 -13   4    5.90    3.00 
   4  13  -4    0.80    4.10 
  -4 -13   3    1.60    2.80 
   4  13  -3   -4.90    3.80 
  -4 -13   2   26.00    4.10 
   4  13  -2   14.90    4.70 
  -4 -13   1    6.80    3.40 
   4  13  -1    4.70    4.10 
  -4 -13   0   16.40    4.00 
  -4 -13  -1    1.70    3.50 
  -4 -13  -2    1.40    3.60 
  -4 -13  -3    0.40    3.50 
  -4 -13  -3    0.70    2.20 
  -4 -13  -4    6.30    3.00 
  -4 -13  -4    0.60    3.90 
  -4 -13  -5    5.10    3.50 
  -4 -13  -5   -0.90    4.20 
  -4 -13  -6    3.40    3.70 
  -4 -13  -6   -5.20    4.40 
   4  12  -6   -0.10    4.10 
   4  12  -5    9.00    4.50 
  -4 -12   4    9.90    3.00 
   4  12  -4    1.10    3.90 
  -4 -12   3    6.90    3.10 
   4  12  -3    3.00    3.70 
  -4 -12   2    2.40    2.90 
   4  12  -2    4.80    4.00 
  -4 -12   1    0.00    2.90 
   4  12  -1    4.60    4.00 
  -4 -12   0   62.09    5.60 
  -4 -12  -1   29.30    4.60 
  -4 -12  -2    4.60    3.50 
  -4 -12  -2    2.60    1.90 
  -4 -12  -3   30.40    3.80 
  -4 -12  -3   28.20    4.80 
  -4 -12  -4    2.20    3.90 
  -4 -12  -4    6.60    2.80 
  -4 -12  -5    1.90    4.00 
  -4 -12  -5    0.70    2.50 
  -4 -12  -6   12.90    4.00 
  -4 -12  -6    7.80    4.70 
   4  11  -7    2.40    4.40 
   4  11  -6   -4.30    3.50 
   4  11  -5   17.50    5.10 
  -4 -11   4    5.20    2.50 
   4  11  -4    5.20    3.80 
  -4 -11   3    5.70    2.90 
   4  11  -3    0.50    3.50 
  -4 -11   2  122.89    6.20 
   4  11  -2  138.89    8.90 
  -4 -11   1    5.10    3.00 
   4  11  -1    7.80    3.80 
  -4 -11   0   28.90    4.20 
  -4 -11  -1    5.00    3.30 
  -4 -11  -2    8.80    3.70 
  -4 -11  -3    0.30    3.50 
  -4 -11  -3    2.30    2.30 
  -4 -11  -4   23.90    4.60 
  -4 -11  -4   23.10    3.70 
  -4 -11  -5    9.00    3.20 
  -4 -11  -5    6.30    4.00 
  -4 -11  -6    1.90    2.90 
  -4 -11  -6   -5.20    4.30 
  -4 -11  -7    5.00    3.60 
   4  10  -7    5.20    4.00 
   4  10  -6   -2.10    3.20 
   4  10  -5    3.90    3.50 
  -4 -10   4    3.30    2.30 
   4  10  -4    1.50    3.60 
  -4 -10   3    4.00    2.40 
   4  10  -3   -0.20    3.10 
  -4 -10   2   46.60    4.40 
   4  10  -2   44.10    5.10 
  -4 -10   1    3.70    2.80 
   4  10  -1    2.10    3.20 
  -4 -10   0   19.00    3.60 
  -4 -10  -1   53.99    4.90 
  -4 -10  -2    6.50    3.30 
  -4 -10  -3    3.30    3.40 
  -4 -10  -4    1.50    2.10 
  -4 -10  -4    1.90    3.30 
  -4 -10  -5   -3.00    3.30 
  -4 -10  -5    5.70    2.80 
  -4 -10  -6    1.00    2.80 
  -4 -10  -6   -7.70    4.00 
  -4 -10  -7   12.20    4.10 
   4   9  -7    1.60    4.00 
   4   9  -6    5.60    3.60 
   4   9  -5    8.30    3.40 
  -4  -9   4  216.18    7.00 
   4   9  -4  216.98   10.00 
  -4  -9   3   13.50    2.70 
   4   9  -3   10.80    3.40 
  -4  -9   2   18.40    3.10 
   4   9  -2   17.10    3.60 
  -4  -9   1    7.20    2.70 
   4   9  -1    4.50    2.90 
  -4  -9   0   26.60    3.50 
   4   9   0   20.70    3.70 
  -4  -9  -1    9.50    3.00 
  -4  -9  -2    6.50    3.20 
  -4  -9  -3   -1.10    2.90 
  -4  -9  -4   47.20    5.00 
  -4  -9  -5    1.50    3.40 
  -4  -9  -5    5.90    2.60 
  -4  -9  -6    9.70    3.40 
  -4  -9  -6    3.30    3.70 
  -4  -9  -7   16.90    4.30 
   4   8  -8   -2.70    3.60 
   4   8  -7   -3.20    2.70 
   4   8  -6    2.30    3.40 
   4   8  -5   13.70    3.50 
  -4  -8   4  142.69    5.30 
   4   8  -4  146.99    8.10 
  -4  -8   3   59.89    4.10 
   4   8  -3   63.69    5.90 
  -4  -8   2    5.40    2.20 
   4   8  -2    4.10    2.50 
  -4  -8   1    0.60    2.00 
   4   8  -1    0.00    2.30 
  -4  -8   0  453.45    9.60 
   4   8   0  456.25   11.50 
  -4  -8  -1    7.20    2.60 
  -4  -8  -2   17.00    3.20 
  -4  -8  -3    4.10    2.90 
  -4  -8  -4    6.70    3.30 
  -4  -8  -5   12.90    3.60 
  -4  -8  -5   16.70    3.30 
  -4  -8  -6   15.40    3.70 
  -4  -8  -6   13.40    4.00 
  -4  -8  -7    2.60    3.30 
  -4  -8  -8    4.90    3.70 
   4   7  -8    0.60    3.10 
   4   7  -7    2.40    3.10 
   4   7  -6    0.80    2.90 
   4   7  -5   66.39    6.20 
  -4  -7   4   26.80    3.00 
   4   7  -4   22.10    3.60 
  -4  -7   3  150.68    5.00 
   4   7  -3  160.88    7.30 
  -4  -7   2    0.80    1.70 
   4   7  -2    1.70    2.10 
  -4  -7   1    5.00    2.10 
   4   7  -1    4.50    2.10 
  -4  -7   0   26.10    2.60 
   4   7   0   19.40    3.00 
  -4  -7  -1  378.66    8.50 
  -4  -7  -2  236.98    6.90 
  -4  -7  -3   40.10    3.50 
  -4  -7  -4   -1.90    2.50 
  -4  -7  -5   15.50    3.50 
  -4  -7  -6    4.70    2.70 
  -4  -7  -6   -1.20    3.00 
  -4  -7  -7   12.10    3.60 
  -4  -7  -8    9.40    3.90 
   4   6  -8    4.20    3.30 
   4   6  -7   31.10    4.90 
   4   6  -6    6.60    3.20 
   4   6  -5  161.48    8.30 
  -4  -6   4   10.60    2.10 
   4   6  -4    8.20    2.60 
  -4  -6   3    1.80    1.60 
   4   6  -3    2.80    2.00 
   4   6  -3    2.60    1.40 
  -4  -6   2    2.90    1.50 
   4   6  -2    2.50    1.80 
   4   6  -2    2.40    1.00 
  -4  -6   1   31.70    2.70 
   4   6  -1   36.30    3.60 
   4   6  -1   33.80    1.80 
  -4  -6   0  134.99    4.60 
   4   6   0  137.89    5.60 
  -4  -6  -1    1.20    1.90 
  -4  -6  -2    5.80    2.20 
  -4  -6  -3    7.40    2.40 
  -4  -6  -4   15.80    3.20 
  -4  -6  -5   18.70    3.60 
  -4  -6  -6    1.60    3.30 
  -4  -6  -6    0.70    2.30 
  -4  -6  -7    3.00    2.80 
  -4  -6  -8   11.30    3.90 
   4   5  -8    2.10    2.90 
   4   5  -7    0.80    2.60 
   4   5  -6   12.10    3.30 
   4   5  -5   10.50    3.10 
  -4  -5   4   60.79    3.10 
   4   5  -4   60.59    3.30 
   4   5  -4   68.49    5.20 
  -4  -5   3  103.89    3.60 
   4   5  -3  106.89    5.50 
   4   5  -3  108.69    3.50 
  -4  -5   2   38.20    2.40 
   4   5  -2   41.20    3.50 
   4   5  -2   38.00    2.10 
  -4  -5   1    5.60    1.70 
   4   5  -1    3.40    0.90 
   4   5  -1    3.00    1.60 
  -4  -5   0  398.66    7.50 
   4   5   0  395.46    8.70 
  -4  -5  -1  250.97    6.00 
  -4  -5  -2  209.18    5.80 
  -4  -5  -3    2.00    1.50 
  -4  -5  -4    4.20    2.60 
  -4  -5  -5    8.80    2.90 
  -4  -5  -6   20.90    3.60 
  -4  -5  -6   26.00    3.90 
  -4  -5  -7   10.80    3.30 
  -4  -5  -8   18.60    4.30 
   4   4  -8    4.40    2.90 
   4   4  -7   11.00    3.30 
   4   4  -6   28.10    4.10 
   4   4  -5   30.20    3.10 
   4   4  -5   25.70    3.80 
  -4  -4   4   17.70    2.00 
   4   4  -4   14.90    2.80 
   4   4  -4   16.30    2.10 
  -4  -4   3   38.50    2.30 
   4   4  -3   38.10    2.40 
   4   4  -3   39.10    3.70 
  -4  -4   2   21.00    1.80 
   4   4  -2   25.10    2.70 
   4   4  -2   23.60    1.90 
  -4  -4   1    7.10    1.50 
   4   4  -1    5.80    1.10 
   4   4  -1    5.70    1.50 
  -4  -4   0  127.29    3.80 
   4   4   0  127.39    3.30 
   4   4   0  131.39    4.60 
  -4  -4  -1   11.20    1.80 
  -4  -4  -2   13.20    2.10 
  -4  -4  -3    7.00    1.90 
  -4  -4  -4   19.20    2.80 
  -4  -4  -5   32.10    3.70 
  -4  -4  -6    5.40    2.60 
  -4  -4  -6    3.90    2.60 
  -4  -4  -7    6.20    3.00 
  -4  -4  -8    6.20    3.10 
   4   3  -8    8.10    3.00 
   4   3  -7    2.10    2.40 
   4   3  -6   54.99    4.60 
   4   3  -6   58.69    6.20 
   4   3  -5   36.00    3.60 
   4   3  -5   27.60    3.90 
  -4  -3   4   58.09    2.70 
   4   3  -4   56.49    4.80 
   4   3  -4   54.39    3.40 
  -4  -3   3   16.00    1.60 
   4   3  -3   12.30    1.60 
   4   3  -3    8.70    2.00 
  -4  -3   2    2.90    1.00 
   4   3  -2    4.20    1.20 
   4   3  -2    3.20    1.40 
  -4  -3   1  201.28    4.00 
   4   3  -1  203.68    5.30 
   4   3  -1  205.18    4.10 
  -4  -3   0  224.38    4.60 
   4   3   0  230.18    5.30 
   4   3   0  222.68    4.40 
  -4  -3  -1  171.88    4.30 
  -4  -3  -2  100.09    3.70 
  -4  -3  -3   71.59    3.50 
  -4  -3  -4   18.70    2.70 
  -4  -3  -5   28.20    3.40 
  -4  -3  -6    7.60    2.80 
  -4  -3  -6    7.50    2.70 
  -4  -3  -7    4.60    2.60 
  -4  -3  -8    6.10    3.20 
   4   2  -8    8.00    3.00 
   4   2  -7    8.80    3.20 
   4   2  -6    2.10    2.30 
   4   2  -5   16.90    2.50 
  -4  -2   4   36.20    2.20 
   4   2  -4   35.00    2.90 
  -4  -2   3    9.20    1.10 
   4   2  -3    9.20    1.50 
  -4  -2   2  114.99    2.50 
   4   2  -2  116.19    3.30 
   4   2  -2  112.59    4.50 
  -4  -2   1  229.78    3.80 
   4   2  -1  224.38    5.30 
   4   2  -1  224.98    4.30 
  -4  -2   0   69.09    2.30 
   4   2   0   74.39    2.70 
   4   2   0   62.49    2.30 
  -4  -2  -1   88.09    2.90 
  -4  -2  -2  229.88    5.30 
  -4  -2  -3  389.16    8.00 
  -4  -2  -4   59.19    3.50 
  -4  -2  -5    8.60    2.40 
  -4  -2  -6    0.00    2.20 
  -4  -2  -7    3.50    2.70 
  -4  -2  -8    0.50    2.60 
   4   1  -8    0.40    3.10 
   4   1  -7    7.80    2.90 
   4   1  -6   55.09    4.50 
   4   1  -5   19.70    2.70 
   4   1  -4  250.27    6.70 
  -4  -1   3  602.44    8.10 
   4   1  -3  594.54   10.20 
  -4  -1   2  540.85    6.60 
   4   1  -2  538.85    8.60 
  -4  -1   1 4709.53   52.79 
   4   1  -1 4734.63   52.69 
   4   1  -1 4682.13   53.99 
  -4  -1   0  621.14    8.20 
   4   1   0  620.64    8.60 
  -4  -1  -1    8.30    1.30 
   4   1   1    6.30    1.30 
  -4  -1  -2    3.00    1.10 
  -4  -1  -3   17.70    2.10 
  -4  -1  -4   14.90    2.30 
  -4  -1  -5  154.68    5.80 
  -4  -1  -6  180.68    6.90 
  -4  -1  -7   14.50    3.40 
  -4  -1  -8    4.90    3.20 
   4   0  -8   -3.80    3.20 
   4   0  -7    0.10    2.40 
   4   0  -6   -1.00    2.10 
   4   0  -5    0.70    1.80 
   4   0  -4  156.28    5.50 
   4   0  -4  157.88    3.70 
   4   0  -3   -0.70    0.60 
   4   0  -3    0.40    1.20 
   4   0  -2  359.66    4.30 
   4   0  -2  355.06    6.80 
   4   0  -1    2.10    1.10 
   4   0   0   47.50    2.00 
   4   0   0   46.20    1.60 
   4   0   1   -1.00    1.00 
   4   0   1   -1.60    0.90 
   4   0   2    1.60    1.30 
   4   0   3    0.00    1.40 
   4   0   4  187.88    5.90 
  -4   0  -5   -0.30    1.90 
  -4   0  -6    0.10    1.90 
  -4   0  -7   -0.50    2.10 
  -4   0  -8    0.80    2.60 
   4  -1  -8    4.70    3.40 
   4  -1  -7   10.70    3.20 
   4  -1  -6   52.89    4.80 
   4  -1  -5   20.60    3.00 
   4  -1  -4  260.87    7.30 
   4  -1  -4  259.47    5.10 
   4  -1  -3  625.54    8.40 
   4  -1  -3  624.54   11.10 
   4  -1  -2  553.04    6.80 
   4  -1  -2  548.25    9.20 
   4  -1  -1 4762.42   52.09 
   4  -1  -1 4687.63   53.19 
   4  -1   0  626.44    8.70 
   4  -1   0  615.14    8.20 
   4  -1   1    9.30    1.20 
   4  -1   1   10.00    1.30 
   4  -1   2    2.70    1.20 
   4  -1   3   14.90    2.10 
   4  -1   4   14.40    2.50 
   4  -1   5  158.58    6.10 
  -4   1  -6  188.38    7.10 
  -4   1  -7   13.80    3.30 
  -4   1  -8    5.10    2.90 
   4  -2  -8   -2.50    2.80 
   4  -2  -7    8.30    3.10 
   4  -2  -6    0.60    2.30 
   4  -2  -5   21.60    3.20 
   4  -2  -4   34.80    2.40 
   4  -2  -4   35.80    3.50 
   4  -2  -3   10.10    1.30 
   4  -2  -3    7.50    1.70 
   4  -2  -2  105.89    3.80 
   4  -2  -2  114.99    2.60 
   4  -2  -1  225.88    4.80 
   4  -2  -1  219.98    3.70 
   4  -2   0   66.29    2.40 
   4  -2   0   66.79    2.20 
   4  -2   1   89.69    3.00 
   4  -2   1   85.19    2.60 
  -4   2  -2  241.88    5.20 
   4  -2   2  244.58    5.60 
   4  -2   3  393.56    8.10 
   4  -2   4   60.79    3.80 
   4  -2   5   12.10    2.70 
  -4   2  -6    2.40    2.00 
   4  -2   6    1.20    2.60 
  -4   2  -7    3.20    2.00 
  -4   2  -7    4.80    2.60 
   4  -3  -8   -1.50    3.00 
   4  -3  -7    0.40    2.70 
   4  -3  -6   58.19    5.20 
   4  -3  -5   28.20    3.60 
   4  -3  -4   63.69    4.20 
   4  -3  -4   67.59    3.10 
   4  -3  -3   15.50    1.70 
   4  -3  -3   14.00    2.10 
   4  -3  -2    3.80    1.30 
   4  -3  -2    1.20    1.20 
   4  -3  -1  208.68    4.70 
   4  -3  -1  198.78    4.10 
   4  -3   0  227.08    4.40 
   4  -3   0  226.28    4.60 
  -4   3  -1  169.98    3.80 
   4  -3   1  165.18    4.10 
   4  -3   1  167.78    3.60 
  -4   3  -2  100.49    3.40 
   4  -3   2  103.79    3.70 
  -4   3  -3   76.29    3.60 
   4  -3   3   68.19    3.50 
  -4   3  -4   15.40    2.30 
   4  -3   4   20.00    2.70 
  -4   3  -5   24.70    3.30 
   4  -3   5   25.50    3.30 
  -4   3  -6    9.50    2.40 
  -4   3  -6    8.40    2.40 
   4  -3   6    8.60    3.10 
  -4   3  -7    3.30    2.30 
   4  -4  -8    2.20    3.40 
   4  -4  -7   12.20    3.70 
   4  -4  -6   37.40    4.60 
   4  -4  -5   30.10    3.70 
   4  -4  -4   17.20    2.70 
   4  -4  -4   17.80    2.30 
   4  -4  -3   40.50    2.60 
   4  -4  -3   40.70    3.30 
   4  -4  -2   24.60    2.40 
   4  -4  -2   26.40    2.10 
   4  -4  -1    7.90    1.40 
   4  -4  -1    7.40    1.60 
   4  -4   0  125.59    3.70 
  -4   4  -1   12.80    1.70 
   4  -4   1   12.00    1.80 
   4  -4   1   13.00    1.30 
  -4   4  -2   11.80    1.60 
   4  -4   2   12.30    2.00 
  -4   4  -3    6.60    1.60 
   4  -4   3    6.10    1.90 
  -4   4  -4   17.10    2.60 
   4  -4   4   24.10    3.10 
  -4   4  -5   28.20    3.50 
   4  -4   5   31.10    3.60 
  -4   4  -6    5.00    2.40 
   4  -4   6    2.60    2.40 
  -4   4  -7    5.90    2.80 
   4  -5  -8   -4.20    3.00 
   4  -5  -7    1.70    3.00 
   4  -5  -6    8.40    3.10 
   4  -5  -5   17.00    3.20 
   4  -5  -4   64.79    4.50 
   4  -5  -4   58.99    3.60 
   4  -5  -3  101.69    3.90 
   4  -5  -3  111.89    4.90 
   4  -5  -2   41.50    2.90 
   4  -5  -2   42.70    2.80 
   4  -5  -1    4.60    1.60 
   4  -5  -1    3.50    1.20 
   4  -5   0  389.36    6.60 
   4  -5   0  394.96    7.30 
  -4   5  -1  239.88    6.00 
   4  -5   1  243.48    5.80 
   4  -5   1  238.68    4.50 
  -4   5  -2  210.28    5.80 
   4  -5   2  220.58    5.90 
  -4   5  -3    3.60    1.60 
   4  -5   3    1.50    1.70 
  -4   5  -4    1.80    1.80 
   4  -5   4    3.50    2.10 
  -4   5  -5    8.90    2.60 
   4  -5   5   15.00    3.20 
  -4   5  -6   17.10    3.30 
   4  -5   6   24.40    3.70 
  -4   5  -7    8.10    3.10 
   4  -6  -8   -0.40    3.60 
   4  -6  -7   40.10    5.30 
   4  -6  -6    4.40    2.40 
   4  -6  -5  163.68    7.50 
   4  -6  -4    9.30    2.60 
   4  -6  -4    7.10    2.50 
   4  -6  -3    2.40    1.80 
   4  -6  -3    0.10    2.10 
   4  -6  -2    3.30    1.70 
   4  -6  -2    0.00    1.30 
   4  -6  -1   31.50    2.40 
   4  -6  -1   31.40    2.70 
   4  -6   0  139.69    4.50 
   4  -6   0  133.09    3.60 
  -4   6  -1   -0.10    1.80 
   4  -6   1    0.60    0.90 
   4  -6   1    1.00    1.60 
  -4   6  -2    3.40    1.80 
   4  -6   2    2.80    1.80 
  -4   6  -3    3.70    1.80 
   4  -6   3    4.00    2.00 
  -4   6  -4   15.10    2.70 
   4  -6   4   17.60    2.90 
  -4   6  -5   19.80    3.40 
   4  -6   5   20.70    3.30 
  -4   6  -6    3.00    2.60 
   4  -6   6    1.70    2.70 
   4  -7  -8    2.20    4.10 
   4  -7  -7    2.20    3.40 
   4  -7  -6    1.20    2.80 
   4  -7  -5   66.09    5.50 
   4  -7  -4   26.60    3.40 
   4  -7  -4   26.20    3.50 
   4  -7  -3  154.88    5.60 
   4  -7  -3  158.18    6.10 
   4  -7  -2    3.10    2.00 
   4  -7  -2    2.20    1.50 
   4  -7  -1    3.00    1.30 
   4  -7  -1    0.60    1.80 
   4  -7   0   22.00    2.00 
   4  -7   0   18.20    2.50 
  -4   7  -1  383.36    9.10 
   4  -7   1  366.36    8.30 
   4  -7   1  362.26    6.00 
  -4   7  -2  229.68    7.30 
   4  -7   2  229.68    6.50 
  -4   7  -3   41.80    4.50 
   4  -7   3   39.20    3.60 
  -4   7  -4    0.50    2.00 
   4  -7   4   -0.10    2.10 
  -4   7  -5   13.00    3.20 
   4  -7   5   12.90    3.00 
  -4   7  -6    0.20    2.70 
   4  -7   6   -0.20    2.40 
   4  -8  -8   -3.00    3.70 
   4  -8  -7   -3.70    3.10 
   4  -8  -6    5.00    3.20 
   4  -8  -5   19.40    3.60 
   4  -8  -4  147.89    6.20 
   4  -8  -4  143.19    6.80 
   4  -8  -3   60.59    4.30 
   4  -8  -3   52.59    4.10 
   4  -8  -2    5.30    2.30 
   4  -8  -2    5.30    1.90 
   4  -8  -1    2.60    2.20 
   4  -8  -1    0.30    1.40 
   4  -8   0  426.86    7.60 
   4  -8   0  443.46    9.40 
  -4   8  -1    3.90    2.60 
   4  -8   1    7.10    2.20 
   4  -8   1    6.60    1.30 
  -4   8  -2   16.10    3.20 
   4  -8   2   13.50    2.70 
  -4   8  -3    3.70    2.70 
   4  -8   3    0.30    2.20 
  -4   8  -4    9.90    3.10 
   4  -8   4   10.90    3.00 
  -4   8  -5    8.40    3.20 
   4  -8   5   15.20    3.30 
  -4   8  -6   12.90    3.90 
   4  -8   6   19.10    4.10 
   4  -9  -7    4.60    3.80 
   4  -9  -6    8.90    3.50 
   4  -9  -5    7.50    3.00 
   4  -9  -4  209.98    7.20 
   4  -9  -4  227.68    8.40 
   4  -9  -3   12.10    3.50 
   4  -9  -3   13.00    2.70 
   4  -9  -2   16.50    2.50 
   4  -9  -2   13.90    3.10 
   4  -9  -1   -1.70    2.30 
   4  -9  -1    1.70    1.40 
   4  -9   0   20.30    2.10 
   4  -9   0   21.90    3.20 
   4  -9   1   12.70    2.90 
  -4   9  -2    4.70    3.00 
   4  -9   2    3.60    2.40 
  -4   9  -3    2.10    2.70 
   4  -9   3   -1.20    2.30 
  -4   9  -4   43.70    4.90 
   4  -9   4   44.30    4.40 
  -4   9  -5    0.80    3.10 
   4  -9   5    2.70    2.90 
  -4   9  -6    0.10    3.40 
   4  -9   6    8.70    3.30 
   4 -10  -7    7.50    4.30 
   4 -10  -6   -4.00    3.00 
   4 -10  -5    6.00    3.20 
   4 -10  -4    2.40    2.30 
   4 -10  -4    1.00    2.80 
   4 -10  -3    2.10    2.30 
   4 -10  -3    0.60    3.30 
   4 -10  -2   45.00    4.00 
   4 -10  -2   47.90    4.60 
   4 -10  -1    0.90    2.70 
   4 -10  -1   -1.00    1.60 
   4 -10   0   19.80    3.40 
   4 -10   1   50.29    4.50 
  -4  10  -2    8.50    3.30 
   4 -10   2   10.40    3.10 
  -4  10  -3    2.00    3.40 
   4 -10   3    0.60    2.00 
  -4  10  -4   -0.60    3.30 
   4 -10   4    2.20    2.50 
  -4  10  -5   -0.30    3.40 
   4 -10   5   -0.30    2.60 
  -4  10  -6   -4.70    3.40 
   4 -10   6    2.30    3.20 
   4 -11  -7    5.70    4.40 
   4 -11  -6    0.60    3.40 
   4 -11  -5   20.80    4.20 
   4 -11  -4    1.80    3.10 
   4 -11  -4    2.60    2.60 
   4 -11  -3    2.40    2.30 
   4 -11  -3    1.10    3.00 
   4 -11  -2  131.19    5.60 
   4 -11  -2  130.59    6.40 
   4 -11  -1    3.60    1.90 
   4 -11  -1    2.80    3.00 
   4 -11   0   25.30    3.90 
   4 -11   1   -2.00    2.60 
  -4  11  -2    0.50    3.20 
   4 -11   2    3.10    2.40 
  -4  11  -3    1.00    3.70 
   4 -11   3    1.10    2.60 
  -4  11  -4   18.10    4.30 
   4 -11   4   25.70    4.00 
  -4  11  -5    5.00    3.80 
   4 -11   5    8.00    3.20 
   4 -11   6    1.10    3.20 
   4 -12  -6    4.30    3.80 
   4 -12  -5   17.90    4.40 
   4 -12  -4    7.40    3.30 
   4 -12  -4   11.20    3.70 
   4 -12  -3    3.90    2.40 
   4 -12  -3    1.80    3.10 
   4 -12  -2    1.80    3.00 
   4 -12  -2    0.90    2.20 
   4 -12  -1   -1.50    3.10 
   4 -12   0   58.59    5.30 
   4 -12   1   33.60    4.00 
  -4  12  -2    0.70    3.40 
   4 -12   2    0.40    2.90 
  -4  12  -3   19.30    4.40 
   4 -12   3   29.20    4.20 
  -4  12  -4   -0.30    4.10 
   4 -12   4    5.30    3.20 
  -4  12  -5   -3.70    4.10 
   4 -12   5    0.60    2.80 
   4 -12   6    8.70    3.60 
   4 -13  -6   22.70    5.20 
   4 -13  -5   -2.50    3.50 
   4 -13  -4   -0.20    3.20 
   4 -13  -4    0.50    3.70 
   4 -13  -3   -2.30    2.50 
   4 -13  -3    2.20    3.30 
   4 -13  -2   23.30    4.20 
   4 -13  -1    9.80    3.40 
   4 -13   0   26.20    4.30 
   4 -13   1    1.80    3.00 
   4 -13   2    5.10    3.20 
  -4  13  -3   -2.70    4.10 
   4 -13   3    1.10    2.90 
  -4  13  -4    1.00    4.10 
   4 -13   4    2.80    3.00 
  -4  13  -5   -1.40    4.60 
   4 -13   5    6.20    3.40 
   4 -13   6    3.90    3.30 
   4 -14  -6   -5.40    3.80 
   4 -14  -5   -2.50    3.30 
   4 -14  -4    4.40    3.50 
   4 -14  -4    0.00    3.10 
   4 -14  -3    8.80    3.70 
   4 -14  -2    5.70    3.60 
   4 -14  -1   17.30    4.10 
   4 -14   0    9.10    3.60 
   4 -14   1   -0.40    3.00 
   4 -14   2    9.60    3.60 
  -4  14  -3    0.60    4.70 
   4 -14   3   -0.30    3.10 
  -4  14  -4   -3.50    4.60 
   4 -14   4   -1.20    2.80 
  -4  14  -5   -5.60    5.10 
   4 -14   5    2.80    3.70 
   4 -14   6    5.80    3.70 
   4 -15  -5   25.70    5.50 
   4 -15  -4    3.10    3.70 
   4 -15  -3    4.40    3.70 
   4 -15  -2    4.70    3.70 
   4 -15  -1   -4.00    3.10 
   4 -15   0   13.60    4.00 
   4 -15   1   27.30    4.80 
   4 -15   2    6.80    3.10 
  -4  15  -3   -4.70    4.10 
   4 -15   3    1.80    2.60 
  -4  15  -4  -10.20    4.20 
   4 -15   4    0.10    3.10 
   4 -15   5    4.70    3.50 
   4 -16  -4    4.30    4.10 
   4 -16  -3    3.70    4.30 
   4 -16  -2    3.80    3.70 
   4 -16  -1   29.40    5.20 
   4 -16   0    2.00    3.40 
   4 -16   1   21.70    4.70 
   4 -16   2   15.30    4.50 
   4 -16   3    7.00    3.70 
  -4  16  -4   -8.90    4.60 
   4 -16   4    2.20    3.40 
   4 -17  -4    9.90    4.40 
   4 -17  -3    5.40    4.10 
   4 -17  -2   -2.10    3.60 
   4 -17  -1    3.80    3.80 
   4 -17   0    6.10    4.00 
   4 -17   1    2.70    3.60 
   4 -17   2   14.40    4.30 
   4 -17   3    8.90    4.00 
  -4  17  -4  -12.30    5.00 
   4 -18  -3    6.00    5.40 
   4 -18  -2   14.70    5.30 
   4 -18  -1    4.70    3.90 
   4 -18   0    6.70    4.10 
   4 -18   1    5.20    4.10 
  -5 -18   3    6.20    4.30 
   5  18  -3   -4.00    6.10 
  -5 -18   2   17.80    4.50 
  -5 -18   1   11.40    4.60 
  -5 -18   0   -0.10    4.00 
  -5 -18  -1    0.10    4.30 
   5  17  -4   11.50    6.30 
  -5 -17   3    9.50    4.20 
   5  17  -3   -4.90    5.30 
  -5 -17   2    5.60    3.60 
  -5 -17   1    4.00    3.80 
  -5 -17   0    5.80    4.00 
  -5 -17  -1    3.90    4.30 
  -5 -17  -2   -1.20    4.30 
  -5 -17  -3    3.90    4.80 
   5  16  -4   -3.90    5.10 
  -5 -16   3    1.20    3.10 
   5  16  -3   -1.90    5.00 
  -5 -16   2    7.90    3.80 
   5  16  -2   -2.90    5.10 
  -5 -16   1   -0.50    3.50 
  -5 -16   0   -3.90    3.40 
  -5 -16  -1    4.00    4.10 
  -5 -16  -2   39.10    6.10 
  -5 -16  -3    0.40    4.40 
  -5 -16  -4    1.10    4.70 
   5  15  -5    4.00    5.20 
   5  15  -4    0.00    5.50 
  -5 -15   3    2.50    3.00 
   5  15  -3   -1.70    4.50 
  -5 -15   2    5.10    3.50 
   5  15  -2    3.60    4.90 
  -5 -15   1    2.80    3.60 
  -5 -15   0    2.80    3.70 
  -5 -15  -1    9.80    4.20 
  -5 -15  -2   10.40    4.50 
  -5 -15  -3   23.10    5.30 
  -5 -15  -4   11.40    4.80 
  -5 -15  -5    3.20    4.90 
  -5 -15  -5   15.80    4.60 
   5  14  -6   -8.70    4.40 
   5  14  -5   -7.40    4.40 
  -5 -14   4    3.40    3.00 
   5  14  -4    0.10    4.50 
  -5 -14   3    3.20    2.80 
   5  14  -3   -3.10    4.20 
  -5 -14   2    4.80    3.30 
   5  14  -2    1.00    4.40 
  -5 -14   1   31.60    4.60 
   5  14  -1   26.10    5.60 
  -5 -14   0   91.69    6.70 
  -5 -14  -1   -0.80    3.50 
  -5 -14  -2   36.70    5.40 
  -5 -14  -3    3.10    4.20 
  -5 -14  -4   -4.00    3.80 
  -5 -14  -4    2.40    2.90 
  -5 -14  -5    0.90    3.00 
  -5 -14  -5    2.50    4.60 
   5  13  -6   -0.60    5.20 
   5  13  -5   -3.30    4.10 
  -5 -13   4   34.60    4.40 
   5  13  -4   24.60    5.40 
  -5 -13   3    2.00    3.00 
   5  13  -3    2.00    4.00 
  -5 -13   2    0.20    2.80 
   5  13  -2   -1.10    3.90 
  -5 -13   1    3.80    3.20 
   5  13  -1   -2.00    3.70 
  -5 -13   0  114.09    6.80 
  -5 -13  -1    0.60    3.40 
  -5 -13  -2   50.09    5.60 
  -5 -13  -3    4.80    3.90 
  -5 -13  -3    7.30    2.50 
  -5 -13  -4    6.50    2.80 
  -5 -13  -4   -1.10    4.10 
  -5 -13  -5    4.60    3.20 
  -5 -13  -5    3.50    4.30 
  -5 -13  -6   -9.30    5.00 
  -5 -13  -6   -2.50    3.10 
   5  12  -6   -2.80    4.50 
   5  12  -5   42.00    6.40 
  -5 -12   4   18.00    3.60 
   5  12  -4   13.10    5.10 
  -5 -12   3    3.70    2.70 
   5  12  -3    3.90    3.90 
  -5 -12   2   12.10    3.40 
   5  12  -2   10.80    4.50 
  -5 -12   1   71.39    5.50 
   5  12  -1   81.89    8.10 
  -5 -12   0  258.67    8.90 
  -5 -12  -1   20.10    4.20 
  -5 -12  -2    8.70    3.80 
  -5 -12  -3   32.80    5.00 
  -5 -12  -3   31.80    3.80 
  -5 -12  -4   11.50    3.30 
  -5 -12  -4   11.40    4.20 
  -5 -12  -5    2.10    4.10 
  -5 -12  -5    2.90    2.90 
  -5 -12  -6   11.80    4.20 
  -5 -12  -6    2.60    4.70 
   5  11  -7   10.20    5.30 
   5  11  -6    7.00    4.70 
   5  11  -5    4.30    4.00 
  -5 -11   4   53.29    4.60 
   5  11  -4   44.80    5.80 
  -5 -11   3   91.99    5.20 
   5  11  -3   86.09    8.00 
  -5 -11   2   26.90    4.00 
   5  11  -2   20.50    4.90 
  -5 -11   1  253.07    8.30 
   5  11  -1  261.87   11.00 
  -5 -11   0    4.00    3.30 
  -5 -11  -1    7.10    3.50 
  -5 -11  -2   78.59    6.10 
  -5 -11  -3   28.00    4.60 
  -5 -11  -4   58.89    5.20 
  -5 -11  -4   46.80    5.40 
  -5 -11  -5    2.10    3.80 
  -5 -11  -5    2.50    2.90 
  -5 -11  -6    3.30    4.30 
  -5 -11  -6    7.00    3.50 
  -5 -11  -7   -3.00    7.90 
  -5 -11  -7    1.90    3.50 
   5  10  -7    1.20    4.30 
   5  10  -6   42.30    6.00 
   5  10  -5   -0.50    3.30 
  -5 -10   4    1.20    2.00 
   5  10  -4   -1.90    3.00 
  -5 -10   3    3.10    2.40 
   5  10  -3    2.20    3.20 
  -5 -10   2   17.40    3.30 
   5  10  -2   15.80    4.00 
  -5 -10   1   13.20    3.20 
   5  10  -1    9.50    3.60 
  -5 -10   0   19.80    3.20 
  -5 -10  -1    5.10    3.10 
  -5 -10  -2   22.00    4.00 
  -5 -10  -3    3.50    3.40 
  -5 -10  -4   -3.10    3.30 
  -5 -10  -5   25.70    4.90 
  -5 -10  -5   27.60    4.20 
  -5 -10  -6    1.70    2.80 
  -5 -10  -6   -4.70    3.50 
  -5 -10  -7   -4.20    4.20 
  -5 -10  -7    4.60    3.40 
   5   9  -7   -2.60    3.20 
   5   9  -6   14.10    4.30 
   5   9  -5    8.70    3.50 
  -5  -9   4   18.30    2.90 
   5   9  -4   10.50    3.70 
  -5  -9   3   41.80    3.70 
   5   9  -3   34.60    4.70 
  -5  -9   2    4.60    2.40 
   5   9  -2    2.20    3.00 
  -5  -9   1   20.30    3.30 
   5   9  -1   17.80    3.80 
  -5  -9   0   62.59    4.50 
   5   9   0   71.99    6.20 
  -5  -9  -1   13.60    3.20 
  -5  -9  -2   91.19    5.50 
  -5  -9  -3   96.89    5.40 
  -5  -9  -4   23.60    4.10 
  -5  -9  -5   82.89    6.20 
  -5  -9  -6   12.30    4.30 
  -5  -9  -6   17.70    3.90 
  -5  -9  -7   -2.60    3.90 
  -5  -9  -7    7.50    3.70 
   5   8  -8    3.60    3.80 
   5   8  -7   11.40    4.00 
   5   8  -6   43.40    5.60 
   5   8  -5   29.30    4.60 
  -5  -8   4   -1.20    1.90 
   5   8  -4    1.90    2.70 
  -5  -8   3   52.59    3.60 
   5   8  -3   61.89    6.00 
  -5  -8   2  237.28    6.70 
   5   8  -2  251.27    9.20 
  -5  -8   1    8.20    2.50 
   5   8  -1    6.80    2.70 
  -5  -8   0    2.60    2.30 
   5   8   0    0.60    2.50 
  -5  -8  -1  152.58    5.90 
  -5  -8  -2    9.30    2.90 
  -5  -8  -3  144.09    6.40 
  -5  -8  -4   31.40    4.20 
  -5  -8  -5   29.50    4.70 
  -5  -8  -6   20.40    4.30 
  -5  -8  -6   24.50    4.20 
  -5  -8  -7    3.90    2.80 
  -5  -8  -7   -6.20    4.00 
   5   7  -8    0.20    3.10 
   5   7  -7    0.20    2.90 
   5   7  -6    4.00    3.20 
   5   7  -5   33.10    4.50 
  -5  -7   4   14.20    2.40 
   5   7  -4   14.40    3.30 
  -5  -7   3   20.90    2.70 
   5   7  -3   15.50    3.10 
  -5  -7   2   56.79    3.70 
   5   7  -2   55.49    2.40 
   5   7  -2   51.59    4.80 
  -5  -7   1  217.78    6.00 
   5   7  -1  213.78    7.60 
  -5  -7   0   17.50    2.70 
   5   7   0   14.60    2.90 
  -5  -7  -1  259.57    7.00 
  -5  -7  -2   11.10    2.70 
  -5  -7  -3    1.20    1.90 
  -5  -7  -4   34.70    4.10 
  -5  -7  -5   22.00    3.90 
  -5  -7  -6   16.40    3.70 
  -5  -7  -6   14.60    4.20 
  -5  -7  -7   28.40    4.70 
  -5  -7  -7   25.90    4.90 
  -5  -7  -8    6.00    3.70 
   5   6  -8    2.60    3.30 
   5   6  -7   -0.60    2.60 
   5   6  -6   20.30    4.20 
   5   6  -5  364.06   12.40 
  -5  -6   4   -0.40    1.60 
   5   6  -4   -1.10    2.00 
  -5  -6   3   71.39    3.30 
   5   6  -3   70.49    3.20 
   5   6  -3   72.69    5.20 
  -5  -6   2   11.70    2.10 
   5   6  -2    9.70    1.40 
   5   6  -2   11.20    2.30 
  -5  -6   1  425.96    8.20 
   5   6  -1  410.56    9.90 
   5   6  -1  425.26    6.80 
  -5  -6   0  488.25    9.10 
   5   6   0  487.05   10.60 
  -5  -6  -1  843.92   13.60 
  -5  -6  -2  108.29    4.70 
  -5  -6  -3    0.60    2.20 
  -5  -6  -4    1.00    2.50 
  -5  -6  -5    5.70    2.90 
  -5  -6  -6   15.10    4.00 
  -5  -6  -6   15.40    3.10 
  -5  -6  -7   -3.80    3.70 
  -5  -6  -7    0.90    2.60 
  -5  -6  -8    0.00    3.10 
   5   5  -8    9.00    3.80 
   5   5  -7    1.10    2.70 
   5   5  -6   56.09    6.00 
   5   5  -5    1.40    2.60 
  -5  -5   4   44.30    2.80 
   5   5  -4   55.19    5.00 
   5   5  -4   44.70    3.50 
  -5  -5   3   28.40    2.30 
   5   5  -3   22.50    3.00 
   5   5  -3   24.50    2.20 
  -5  -5   2   10.30    1.80 
   5   5  -2    8.70    1.50 
   5   5  -2    7.70    2.00 
  -5  -5   1  138.29    4.20 
   5   5  -1  137.09    5.20 
   5   5  -1  136.69    3.40 
  -5  -5   0  165.78    4.70 
   5   5   0  167.68    5.70 
  -5  -5  -1  137.39    4.50 
  -5  -5  -2  174.08    5.50 
  -5  -5  -3   48.10    3.60 
  -5  -5  -4   24.80    3.40 
  -5  -5  -5    2.70    2.70 
  -5  -5  -6   33.50    4.40 
  -5  -5  -7   31.90    4.60 
  -5  -5  -7   25.60    4.70 
  -5  -5  -8    5.00    3.20 
   5   4  -8    3.00    2.90 
   5   4  -7   11.80    3.50 
   5   4  -6   52.19    5.80 
   5   4  -5   13.90    2.60 
   5   4  -5   19.70    3.50 
  -5  -4   4   -0.30    1.10 
   5   4  -4   -1.60    1.70 
   5   4  -4    1.70    1.70 
  -5  -4   3    0.70    1.00 
   5   4  -3    1.10    1.70 
   5   4  -3    1.80    1.40 
  -5  -4   2    2.50    1.20 
   5   4  -2    2.50    1.20 
   5   4  -2    2.20    1.20 
  -5  -4   1  432.86    7.20 
   5   4  -1  427.86    8.90 
   5   4  -1  421.06    6.90 
  -5  -4   0  153.48    4.20 
   5   4   0  154.28    5.10 
   5   4   0  153.78    3.80 
  -5  -4  -1  377.76    7.40 
  -5  -4  -2   45.30    3.00 
  -5  -4  -3   -1.10    1.50 
  -5  -4  -4   73.39    4.30 
  -5  -4  -5    0.30    2.20 
  -5  -4  -6   47.90    4.90 
  -5  -4  -7   -4.10    3.00 
  -5  -4  -7    3.60    2.70 
  -5  -4  -8    3.10    2.90 
   5   3  -8   19.00    4.20 
   5   3  -7    8.10    3.10 
   5   3  -6   17.60    3.70 
   5   3  -6   12.30    2.70 
   5   3  -5   44.40    3.70 
   5   3  -5   31.80    4.30 
  -5  -3   4   11.30    1.50 
   5   3  -4    9.50    1.90 
   5   3  -4    7.70    2.40 
  -5  -3   3  170.38    3.70 
   5   3  -3  179.48    4.90 
   5   3  -3  179.88    6.60 
  -5  -3   2   14.40    1.30 
   5   3  -2    8.60    1.80 
   5   3  -2   15.10    1.70 
  -5  -3   1   97.49    2.90 
   5   3  -1   96.89    3.80 
   5   3  -1   92.29    3.10 
  -5  -3   0  145.09    3.80 
   5   3   0  135.69    3.60 
   5   3   0  141.29    4.20 
  -5  -3  -1   29.50    2.20 
  -5  -3  -2   81.49    3.50 
  -5  -3  -3   13.30    2.20 
  -5  -3  -4   38.70    3.50 
  -5  -3  -5   95.19    5.50 
  -5  -3  -6    8.60    3.10 
  -5  -3  -7   13.60    3.80 
  -5  -3  -7   26.20    4.10 
  -5  -3  -8    1.20    2.70 
   5   2  -8    6.10    3.00 
   5   2  -7   21.10    3.70 
   5   2  -6    1.70    2.30 
   5   2  -5    2.10    1.90 
  -5  -2   4   79.49    3.50 
   5   2  -4   74.39    3.80 
  -5  -2   3    4.50    0.90 
   5   2  -3    3.90    1.50 
  -5  -2   2  112.79    2.40 
   5   2  -2  111.69    4.50 
   5   2  -2  119.19    3.70 
  -5  -2   1  274.17    4.40 
   5   2  -1  271.37    6.00 
   5   2  -1  267.67    5.20 
  -5  -2   0  242.18    4.60 
   5   2   0  251.57    5.00 
   5   2   0  257.07    5.10 
  -5  -2  -1  173.58    4.30 
   5   2   1  174.28    4.50 
  -5  -2  -2   14.90    1.90 
  -5  -2  -3   57.69    3.20 
  -5  -2  -4   48.50    3.50 
  -5  -2  -5   35.90    3.80 
  -5  -2  -6   54.79    4.80 
  -5  -2  -7    9.20    3.10 
  -5  -2  -7   10.10    2.90 
  -5  -2  -8    1.00    2.50 
   5   1  -8   -3.20    2.90 
   5   1  -7   29.10    4.40 
   5   1  -6    5.70    2.50 
   5   1  -5   53.59    4.10 
   5   1  -4  612.64    8.70 
   5   1  -4  628.24   11.70 
  -5  -1   3 1135.09   13.20 
   5   1  -3 1111.69   16.30 
  -5  -1   2  470.55    5.70 
   5   1  -2  498.75    8.30 
  -5  -1   1 2708.03   29.70 
   5   1  -1 2652.23   31.40 
   5   1  -1 2691.43   32.60 
  -5  -1   0 1177.58   14.60 
   5   1   0 1178.48   15.20 
  -5  -1  -1   80.69    2.70 
   5   1   1   76.89    2.90 
  -5  -1  -2  133.69    4.00 
  -5  -1  -3   49.80    3.00 
  -5  -1  -4  124.99    5.00 
  -5  -1  -5    3.60    2.10 
  -5  -1  -6    1.30    2.00 
  -5  -1  -7    4.10    2.60 
  -5  -1  -7    2.70    2.30 
  -5  -1  -8    3.00    2.90 
   5   0  -8    6.80    3.60 
   5   0  -7   -4.20    2.70 
   5   0  -6   81.19    5.40 
   5   0  -5    2.40    2.20 
   5   0  -4  144.59    5.40 
   5   0  -4  144.09    3.20 
   5   0  -3   -0.30    1.20 
   5   0  -3   -0.60    0.60 
   5   0  -2 1932.41   24.40 
  -5   0   1   -0.80    0.40 
   5   0  -1    1.30    1.30 
   5   0   0  807.22   10.50 
   5   0   0  807.62   11.20 
   5   0   1   -2.50    1.00 
   5   0   1   -0.70    1.20 
   5   0   2   19.40    2.10 
   5   0   3    0.40    1.50 
   5   0   4    2.50    2.00 
  -5   0  -5    1.00    1.90 
  -5   0  -6    6.20    2.40 
  -5   0  -7   -2.10    1.90 
  -5   0  -7   -1.20    2.40 
  -5   0  -8    1.10    2.50 
   5  -1  -8   -3.20    2.90 
   5  -1  -7   18.10    3.80 
   5  -1  -6    4.70    2.50 
   5  -1  -5   58.79    4.40 
   5  -1  -4  619.14    8.80 
   5  -1  -4  630.34   12.20 
   5  -1  -3 1177.78   17.60 
   5  -1  -3 1154.78   13.70 
   5  -1  -2  486.65    8.60 
   5  -1  -2  477.75    5.70 
   5  -1  -1 2718.53   30.00 
   5  -1  -1 2683.63   31.90 
   5  -1   0 1173.28   14.50 
   5  -1   0 1164.48   15.10 
   5  -1   1   81.39    2.90 
   5  -1   1   81.79    2.80 
   5  -1   2  142.89    4.20 
   5  -1   3   42.00    3.00 
   5  -1   4  129.89    5.30 
   5  -1   5    6.30    2.60 
  -5   1  -6    2.30    2.10 
  -5   1  -7    5.10    2.60 
  -5   1  -7    3.40    2.40 
  -5   1  -8   -0.10    2.60 
   5  -2  -8    4.00    3.40 
   5  -2  -7   15.50    3.70 
   5  -2  -6    1.40    2.40 
   5  -2  -5   -1.90    2.00 
   5  -2  -4   73.69    2.80 
   5  -2  -4   79.79    4.50 
   5  -2  -3    4.70    1.70 
   5  -2  -3    4.60    1.10 
   5  -2  -2  110.09    3.90 
   5  -2  -2  114.69    2.40 
   5  -2  -1  271.37    5.60 
   5  -2  -1  267.27    4.40 
   5  -2   0  247.48    5.00 
   5  -2   0  247.58    4.60 
   5  -2   1  169.08    4.00 
   5  -2   1  170.68    4.10 
  -5   2  -2   19.20    1.60 
   5  -2   2   18.50    2.10 
   5  -2   3   58.79    3.40 
   5  -2   4   56.19    3.80 
   5  -2   5   29.60    3.70 
   5  -2   6   46.80    4.40 
  -5   2  -7    8.20    2.80 
  -5   2  -7    8.10    2.60 
  -5   2  -7   10.30    2.60 
   5  -3  -8   14.50    4.30 
   5  -3  -7    8.20    3.30 
   5  -3  -6   12.80    3.20 
   5  -3  -5   39.00    4.00 
   5  -3  -4    9.70    2.40 
   5  -3  -4    7.90    1.80 
   5  -3  -3  175.38    5.70 
   5  -3  -3  177.68    3.90 
   5  -3  -2   11.20    1.80 
   5  -3  -2   12.70    1.40 
   5  -3  -1   91.39    2.70 
   5  -3  -1   95.19    3.40 
   5  -3   0  138.99    3.70 
   5  -3   0  134.99    3.50 
  -5   3  -1   29.20    2.30 
   5  -3   1   24.60    2.00 
   5  -3   1   22.90    2.10 
  -5   3  -2   79.49    3.00 
   5  -3   2   77.19    3.40 
  -5   3  -3   10.10    1.60 
   5  -3   3   15.70    2.30 
  -5   3  -4   39.00    3.40 
   5  -3   4   36.00    3.40 
  -5   3  -5   92.69    5.40 
   5  -3   5   92.39    5.10 
  -5   3  -6    7.70    2.30 
   5  -3   6    5.00    2.60 
   5  -3   7   20.10    4.00 
   5  -4  -8   -6.50    2.90 
   5  -4  -7   10.40    3.60 
   5  -4  -6   56.99    5.40 
   5  -4  -5   16.30    3.20 
   5  -4  -4    2.60    1.60 
   5  -4  -4    2.40    1.80 
   5  -4  -3    0.30    1.50 
   5  -4  -3    0.30    1.60 
   5  -4  -2    3.40    1.40 
   5  -4  -2    2.70    1.30 
   5  -4  -1  421.36    7.70 
   5  -4  -1  423.56    7.10 
   5  -4   0  148.89    4.10 
   5  -4   0  154.18    4.00 
  -5   4  -1  370.86    6.90 
   5  -4   1  359.26    6.20 
   5  -4   1  367.06    7.20 
  -5   4  -2   47.20    2.70 
   5  -4   2   44.50    2.30 
   5  -4   2   44.30    2.90 
  -5   4  -3    0.00    1.20 
   5  -4   3   -0.50    1.60 
  -5   4  -4   73.49    4.40 
   5  -4   4   69.39    4.30 
  -5   4  -5    1.50    1.90 
   5  -4   5    2.90    2.40 
  -5   4  -6   48.70    5.00 
   5  -4   6   46.30    4.90 
   5  -4   7    3.80    3.20 
   5  -5  -8    5.40    4.10 
   5  -5  -7    3.30    3.20 
   5  -5  -6   46.40    5.00 
   5  -5  -5    3.60    2.40 
   5  -5  -4   49.00    3.50 
   5  -5  -4   44.80    4.10 
   5  -5  -3   34.70    3.30 
   5  -5  -3   26.80    2.60 
   5  -5  -2    9.90    1.80 
   5  -5  -2    8.50    1.80 
   5  -5  -1  137.59    4.20 
   5  -5  -1  134.59    4.20 
   5  -5   0  159.18    4.20 
   5  -5   0  164.08    4.60 
  -5   5  -1  125.69    4.40 
   5  -5   1  127.79    4.30 
   5  -5   1  130.29    3.50 
  -5   5  -2  168.48    5.20 
   5  -5   2  171.98    4.10 
   5  -5   2  176.08    5.40 
  -5   5  -3   51.89    3.60 
   5  -5   3   48.80    3.50 
  -5   5  -4   20.70    2.80 
   5  -5   4   20.40    3.00 
  -5   5  -5    4.30    2.20 
   5  -5   5    2.80    2.40 
  -5   5  -6   27.50    3.70 
   5  -5   6   42.30    4.60 
   5  -5   7   28.30    4.90 
   5  -6  -8   -4.70    3.50 
   5  -6  -7   -1.30    2.90 
   5  -6  -6   21.60    3.90 
   5  -6  -5  376.76   11.10 
   5  -6  -4    1.30    1.80 
   5  -6  -4    1.40    2.20 
   5  -6  -3   71.49    4.30 
   5  -6  -3   72.69    3.50 
   5  -6  -2   11.70    2.00 
   5  -6  -2   12.00    2.20 
   5  -6  -1  411.86    8.10 
   5  -6  -1  428.46    8.20 
   5  -6   0  485.85    9.10 
   5  -6   0  491.35    8.20 
  -5   6  -1  832.02   13.70 
   5  -6   1  853.01   13.60 
   5  -6   1  810.82   11.50 
  -5   6  -2  101.09    4.70 
   5  -6   2   99.59    3.00 
   5  -6   2  103.29    4.30 
  -5   6  -3    1.60    1.80 
   5  -6   3    0.00    1.40 
  -5   6  -4    1.20    2.00 
   5  -6   4    1.40    2.20 
  -5   6  -5    5.20    2.40 
   5  -6   5    1.90    2.40 
  -5   6  -6   11.40    3.30 
   5  -6   6   17.70    3.50 
   5  -6   7    0.60    3.80 
   5  -7  -8  -10.10    3.10 
   5  -7  -7   -2.60    3.00 
   5  -7  -6    2.90    3.10 
   5  -7  -5   36.30    4.40 
   5  -7  -4   15.10    3.00 
   5  -7  -4   15.00    3.10 
   5  -7  -3   19.50    2.70 
   5  -7  -3   16.90    2.70 
   5  -7  -2   54.09    3.80 
   5  -7  -2   52.29    3.40 
   5  -7  -1  209.18    5.60 
   5  -7  -1  216.78    6.00 
   5  -7   0   16.50    2.40 
   5  -7   0   16.30    1.90 
   5  -7   1  241.98    5.00 
   5  -7   1  258.17    6.90 
  -5   7  -2    7.50    2.30 
   5  -7   2    5.80    2.20 
   5  -7   2    7.10    1.10 
  -5   7  -3    2.70    2.20 
   5  -7   3    4.80    1.90 
  -5   7  -4   26.90    3.40 
   5  -7   4   33.50    3.80 
  -5   7  -5   18.60    3.50 
   5  -7   5   19.60    3.40 
  -5   7  -6   13.10    4.10 
   5  -7   6   19.40    3.70 
   5  -8  -8   -3.00    4.10 
   5  -8  -7   12.10    4.20 
   5  -8  -6   65.19    6.30 
   5  -8  -5   36.40    4.50 
   5  -8  -4   -0.90    2.70 
   5  -8  -4   -1.00    2.20 
   5  -8  -3   49.80    4.40 
   5  -8  -3   58.19    4.40 
   5  -8  -2  238.68    6.70 
   5  -8  -2  244.48    6.90 
   5  -8  -1   10.70    2.40 
   5  -8  -1    5.40    1.80 
   5  -8   0    0.60    2.00 
   5  -8   0    0.70    1.40 
   5  -8   1  144.59    5.30 
   5  -8   1  142.29    3.90 
  -5   8  -2    9.70    2.80 
   5  -8   2    7.90    2.50 
  -5   8  -3  150.68    6.80 
   5  -8   3  147.49    6.10 
  -5   8  -4   26.80    3.90 
   5  -8   4   27.70    3.80 
  -5   8  -5   24.30    4.00 
   5  -8   5   31.80    4.20 
   5  -8   6   30.40    4.50 
   5  -9  -7    0.40    3.80 
   5  -9  -6   21.70    4.30 
   5  -9  -5    9.90    3.40 
   5  -9  -4   16.40    3.30 
   5  -9  -4   10.90    3.10 
   5  -9  -3   31.70    3.60 
   5  -9  -3   35.70    3.80 
   5  -9  -2   -1.20    2.40 
   5  -9  -2    2.80    2.00 
   5  -9  -1   19.80    2.50 
   5  -9  -1   23.00    3.30 
   5  -9   0   56.69    4.10 
   5  -9   0   65.19    3.30 
   5  -9   1   10.40    2.40 
  -5   9  -2   90.09    6.40 
   5  -9   2   91.19    4.80 
  -5   9  -3   99.49    6.40 
   5  -9   3  100.29    5.60 
  -5   9  -4   16.40    3.50 
   5  -9   4   25.40    3.80 
  -5   9  -5   85.69    7.30 
   5  -9   5  100.19    6.00 
   5  -9   6   18.30    4.00 
   5 -10  -7    1.90    4.10 
   5 -10  -6   46.70    5.90 
   5 -10  -5    0.20    2.90 
   5 -10  -4    1.30    2.80 
   5 -10  -4   -2.70    2.20 
   5 -10  -3    2.60    2.60 
   5 -10  -3    1.40    2.70 
   5 -10  -2   17.30    3.40 
   5 -10  -2   14.90    2.70 
   5 -10  -1    8.00    2.20 
   5 -10  -1    8.00    3.00 
   5 -10   0   18.00    3.30 
   5 -10   1    2.10    2.60 
  -5  10  -2   23.90    4.20 
   5 -10   2   22.00    3.60 
  -5  10  -3   -0.70    3.40 
   5 -10   3    7.10    2.90 
  -5  10  -4   -1.10    3.30 
   5 -10   4    0.60    2.40 
  -5  10  -5   22.90    4.60 
   5 -10   5   25.50    4.20 
   5 -10   6    3.10    3.10 
   5 -11  -7    7.60    4.70 
   5 -11  -6    7.50    4.10 
   5 -11  -5    8.80    3.60 
   5 -11  -4   47.30    4.70 
   5 -11  -4   45.60    4.90 
   5 -11  -3   82.89    5.40 
   5 -11  -3   88.29    5.50 
   5 -11  -2   26.00    4.00 
   5 -11  -2   25.80    3.40 
   5 -11  -1  241.08    6.90 
   5 -11  -1  234.68    8.10 
   5 -11   0    8.70    2.70 
   5 -11   1   10.20    2.80 
  -5  11  -2   83.19    7.40 
   5 -11   2   76.99    5.50 
  -5  11  -3   27.60    4.70 
   5 -11   3   24.40    3.90 
  -5  11  -4   42.20    5.40 
   5 -11   4   59.59    5.10 
  -5  11  -5   -3.80    3.70 
   5 -11   5   -0.40    2.70 
   5 -11   6    7.20    3.40 
   5 -12  -6   -5.50    4.00 
   5 -12  -5   47.80    5.70 
   5 -12  -4   14.50    3.60 
   5 -12  -4   12.00    3.70 
   5 -12  -3    3.00    2.50 
   5 -12  -3    1.90    3.40 
   5 -12  -2   14.30    2.80 
   5 -12  -2    9.90    3.50 
   5 -12  -1   72.09    5.60 
   5 -12   0  274.17    9.00 
   5 -12   1   22.80    4.00 
   5 -12   2   10.50    3.50 
  -5  12  -3   29.60    4.80 
   5 -12   3   35.00    4.70 
  -5  12  -4    5.10    4.00 
   5 -12   4   14.40    3.70 
   5 -12   5    4.30    3.10 
   5 -12   6    6.50    3.60 
   5 -13  -6   -0.10    4.20 
   5 -13  -5   -6.20    3.00 
   5 -13  -4   36.70    5.20 
   5 -13  -4   28.90    4.50 
   5 -13  -3    0.40    2.80 
   5 -13  -3    3.70    3.30 
   5 -13  -2    1.00    3.00 
   5 -13  -1    3.30    3.00 
   5 -13   0  117.69    6.60 
   5 -13   1    6.30    3.30 
   5 -13   2   49.50    5.40 
  -5  13  -3    0.40    3.80 
   5 -13   3    5.00    3.20 
  -5  13  -4   -1.80    4.40 
   5 -13   4    6.30    3.40 
   5 -13   5    2.90    3.20 
   5 -13   6    8.30    3.60 
   5 -14  -6  -10.10    3.90 
   5 -14  -5   -1.80    3.70 
   5 -14  -4   -5.00    2.80 
   5 -14  -4    1.60    3.40 
   5 -14  -3   -3.20    3.10 
   5 -14  -2    4.00    3.80 
   5 -14  -1   32.10    4.70 
   5 -14   0   93.89    6.40 
   5 -14   1   -0.80    2.90 
   5 -14   2   41.00    5.30 
  -5  14  -3   -3.20    4.00 
   5 -14   3    8.60    3.50 
  -5  14  -4   -5.50    3.90 
   5 -14   4    2.00    3.20 
   5 -14   5    3.50    3.50 
   5 -15  -5   -3.70    4.40 
   5 -15  -4    6.60    3.80 
   5 -15  -3    5.80    4.20 
   5 -15  -2    9.40    3.80 
   5 -15  -1    3.90    3.30 
   5 -15   0    0.20    3.20 
   5 -15   1    8.30    3.80 
   5 -15   2    7.30    3.70 
   5 -15   3   27.40    4.80 
  -5  15  -4    2.70    4.80 
   5 -15   4   14.20    4.20 
   5 -15   5   21.60    5.00 
   5 -16  -4   13.60    4.80 
   5 -16  -3    0.00    3.50 
   5 -16  -2    6.00    3.70 
   5 -16  -1   -0.10    3.50 
   5 -16   0   -0.60    3.20 
   5 -16   1    4.60    3.60 
   5 -16   2   54.89    6.30 
   5 -16   3    9.10    4.00 
   5 -16   4   13.00    4.20 
   5 -17  -4   21.50    5.10 
   5 -17  -3    4.50    4.00 
   5 -17  -2    5.40    3.90 
   5 -17  -1    4.10    3.70 
   5 -17   0    4.30    3.80 
   5 -17   1    0.70    3.50 
   5 -17   2    4.50    4.00 
   5 -17   3    0.70    3.60 
   5 -18  -3    4.70    5.30 
   5 -18  -2    7.40    4.80 
   5 -18  -1   10.30    4.30 
   5 -18   0    6.00    4.20 
   5 -18   1    4.60    4.20 
  -6 -18   2    2.40    3.60 
  -6 -18   1    0.20    3.80 
  -6 -18   0   -1.30    3.90 
  -6 -18  -1   -1.90    4.90 
  -6 -17   3    6.00    3.50 
   6  17  -3   -2.50    5.50 
  -6 -17   2    5.10    3.80 
   6  17  -2   -4.30    4.80 
  -6 -17   1    1.90    3.70 
  -6 -17   0   -1.70    3.70 
  -6 -17  -1    3.80    4.40 
  -6 -17  -2   13.30    5.10 
  -6 -17  -3    1.70    5.40 
   6  16  -4   -1.80    5.30 
  -6 -16   3    2.10    3.60 
   6  16  -3   -1.30    4.90 
  -6 -16   2    3.10    3.40 
   6  16  -2   -2.60    4.70 
  -6 -16   1   -2.50    3.40 
  -6 -16   0   -3.80    3.40 
  -6 -16  -1    8.80    4.50 
  -6 -16  -2    0.50    4.10 
  -6 -16  -3    2.40    4.70 
  -6 -16  -4    6.10    5.00 
   6  15  -5    4.50    5.50 
   6  15  -4   -4.50    4.90 
  -6 -15   3    3.30    3.00 
   6  15  -3   -6.30    4.20 
  -6 -15   2   11.30    3.90 
   6  15  -2    1.00    4.80 
  -6 -15   1    6.20    3.70 
  -6 -15   0   10.60    4.20 
  -6 -15  -1    4.90    4.20 
  -6 -15  -2    2.70    4.10 
  -6 -15  -3    0.20    4.20 
  -6 -15  -4   -1.00    4.40 
  -6 -15  -5    0.80    5.40 
  -6 -15  -5    8.50    4.00 
   6  14  -5   -5.10    4.50 
   6  14  -4    0.80    5.10 
  -6 -14   3    0.70    2.70 
   6  14  -3   -0.60    4.40 
  -6 -14   2    4.80    3.30 
   6  14  -2    5.00    4.50 
  -6 -14   1   10.90    3.70 
   6  14  -1    7.30    4.60 
  -6 -14   0   11.80    4.00 
  -6 -14  -1    1.40    2.80 
  -6 -14  -2   11.40    4.40 
  -6 -14  -3    1.00    4.10 
  -6 -14  -4    2.20    2.50 
  -6 -14  -4   -2.90    4.10 
  -6 -14  -5    3.60    5.10 
  -6 -14  -5   15.50    4.00 
   6  13  -6   -5.00    4.50 
   6  13  -5    4.90    4.70 
   6  13  -4   -3.00    4.20 
  -6 -13   3    4.00    3.00 
   6  13  -3   -0.90    4.10 
  -6 -13   2   58.89    5.30 
   6  13  -2   45.30    6.20 
  -6 -13   1    3.00    3.10 
   6  13  -1   -1.80    4.00 
  -6 -13   0    7.50    3.60 
  -6 -13  -1   41.30    5.20 
  -6 -13  -2   -1.30    3.50 
  -6 -13  -3    8.00    2.50 
  -6 -13  -3    1.40    3.10 
  -6 -13  -4   -2.90    4.00 
  -6 -13  -4    5.70    2.70 
  -6 -13  -5   -9.00    4.30 
  -6 -13  -5    2.60    3.00 
  -6 -13  -6   -2.50    5.20 
  -6 -13  -6    2.90    3.40 
   6  12  -6   -2.30    4.00 
   6  12  -5    1.00    4.20 
   6  12  -4   13.80    4.80 
  -6 -12   3    3.50    2.40 
   6  12  -3   -1.10    3.60 
  -6 -12   2  172.68    7.20 
   6  12  -2  176.38   10.30 
  -6 -12   1   89.19    5.90 
   6  12  -1   86.09    8.30 
  -6 -12   0   -0.70    3.20 
  -6 -12  -1   54.69    5.50 
  -6 -12  -2   10.60    3.90 
  -6 -12  -3   11.00    4.20 
  -6 -12  -4   -0.90    3.80 
  -6 -12  -4   -0.70    2.20 
  -6 -12  -5   -4.50    3.80 
  -6 -12  -5    4.20    2.90 
  -6 -12  -6   -7.30    4.20 
  -6 -12  -6    4.70    3.10 
   6  11  -7   -3.20    3.80 
   6  11  -6    3.20    4.30 
   6  11  -5   11.90    4.50 
   6  11  -4   -1.20    3.60 
  -6 -11   3  153.98    6.60 
   6  11  -3  151.28    9.50 
  -6 -11   2    2.40    2.70 
   6  11  -2    1.70    3.60 
  -6 -11   1   41.20    4.50 
   6  11  -1   32.60    5.00 
  -6 -11   0   -1.40    2.90 
  -6 -11  -1    2.70    3.20 
  -6 -11  -2   25.60    4.40 
  -6 -11  -3   -0.70    3.50 
  -6 -11  -4    1.50    3.70 
  -6 -11  -5   16.30    3.60 
  -6 -11  -5   12.50    4.60 
  -6 -11  -6   11.20    3.70 
  -6 -11  -6    2.50    4.40 
  -6 -11  -7    7.10    3.90 
  -6 -11  -7   -5.90    5.00 
   6  10  -7    1.40    3.70 
   6  10  -6    0.00    3.50 
   6  10  -5    4.50    3.60 
   6  10  -4   14.70    4.50 
  -6 -10   3   10.80    2.70 
   6  10  -3    8.20    3.70 
  -6 -10   2   26.90    3.90 
   6  10  -2   14.10    4.00 
  -6 -10   1   36.80    4.10 
   6  10  -1   31.20    4.70 
  -6 -10   0   10.00    3.20 
   6  10   0    9.70    3.80 
  -6 -10  -1    6.20    3.30 
  -6 -10  -2   -2.30    2.40 
  -6 -10  -3   -1.10    3.20 
  -6 -10  -4   92.99    6.60 
  -6 -10  -5   -1.10    3.40 
  -6 -10  -6    7.00    3.30 
  -6 -10  -6    5.90    4.20 
  -6 -10  -7    6.30    3.60 
  -6 -10  -7   -5.60    4.20 
   6   9  -7   -2.10    3.30 
   6   9  -6   -0.70    3.10 
   6   9  -5    3.70    3.30 
   6   9  -4    7.70    3.40 
  -6  -9   3   22.70    3.20 
   6   9  -3   19.70    4.00 
  -6  -9   2  190.18    6.40 
   6   9  -2  196.28    9.00 
  -6  -9   1   25.40    3.40 
   6   9  -1   20.60    3.90 
  -6  -9   0   39.90    4.00 
   6   9   0   36.70    4.80 
  -6  -9  -1    5.90    2.40 
  -6  -9  -2   66.29    5.10 
  -6  -9  -3    3.10    3.30 
  -6  -9  -4   29.80    4.50 
  -6  -9  -5   53.79    5.70 
  -6  -9  -6   28.80    5.00 
  -6  -9  -6   26.50    4.50 
  -6  -9  -7   14.50    4.10 
  -6  -9  -7    0.70    4.20 
   6   8  -7    5.20    3.70 
   6   8  -6    6.40    3.40 
   6   8  -5    5.30    3.10 
   6   8  -4   67.29    6.40 
  -6  -8   3    2.00    2.10 
   6   8  -3    1.00    2.90 
  -6  -8   2   31.20    3.20 
   6   8  -2   23.60    3.80 
  -6  -8   1    2.50    2.20 
   6   8  -1    2.70    2.50 
  -6  -8   0    0.70    2.30 
   6   8   0    0.80    2.60 
  -6  -8  -1    1.40    2.40 
  -6  -8  -2   10.40    3.00 
  -6  -8  -3    3.70    2.90 
  -6  -8  -4   20.20    3.90 
  -6  -8  -5  224.38    8.70 
  -6  -8  -6    3.30    2.80 
  -6  -8  -6   -2.80    3.10 
  -6  -8  -7   12.50    4.80 
  -6  -8  -7   18.80    4.00 
   6   7  -8   -2.50    2.80 
   6   7  -7    0.20    3.10 
   6   7  -6   -0.40    2.90 
   6   7  -5    3.60    2.70 
   6   7  -4   24.80    3.90 
  -6  -7   3  102.69    4.30 
   6   7  -3  102.49    6.40 
  -6  -7   2   59.09    3.40 
   6   7  -2   61.89    2.80 
   6   7  -2   63.39    5.10 
  -6  -7   1  116.39    4.50 
   6   7  -1  113.19    6.00 
   6   7  -1  111.69    3.50 
  -6  -7   0  115.09    4.40 
   6   7   0  118.39    6.00 
  -6  -7  -1   15.60    2.80 
  -6  -7  -2  105.99    5.10 
  -6  -7  -3   79.19    5.00 
  -6  -7  -4   17.50    3.10 
  -6  -7  -5  115.29    6.60 
  -6  -7  -6   58.89    5.80 
  -6  -7  -7    6.70    3.80 
  -6  -7  -7    9.50    3.40 
  -6  -7  -8   -0.50    3.40 
   6   6  -8   -0.90    2.80 
   6   6  -7   17.60    4.40 
   6   6  -6    7.00    3.20 
   6   6  -5   18.80    3.60 
   6   6  -4    0.60    2.10 
  -6  -6   3   24.90    2.50 
   6   6  -3   21.10    3.20 
   6   6  -3   24.10    2.30 
  -6  -6   2   73.19    3.40 
   6   6  -2   75.69    4.80 
   6   6  -2   71.69    3.00 
  -6  -6   1    4.70    1.80 
   6   6  -1    5.00    1.20 
   6   6  -1    7.00    2.20 
  -6  -6   0   83.39    3.90 
   6   6   0   89.69    4.90 
  -6  -6  -1  128.29    4.60 
  -6  -6  -2  160.68    5.70 
  -6  -6  -3  100.29    5.10 
  -6  -6  -4    2.70    2.60 
  -6  -6  -5    2.20    2.80 
  -6  -6  -6   62.99    6.00 
  -6  -6  -7   -0.60    3.40 
  -6  -6  -7   -1.30    2.40 
  -6  -6  -8    3.80    3.20 
   6   5  -8    3.20    3.50 
   6   5  -7   10.10    3.50 
   6   5  -6   -0.10    2.40 
   6   5  -5    5.80    2.80 
   6   5  -4   50.99    5.00 
   6   5  -4   49.80    3.60 
  -6  -5   3   65.89    3.00 
   6   5  -3   67.69    4.80 
   6   5  -3   67.19    3.40 
  -6  -5   2   -0.10    1.30 
   6   5  -2    1.50    1.30 
   6   5  -2   -0.90    1.40 
  -6  -5   1  105.79    3.60 
   6   5  -1  111.39    5.10 
   6   5  -1  106.09    3.40 
  -6  -5   0  109.99    4.00 
   6   5   0  107.59    4.80 
   6   5   0  109.19    3.50 
  -6  -5  -1   72.09    3.60 
  -6  -5  -2   25.30    2.80 
  -6  -5  -3   18.10    2.80 
  -6  -5  -4   83.99    5.00 
  -6  -5  -5   49.90    4.70 
  -6  -5  -6   69.49    5.50 
  -6  -5  -7    4.60    3.40 
  -6  -5  -7    6.50    3.00 
  -6  -5  -8    5.20    3.10 
   6   4  -8    4.50    3.30 
   6   4  -7    1.30    2.80 
   6   4  -6    0.40    2.20 
   6   4  -5   88.29    6.50 
   6   4  -5   81.79    4.50 
   6   4  -4   27.20    3.60 
   6   4  -4   33.40    3.40 
  -6  -4   3    4.10    1.20 
   6   4  -3    3.20    1.60 
   6   4  -3    3.00    1.70 
  -6  -4   2   19.60    1.90 
   6   4  -2   21.60    2.10 
   6   4  -2   16.00    2.20 
  -6  -4   1  473.45    7.80 
   6   4  -1  474.35    7.90 
   6   4  -1  464.15    9.50 
  -6  -4   0  157.48    4.30 
   6   4   0  157.28    5.20 
   6   4   0  160.18    4.30 
  -6  -4  -1   70.59    3.30 
  -6  -4  -2    0.20    1.20 
  -6  -4  -3   72.69    4.00 
  -6  -4  -4   35.80    3.70 
  -6  -4  -5    1.80    2.40 
  -6  -4  -6   60.09    5.00 
  -6  -4  -7    8.20    3.50 
  -6  -4  -7   15.30    3.60 
  -6  -4  -8    3.60    3.00 
   6   3  -8    3.80    3.00 
   6   3  -7    4.30    2.60 
   6   3  -6    0.00    2.30 
   6   3  -6    4.40    2.50 
   6   3  -5   67.59    6.00 
   6   3  -5   63.99    4.20 
   6   3  -4   39.40    3.20 
   6   3  -4   38.90    4.50 
  -6  -3   3    0.80    0.80 
   6   3  -3    0.70    1.50 
   6   3  -3    0.50    1.50 
  -6  -3   2   77.09    2.40 
   6   3  -2   81.89    4.20 
   6   3  -2   82.39    3.40 
  -6  -3   1   30.50    1.90 
   6   3  -1   28.10    2.50 
   6   3  -1   27.90    2.50 
  -6  -3   0  743.83   10.80 
   6   3   0  749.03   11.70 
   6   3   0  739.43   10.90 
  -6  -3  -1  114.09    3.80 
  -6  -3  -2  342.67    7.40 
  -6  -3  -3  297.07    7.30 
  -6  -3  -4   -0.70    1.80 
  -6  -3  -5    3.50    2.50 
  -6  -3  -6    0.40    2.40 
  -6  -3  -7   12.10    3.50 
  -6  -3  -7   10.60    3.20 
  -6  -3  -8   12.00    3.70 
   6   2  -8    4.60    2.70 
   6   2  -7   -1.10    2.90 
   6   2  -7    4.40    2.50 
   6   2  -6   32.10    3.70 
   6   2  -5    0.30    2.00 
   6   2  -4   92.29    4.30 
  -6  -2   3  626.24    8.00 
   6   2  -3  613.54   10.60 
  -6  -2   2    3.80    0.80 
   6   2  -2    1.80    1.30 
   6   2  -2    1.70    1.50 
  -6  -2   1  987.10   12.30 
   6   2  -1  969.50   14.60 
   6   2  -1  991.10   13.60 
  -6  -2   0  625.64    9.20 
   6   2   0  636.54    9.70 
   6   2   0  625.94    9.60 
  -6  -2  -1    9.70    1.60 
   6   2   1    5.70    1.40 
  -6  -2  -2  411.86    8.10 
  -6  -2  -3  283.27    7.10 
  -6  -2  -4    0.90    1.90 
  -6  -2  -5   68.49    4.50 
  -6  -2  -6   36.40    4.20 
  -6  -2  -7    9.50    2.90 
  -6  -2  -7    2.90    2.80 
  -6  -2  -8    2.50    2.70 
   6   1  -8   -1.70    3.20 
   6   1  -7   14.10    3.50 
   6   1  -6  108.69    6.00 
   6   1  -5  102.39    5.20 
   6   1  -4  162.48    5.70 
   6   1  -3   31.30    3.10 
   6   1  -3   29.50    0.80 
   6   1  -2    0.60    1.30 
  -6  -1   1  970.90   11.70 
   6   1  -1  962.80   13.50 
   6   1  -1  962.60   14.10 
  -6  -1   0    0.60    0.80 
   6   1   0   -0.40    1.30 
   6   1   0    1.20    0.90 
  -6  -1  -1  681.63   10.40 
   6   1   1  671.73   10.50 
  -6  -1  -2   11.50    1.80 
  -6  -1  -3  787.82   13.30 
  -6  -1  -4  228.88    6.70 
  -6  -1  -5    5.30    2.30 
  -6  -1  -6    0.90    2.50 
  -6  -1  -7   37.20    4.40 
  -6  -1  -8    2.90    2.60 
   6   0  -8    0.00    3.30 
   6   0  -7   -1.30    2.60 
   6   0  -6    4.50    2.60 
   6   0  -5    0.40    2.00 
   6   0  -4  161.28    5.90 
   6   0  -3   -0.90    1.40 
   6   0  -2   58.79    3.10 
   6   0  -1    3.40    1.50 
   6   0   0  180.38    3.80 
   6   0   0  189.08    4.50 
   6   0   1   -1.80    1.10 
   6   0   1   -0.50    1.20 
   6   0   2   76.09    3.40 
   6   0   3    0.50    1.70 
   6   0   4  221.78    6.90 
  -6   0  -5   -0.80    1.90 
  -6   0  -6    1.80    2.40 
  -6   0  -7   -0.80    2.20 
  -6   0  -8   12.00    3.50 
   6  -1  -8   -5.60    3.30 
   6  -1  -7   13.00    3.50 
   6  -1  -6  106.19    6.20 
   6  -1  -5   99.59    5.50 
   6  -1  -4  178.48    6.30 
   6  -1  -3   29.90    0.90 
   6  -1  -3   29.70    3.00 
   6  -1  -2    0.10    0.30 
   6  -1  -2    1.60    1.40 
   6  -1  -1  976.40   13.80 
   6  -1  -1  985.90   11.90 
   6  -1   0   -0.30    0.90 
   6  -1   0   -0.30    1.30 
   6  -1   1  674.03   10.30 
   6  -1   1  655.83   10.10 
   6  -1   2   10.10    1.70 
   6  -1   3  773.22   13.20 
   6  -1   4  226.88    7.00 
   6  -1   5    5.00    2.60 
  -6   1  -6   -0.10    2.00 
  -6   1  -7   37.10    4.40 
  -6   1  -7   36.90    4.30 
  -6   1  -8    2.60    2.40 
   6  -2  -8   -0.70    3.20 
   6  -2  -7   -1.20    2.60 
   6  -2  -6   35.20    4.20 
   6  -2  -5    6.00    2.40 
   6  -2  -4   85.69    4.70 
   6  -2  -3  618.54    8.10 
   6  -2  -3  636.74   11.70 
   6  -2  -2    4.10    1.50 
   6  -2  -2    2.60    0.80 
   6  -2  -1  987.40   12.50 
   6  -2  -1 1010.30   14.30 
   6  -2   0  632.94    9.20 
   6  -2   0  623.14    9.80 
   6  -2   1    4.70    1.30 
   6  -2   1    6.60    1.30 
  -6   2  -2  434.46    7.00 
   6  -2   2  441.46    8.60 
   6  -2   2  436.36    8.00 
  -6   2  -3  297.37    6.70 
   6  -2   3  291.67    7.40 
   6  -2   4    0.70    2.10 
   6  -2   5   71.39    4.80 
   6  -2   6   32.60    4.20 
  -6   2  -7    7.50    2.70 
  -6   2  -7    6.70    2.70 
   6  -3  -8   -4.60    3.60 
   6  -3  -7   -3.10    2.70 
   6  -3  -6    5.90    2.80 
   6  -3  -5   73.09    5.20 
   6  -3  -4   45.50    4.00 
   6  -3  -3    1.70    1.60 
   6  -3  -3    0.20    1.10 
   6  -3  -2   85.39    3.70 
   6  -3  -2   75.49    2.40 
   6  -3  -1   29.60    1.90 
   6  -3  -1   32.20    2.50 
   6  -3   0  728.63   10.60 
   6  -3   0  715.13   10.90 
   6  -3   1  109.89    3.70 
   6  -3   1  111.29    3.60 
  -6   3  -2  318.27    5.90 
   6  -3   2  315.97    6.40 
   6  -3   2  325.37    7.10 
  -6   3  -3  302.37    6.90 
   6  -3   3  301.87    7.60 
  -6   3  -4   -0.10    1.30 
   6  -3   4    0.00    2.00 
  -6   3  -5    4.00    1.90 
   6  -3   5    4.30    2.60 
  -6   3  -6    1.80    1.90 
   6  -3   6    0.20    2.60 
   6  -3   7   12.20    3.70 
   6  -4  -8    1.40    3.60 
   6  -4  -7   -1.30    3.40 
   6  -4  -6   -0.20    2.60 
   6  -4  -5   86.69    5.60 
   6  -4  -4   32.30    3.50 
   6  -4  -4   34.50    3.20 
   6  -4  -3    3.30    1.50 
   6  -4  -3    3.60    1.80 
   6  -4  -2   20.50    1.90 
   6  -4  -2   17.70    2.20 
   6  -4  -1  465.15    7.70 
   6  -4  -1  450.45    8.40 
   6  -4   0  155.88    4.20 
   6  -4   0  150.38    4.40 
   6  -4   1   67.49    2.70 
   6  -4   1   80.49    3.20 
  -6   4  -2    0.30    1.10 
   6  -4   2    0.60    1.20 
   6  -4   2    2.30    1.00 
  -6   4  -3   81.49    3.90 
   6  -4   3   79.49    4.10 
  -6   4  -4   36.50    3.50 
   6  -4   4   35.40    3.80 
  -6   4  -5    2.60    2.00 
   6  -4   5    1.70    2.40 
   6  -4   6   72.59    5.40 
   6  -4   7   10.70    3.60 
   6  -5  -8   -1.50    3.40 
   6  -5  -7   10.30    3.90 
   6  -5  -6    2.80    2.80 
   6  -5  -5   10.10    2.60 
   6  -5  -4   54.89    3.50 
   6  -5  -4   52.49    4.50 
   6  -5  -3   61.89    3.10 
   6  -5  -3   67.49    4.20 
   6  -5  -2    1.60    1.50 
   6  -5  -2   -0.80    1.40 
   6  -5  -1  105.29    3.50 
   6  -5  -1  106.29    4.00 
   6  -5   0  103.39    3.80 
   6  -5   0  101.99    3.70 
   6  -5   1   71.09    3.50 
   6  -5   1   66.09    2.90 
  -6   5  -2   18.20    2.10 
   6  -5   2   17.00    2.40 
   6  -5   2   20.50    1.90 
  -6   5  -3   14.50    2.20 
   6  -5   3   18.20    2.70 
  -6   5  -4   81.19    4.80 
   6  -5   4   76.89    4.70 
  -6   5  -5   43.10    4.40 
   6  -5   5   44.00    4.30 
   6  -5   6   76.99    5.60 
   6  -5   7    7.70    3.60 
   6  -6  -8   -6.70    4.10 
   6  -6  -7   25.40    4.80 
   6  -6  -6    4.80    3.10 
   6  -6  -5   19.40    3.30 
   6  -6  -4    0.50    2.20 
   6  -6  -4    0.70    2.10 
   6  -6  -3   22.80    2.50 
   6  -6  -3   23.60    3.00 
   6  -6  -2   75.79    4.00 
   6  -6  -2   78.89    3.70 
   6  -6  -1    6.10    1.90 
   6  -6  -1    3.80    1.50 
   6  -6   0   85.69    3.80 
   6  -6   1  116.29    3.70 
   6  -6   1  116.89    4.50 
  -6   6  -2  153.98    5.50 
   6  -6   2  158.88    5.50 
   6  -6   2  161.38    4.10 
  -6   6  -3   97.19    4.90 
   6  -6   3   93.59    4.80 
  -6   6  -4    4.10    2.10 
   6  -6   4    4.80    2.50 
  -6   6  -5    3.80    2.40 
   6  -6   5    6.40    2.90 
   6  -6   6   53.99    5.20 
   6  -6   7    1.90    3.10 
   6  -7  -8   -5.80    3.60 
   6  -7  -7   -2.50    3.20 
   6  -7  -6   -0.60    3.00 
   6  -7  -5    0.20    2.50 
   6  -7  -4   29.70    3.40 
   6  -7  -4   28.90    3.80 
   6  -7  -3   99.99    5.20 
   6  -7  -3  105.69    4.70 
   6  -7  -2   64.29    3.90 
   6  -7  -2   64.19    3.90 
   6  -7  -1  115.59    4.50 
   6  -7  -1  117.89    4.50 
   6  -7   0  111.49    4.50 
   6  -7   1   20.80    2.50 
   6  -7   1   13.90    1.70 
  -6   7  -2  103.09    5.30 
   6  -7   2  107.29    3.40 
   6  -7   2  103.99    4.90 
  -6   7  -3   74.39    5.10 
   6  -7   3   73.19    4.60 
  -6   7  -4   14.40    3.00 
   6  -7   4   20.40    3.30 
  -6   7  -5  123.69    7.00 
   6  -7   5  126.39    6.40 
   6  -7   6   69.49    5.70 
   6  -7   7    8.00    3.60 
   6  -8  -7    7.60    4.10 
   6  -8  -6    7.00    3.50 
   6  -8  -5    2.20    2.80 
   6  -8  -4   62.49    4.60 
   6  -8  -4   70.79    5.40 
   6  -8  -3   -2.60    2.40 
   6  -8  -3   -0.40    2.00 
   6  -8  -2   26.60    2.90 
   6  -8  -2   22.60    3.00 
   6  -8  -1    0.90    2.00 
   6  -8  -1    1.50    1.80 
   6  -8   0    0.20    1.60 
   6  -8   0   -0.10    1.90 
   6  -8   1   -1.40    1.90 
   6  -8   1   -0.30    1.30 
  -6   8  -2    9.60    2.80 
   6  -8   2    9.30    2.60 
  -6   8  -3   -0.40    2.60 
   6  -8   3   -0.90    2.20 
  -6   8  -4   23.00    3.70 
   6  -8   4   27.00    3.60 
  -6   8  -5  226.28   10.30 
   6  -8   5  219.88    8.40 
   6  -8   6    1.90    2.90 
   6  -8   7   17.40    4.30 
   6  -9  -7   -0.70    3.60 
   6  -9  -6   -3.10    3.20 
   6  -9  -5    7.50    3.30 
   6  -9  -4    8.90    2.80 
   6  -9  -4   10.00    3.00 
   6  -9  -3   19.30    3.10 
   6  -9  -3   20.60    3.50 
   6  -9  -2  188.88    6.70 
   6  -9  -2  181.18    6.70 
   6  -9  -1   20.50    3.20 
   6  -9  -1   20.90    2.50 
   6  -9   0   38.80    3.30 
   6  -9   0   37.00    3.80 
   6  -9   1    3.30    2.50 
  -6   9  -2   59.59    5.90 
   6  -9   2   59.19    4.50 
  -6   9  -3    1.30    3.00 
   6  -9   3   -0.60    2.50 
  -6   9  -4   27.60    4.20 
   6  -9   4   33.20    4.20 
   6  -9   5   61.69    5.30 
   6  -9   6   35.30    5.20 
   6  -9   7    7.50    4.10 
   6 -10  -7   -2.90    4.00 
   6 -10  -6   -3.70    3.30 
   6 -10  -5    4.20    3.30 
   6 -10  -4   15.10    3.40 
   6 -10  -4   20.20    3.70 
   6 -10  -3    6.70    2.70 
   6 -10  -3   11.90    3.10 
   6 -10  -2   22.60    3.00 
   6 -10  -2   20.30    3.50 
   6 -10  -1   28.60    2.90 
   6 -10  -1   37.60    4.10 
   6 -10   0   10.70    3.00 
   6 -10   0    8.40    2.70 
   6 -10   1    5.70    2.80 
  -6  10  -2   -2.30    3.10 
   6 -10   2   -4.40    2.30 
  -6  10  -3   -0.70    2.80 
   6 -10   3    1.00    2.70 
  -6  10  -4  100.29    7.70 
   6 -10   4   94.69    5.90 
   6 -10   5    1.50    2.70 
   6 -10   6   10.00    3.90 
   6 -10   7    8.80    4.20 
   6 -11  -7   -4.20    4.70 
   6 -11  -6    5.80    4.00 
   6 -11  -5   14.80    3.90 
   6 -11  -4   -0.70    2.50 
   6 -11  -4    5.00    3.00 
   6 -11  -3  140.89    6.70 
   6 -11  -3  148.79    6.60 
   6 -11  -2    2.30    3.00 
   6 -11  -2    1.50    2.40 
   6 -11  -1   35.50    3.50 
   6 -11  -1   40.10    4.40 
   6 -11   0   -3.90    2.60 
   6 -11   1    1.30    2.80 
   6 -11   2   30.20    4.20 
  -6  11  -3   -2.60    3.40 
   6 -11   3    0.60    2.10 
  -6  11  -4    0.50    3.70 
   6 -11   4    0.20    2.60 
   6 -11   5   18.20    4.10 
   6 -11   6    9.00    3.50 
   6 -11   7    5.60    4.50 
   6 -12  -6   -4.20    3.70 
   6 -12  -5    2.60    3.50 
   6 -12  -4   14.80    3.70 
   6 -12  -4   20.40    4.20 
   6 -12  -3    2.10    3.00 
   6 -12  -3    0.70    2.50 
   6 -12  -2  184.58    7.50 
   6 -12  -2  174.88    7.10 
   6 -12  -1   93.99    5.90 
   6 -12   0   -0.10    2.80 
   6 -12   1   58.29    5.30 
   6 -12   2   11.50    3.50 
  -6  12  -3    9.10    3.90 
   6 -12   3   17.20    3.70 
  -6  12  -4   -2.60    4.00 
   6 -12   4   -0.30    2.60 
   6 -12   5    7.00    3.30 
   6 -12   6    1.80    3.80 
   6 -13  -6    0.80    4.90 
   6 -13  -5    4.50    3.80 
   6 -13  -4    0.40    3.20 
   6 -13  -4   -0.40    3.10 
   6 -13  -3   -1.80    2.50 
   6 -13  -3    0.40    3.00 
   6 -13  -2   61.59    5.50 
   6 -13  -1    3.90    3.10 
   6 -13   0    8.90    3.50 
   6 -13   1   50.29    5.40 
   6 -13   2    2.50    2.50 
  -6  13  -3    4.70    3.90 
   6 -13   3    5.90    3.30 
   6 -13   4    1.70    3.00 
   6 -13   5    3.30    3.20 
   6 -13   6    8.40    4.20 
   6 -14  -5   -6.10    3.50 
   6 -14  -4    5.30    3.50 
   6 -14  -4    2.70    3.40 
   6 -14  -3    8.40    3.60 
   6 -14  -2    2.60    3.20 
   6 -14  -1    8.90    3.50 
   6 -14   0   11.70    3.70 
   6 -14   1    5.30    3.40 
   6 -14   2   13.10    3.90 
   6 -14   3    1.30    3.30 
   6 -14   4    5.70    3.50 
   6 -14   5   17.10    4.40 
   6 -15  -5    7.20    4.60 
   6 -15  -3    2.80    3.40 
   6 -15  -2    6.80    3.70 
   6 -15  -1    3.60    3.50 
   6 -15   0   18.80    4.30 
   6 -15   1    2.10    3.50 
   6 -15   2    2.60    3.50 
   6 -15   3    2.00    2.60 
   6 -15   4    1.70    3.20 
   6 -15   5    5.10    4.20 
   6 -16  -3    6.50    3.80 
   6 -16  -2    6.40    3.70 
   6 -16  -1    3.00    3.40 
   6 -16   0    7.00    3.80 
   6 -16   1   13.70    4.20 
   6 -16   2    3.10    3.50 
   6 -16   3    7.80    3.80 
   6 -16   4    8.90    4.20 
   6 -17  -3    5.10    4.40 
   6 -17  -2    3.00    3.70 
   6 -17  -1    3.60    3.60 
   6 -17   0    5.70    3.90 
   6 -17   1    8.80    4.30 
   6 -17   2   22.80    4.90 
   6 -17   3    4.50    4.40 
   6 -18  -2    5.70    4.60 
   6 -18  -1    7.00    4.00 
   6 -18   0    3.00    3.90 
   6 -18   1    7.00    4.80 
  -7 -18   2    2.40    3.80 
  -7 -18   1   12.60    5.10 
  -7 -18   0    3.40    4.20 
  -7 -17   3    1.70    3.30 
   7  17  -3   -4.40    6.10 
  -7 -17   2   12.10    4.30 
   7  17  -2   -0.80    5.20 
  -7 -17   1    4.10    4.10 
  -7 -17   0   -1.90    3.90 
  -7 -17  -1   10.90    4.90 
  -7 -17  -2   11.00    5.10 
   7  16  -4   -3.10    5.20 
  -7 -16   3    5.10    3.20 
   7  16  -3    0.50    5.20 
  -7 -16   2   -0.20    3.20 
   7  16  -2   -4.80    4.70 
  -7 -16   1    5.80    3.90 
  -7 -16   0    4.20    3.90 
  -7 -16  -1    4.10    4.20 
  -7 -16  -2   11.00    4.80 
  -7 -16  -3   -3.60    4.30 
   7  15  -5   -7.20    5.50 
   7  15  -4   -6.70    4.40 
  -7 -15   3    5.10    3.50 
   7  15  -3    2.80    4.90 
  -7 -15   2    7.30    3.60 
   7  15  -2   -0.70    5.30 
  -7 -15   1    9.50    3.90 
  -7 -15   0    2.00    3.80 
  -7 -15  -1    6.90    4.30 
  -7 -15  -2    5.50    4.40 
  -7 -15  -3    3.30    4.60 
  -7 -15  -4   -5.30    4.30 
  -7 -15  -5    4.80    3.60 
   7  14  -5   -3.60    4.80 
   7  14  -4   -4.30    4.20 
  -7 -14   3    4.90    3.00 
   7  14  -3    3.60    4.60 
  -7 -14   2    2.90    3.30 
   7  14  -2    1.40    4.40 
  -7 -14   1   -0.80    3.20 
   7  14  -1   -2.80    3.90 
  -7 -14   0  106.79    7.00 
  -7 -14  -1    7.60    3.90 
  -7 -14  -2   -2.80    3.70 
  -7 -14  -3   -1.00    3.90 
  -7 -14  -4    7.10    3.10 
  -7 -14  -4   -0.20    4.30 
  -7 -14  -5    2.40    5.00 
  -7 -14  -5   11.10    3.60 
   7  13  -6   -5.90    4.50 
   7  13  -5   -4.90    3.90 
   7  13  -4   16.50    5.30 
  -7 -13   3    3.80    2.80 
   7  13  -3    3.90    4.20 
  -7 -13   2   53.79    5.30 
   7  13  -2   45.70    6.30 
  -7 -13   1   41.40    4.90 
   7  13  -1   29.50    5.60 
  -7 -13   0    3.80    3.50 
  -7 -13  -1    3.10    3.50 
  -7 -13  -2   -1.40    3.40 
  -7 -13  -3    0.00    3.80 
  -7 -13  -4    3.60    2.50 
  -7 -13  -4    1.60    4.20 
  -7 -13  -5   -2.90    4.20 
  -7 -13  -5    3.20    2.90 
  -7 -13  -6   -0.70    4.80 
  -7 -13  -6    8.40    4.10 
   7  12  -6   -3.50    4.10 
   7  12  -5    3.10    4.80 
   7  12  -4    1.20    4.00 
  -7 -12   3   22.40    3.80 
   7  12  -3   17.10    4.80 
  -7 -12   2   97.19    5.80 
   7  12  -2   95.49    8.60 
  -7 -12   1   17.30    3.70 
   7  12  -1   14.80    5.10 
  -7 -12   0   24.70    4.30 
  -7 -12  -1   -0.70    3.20 
  -7 -12  -2    1.70    3.60 
  -7 -12  -3   -3.30    3.40 
  -7 -12  -4    9.30    4.40 
  -7 -12  -5   13.40    3.60 
  -7 -12  -5   11.40    4.80 
  -7 -12  -6   -3.90    4.30 
  -7 -12  -6    6.80    3.40 
   7  11  -7    8.60    5.00 
   7  11  -6   -3.40    3.70 
   7  11  -5    7.00    4.00 
   7  11  -4    5.50    3.90 
  -7 -11   3  150.48    6.30 
   7  11  -3  145.59    9.50 
  -7 -11   2   54.09    4.70 
   7  11  -2   44.40    5.70 
  -7 -11   1    4.00    3.00 
   7  11  -1   10.30    4.20 
  -7 -11   0    6.00    3.30 
  -7 -11  -1    6.10    3.60 
  -7 -11  -2   10.30    3.90 
  -7 -11  -3    6.80    3.70 
  -7 -11  -4    4.40    3.90 
  -7 -11  -5    4.60    4.30 
  -7 -11  -6    4.40    3.20 
  -7 -11  -6   -7.10    3.80 
   7  10  -7    0.80    3.90 
   7  10  -6    7.10    4.10 
   7  10  -5   -2.00    3.20 
   7  10  -4    0.30    3.20 
  -7 -10   3   99.59    5.40 
   7  10  -3  105.69    8.20 
  -7 -10   2   43.90    4.40 
   7  10  -2   42.20    5.20 
  -7 -10   1    4.00    2.90 
   7  10  -1    7.00    3.70 
  -7 -10   0    7.20    3.20 
   7  10   0    5.20    4.10 
  -7 -10  -1   26.20    4.20 
  -7 -10  -2    3.00    3.40 
  -7 -10  -3    7.30    3.60 
  -7 -10  -4    3.50    3.60 
  -7 -10  -5   -2.30    3.50 
  -7 -10  -6   -0.10    3.90 
  -7 -10  -6    8.10    3.40 
  -7 -10  -7    4.80    3.30 
  -7 -10  -7   -7.20    4.20 
   7   9  -7    0.10    3.50 
   7   9  -6    3.50    3.60 
   7   9  -5    1.20    3.10 
   7   9  -4   33.10    4.90 
  -7  -9   3    1.20    2.30 
   7   9  -3    1.00    3.20 
  -7  -9   2    1.60    2.30 
   7   9  -2    3.00    3.20 
  -7  -9   1    8.70    2.80 
   7   9  -1    8.70    3.40 
  -7  -9   0    0.10    2.60 
   7   9   0    6.90    3.70 
  -7  -9  -1    7.60    2.60 
  -7  -9  -2   96.79    5.90 
  -7  -9  -3    6.20    2.70 
  -7  -9  -4   29.80    4.60 
  -7  -9  -5   33.50    4.90 
  -7  -9  -6   -1.90    3.60 
  -7  -9  -7    4.10    3.20 
  -7  -9  -7   -0.40    4.10 
   7   8  -7    5.10    3.60 
   7   8  -6   -1.00    2.80 
   7   8  -5   59.59    6.50 
   7   8  -4    1.20    2.70 
  -7  -8   3    4.20    2.20 
   7   8  -3    6.10    3.00 
  -7  -8   2    6.50    2.30 
   7   8  -2    6.00    2.90 
  -7  -8   1    6.00    2.50 
   7   8  -1    8.50    3.00 
  -7  -8   0    2.40    2.00 
   7   8   0   -0.20    2.60 
  -7  -8  -1   29.10    3.30 
  -7  -8  -2    2.90    2.80 
  -7  -8  -3    4.20    3.00 
  -7  -8  -4   23.20    4.10 
  -7  -8  -5    7.90    3.40 
  -7  -8  -6    2.50    3.50 
  -7  -8  -7   12.90    3.90 
  -7  -8  -7    4.60    4.20 
   7   7  -8    2.20    3.80 
   7   7  -7   11.50    4.10 
   7   7  -6    0.50    2.70 
   7   7  -5   -0.50    2.50 
   7   7  -4   34.50    4.40 
  -7  -7   3  103.09    4.30 
   7   7  -3  112.59    6.70 
  -7  -7   2   13.50    2.50 
   7   7  -2   12.30    1.80 
   7   7  -2   13.70    3.00 
  -7  -7   1    5.70    2.10 
   7   7  -1    6.40    2.50 
   7   7  -1    4.10    1.40 
  -7  -7   0    0.90    2.10 
   7   7   0   -0.40    2.20 
  -7  -7  -1  166.68    5.90 
  -7  -7  -2   11.20    2.80 
  -7  -7  -3   23.00    3.30 
  -7  -7  -4   52.59    4.40 
  -7  -7  -5   -2.00    2.80 
  -7  -7  -6    6.40    3.70 
  -7  -7  -7   42.60    5.50 
  -7  -7  -7   33.80    5.40 
  -7  -7  -8    2.80    3.20 
   7   6  -8    1.50    3.70 
   7   6  -7    8.70    3.60 
   7   6  -6   10.10    3.40 
   7   6  -5   36.90    4.70 
   7   6  -4   12.20    3.00 
  -7  -6   3    0.20    1.50 
   7   6  -3   -1.20    2.00 
   7   6  -3   -0.70    1.90 
  -7  -6   2  112.59    4.00 
   7   6  -2  115.39    4.00 
   7   6  -2  117.39    5.90 
  -7  -6   1    1.10    1.60 
   7   6  -1    0.50    1.90 
   7   6  -1   -0.30    1.20 
  -7  -6   0   69.39    3.70 
   7   6   0   69.59    3.30 
   7   6   0   65.19    4.60 
  -7  -6  -1  222.68    6.40 
  -7  -6  -2   61.49    4.00 
  -7  -6  -3   24.30    3.40 
  -7  -6  -4    3.70    2.70 
  -7  -6  -5    7.60    3.20 
  -7  -6  -6   13.90    3.90 
  -7  -6  -7   -4.30    3.10 
  -7  -6  -7    3.10    2.80 
  -7  -6  -8    2.00    3.00 
   7   5  -8   22.10    4.90 
   7   5  -7    4.80    3.00 
   7   5  -6   -0.20    2.50 
   7   5  -5   21.30    3.70 
   7   5  -4   30.40    3.90 
   7   5  -4   37.50    3.70 
  -7  -5   3    2.40    1.40 
   7   5  -3    1.20    1.80 
   7   5  -3    1.20    1.80 
  -7  -5   2   55.79    2.80 
   7   5  -2   53.69    4.10 
   7   5  -2   51.09    3.00 
  -7  -5   1   90.69    3.70 
   7   5  -1   90.19    3.40 
   7   5  -1   84.39    4.50 
  -7  -5   0   -0.60    1.50 
   7   5   0   -0.60    1.10 
   7   5   0   -0.40    1.80 
  -7  -5  -1    2.90    1.80 
  -7  -5  -2    0.10    1.80 
  -7  -5  -3   17.90    2.90 
  -7  -5  -4   19.30    3.30 
  -7  -5  -5  104.69    6.00 
  -7  -5  -6   67.59    5.70 
  -7  -5  -7   -3.00    3.40 
  -7  -5  -8   16.50    4.10 
   7   4  -8    4.40    3.30 
   7   4  -7   14.30    3.80 
   7   4  -6    1.70    2.40 
   7   4  -5   32.40    4.30 
   7   4  -5   38.40    3.80 
   7   4  -4   24.30    3.50 
   7   4  -4   34.40    3.20 
  -7  -4   3  120.79    3.30 
   7   4  -3  127.39    6.10 
   7   4  -3  116.19    4.40 
  -7  -4   2    3.20    1.30 
   7   4  -2    1.00    1.60 
   7   4  -2    0.90    1.40 
  -7  -4   1  153.38    4.00 
   7   4  -1  158.28    5.30 
   7   4  -1  150.78    4.40 
  -7  -4   0   48.10    2.90 
   7   4   0   51.89    3.30 
   7   4   0   45.20    2.60 
  -7  -4  -1   54.29    3.10 
  -7  -4  -2   -0.90    1.50 
  -7  -4  -3  146.09    5.30 
  -7  -4  -4   19.00    3.10 
  -7  -4  -5   50.39    4.60 
  -7  -4  -6   18.40    3.90 
  -7  -4  -7   20.60    4.20 
  -7  -4  -8    3.30    2.90 
   7   3  -8   10.10    3.50 
   7   3  -7    4.20    2.70 
   7   3  -6    6.90    2.80 
   7   3  -6    6.30    2.90 
   7   3  -5    6.80    2.40 
   7   3  -5    2.20    2.40 
   7   3  -4   20.30    2.80 
   7   3  -4   12.40    2.90 
  -7  -3   3  205.88    3.80 
   7   3  -3  205.08    5.80 
   7   3  -3  213.18    7.50 
  -7  -3   2   18.00    1.60 
   7   3  -2   15.30    2.20 
   7   3  -2   19.30    2.20 
   7   3  -1   40.70    2.80 
   7   3  -1   44.00    2.70 
  -7  -3   0    4.90    1.30 
   7   3   0    6.70    1.60 
   7   3   0    4.50    1.40 
  -7  -3  -1   81.99    3.40 
   7   3   1   78.99    3.50 
  -7  -3  -2  143.19    4.80 
  -7  -3  -3   43.50    3.40 
  -7  -3  -4   16.00    2.80 
  -7  -3  -5   35.00    4.00 
  -7  -3  -6   -2.30    2.40 
  -7  -3  -7   32.30    4.70 
  -7  -3  -8    0.00    2.40 
   7   2  -8    5.70    3.00 
   7   2  -7    6.30    2.80 
   7   2  -7   -1.70    2.60 
   7   2  -6   29.80    3.70 
   7   2  -5   23.30    3.30 
   7   2  -4   18.20    2.80 
  -7  -2   3   20.70    1.00 
   7   2  -3   16.80    2.60 
   7   2  -3   21.20    2.30 
  -7  -2   2   85.59    2.10 
   7   2  -2   85.49    4.20 
   7   2  -2   86.09    3.60 
  -7  -2   1  346.57    5.60 
   7   2  -1  348.57    6.90 
   7   2  -1  357.36    7.40 
  -7  -2   0  205.38    4.50 
   7   2   0  202.98    5.00 
   7   2   0  201.78    4.80 
  -7  -2  -1   62.39    2.70 
   7   2   1   66.09    3.00 
  -7  -2  -2  210.18    5.70 
  -7  -2  -3  337.67    8.00 
  -7  -2  -4  150.68    5.80 
  -7  -2  -5    8.10    2.60 
  -7  -2  -6   25.90    4.00 
  -7  -2  -7    2.20    2.90 
  -7  -2  -8    5.70    3.20 
   7   1  -8   -7.10    2.80 
   7   1  -7   -0.70    2.60 
   7   1  -6   28.60    3.80 
   7   1  -5    0.70    2.10 
   7   1  -4    2.10    1.90 
   7   1  -3  188.88    5.80 
  -7  -1   2   27.60    0.70 
   7   1  -2   28.00    2.60 
  -7  -1   1  113.79    2.60 
   7   1  -1  117.49    4.00 
  -7  -1   0  570.94    8.60 
   7   1   0  567.64    8.40 
   7   1   0  572.74    9.50 
  -7  -1  -1  410.96    7.60 
   7   1   1  406.06    7.70 
  -7  -1  -2   -0.40    1.30 
  -7  -1  -3   38.10    3.00 
  -7  -1  -4    3.30    2.00 
  -7  -1  -5   21.10    3.20 
  -7  -1  -6   35.30    4.20 
  -7  -1  -7   -0.50    2.50 
  -7  -1  -8    2.80    2.80 
   7   0  -8   -1.90    3.20 
   7   0  -7   -1.20    2.70 
   7   0  -6   47.40    4.70 
   7   0  -5    0.70    2.40 
   7   0  -4  547.05   11.30 
   7   0  -3   -0.10    1.60 
   7   0  -2  105.09    4.00 
   7   0  -1    0.50    1.50 
   7   0   0   37.20    2.00 
   7   0   0   35.50    2.80 
   7   0   1    0.40    1.00 
   7   0   1    0.00    1.00 
   7   0   2  511.05    9.60 
   7   0   3   -0.10    1.80 
   7   0   4  312.27    8.50 
  -7   0  -5   -3.70    1.60 
  -7   0  -6    2.50    2.30 
  -7   0  -7    2.70    2.60 
  -7   0  -8    5.80    2.90 
   7  -1  -8   -1.20    3.30 
   7  -1  -7    2.80    2.90 
   7  -1  -6   27.50    3.80 
   7  -1  -5   -0.60    2.20 
   7  -1  -4    1.40    1.90 
   7  -1  -3  185.88    5.90 
   7  -1  -2   31.80    2.80 
   7  -1  -2   29.40    0.90 
   7  -1  -1  116.39    2.70 
   7  -1  -1  109.99    3.90 
   7  -1   0  564.14    9.40 
   7  -1   0  562.34    8.50 
   7  -1   1  415.46    7.70 
   7  -1   1  407.26    7.60 
   7  -1   2    0.10    1.20 
   7  -1   2    2.40    1.30 
   7  -1   3   40.90    3.30 
   7  -1   4    4.60    2.40 
   7  -1   5   17.40    3.40 
  -7   1  -6   35.10    4.20 
  -7   1  -7    4.00    2.90 
  -7   1  -8    5.40    2.60 
   7  -2  -8   -1.90    3.20 
   7  -2  -7    1.80    3.00 
   7  -2  -6   26.20    3.90 
   7  -2  -5   25.60    3.50 
   7  -2  -4   18.80    2.90 
   7  -2  -3   18.80    2.60 
   7  -2  -3   22.20    1.10 
   7  -2  -2   86.89    3.90 
   7  -2  -2   85.49    2.10 
   7  -2  -1  354.86    5.70 
   7  -2  -1  351.46    7.20 
   7  -2   0  198.28    4.50 
   7  -2   0  199.58    5.10 
   7  -2   1   65.49    3.00 
   7  -2   1   61.39    3.00 
   7  -2   2  216.08    5.80 
   7  -2   2  202.68    5.30 
  -7   2  -3  359.86    7.20 
   7  -2   3  352.96    8.50 
  -7   2  -4  153.58    5.50 
   7  -2   4  152.78    6.00 
   7  -2   5    4.00    2.70 
   7  -2   6   22.80    3.90 
  -7   2  -7    5.90    2.70 
   7  -3  -8    8.00    4.10 
   7  -3  -7   -0.80    3.00 
   7  -3  -6    4.10    2.90 
   7  -3  -5    7.60    2.40 
   7  -3  -4   14.20    2.70 
   7  -3  -3  203.88    3.90 
   7  -3  -3  207.48    6.50 
   7  -3  -2   20.40    1.50 
   7  -3  -2   17.90    2.30 
   7  -3  -1   42.70    2.90 
   7  -3  -1   41.20    2.10 
   7  -3   0    3.00    1.30 
   7  -3   0    6.00    1.70 
   7  -3   1   82.79    3.40 
   7  -3   1   78.09    3.40 
  -7   3  -2  130.69    3.40 
   7  -3   2  134.09    4.70 
   7  -3   2  133.69    4.20 
  -7   3  -3   45.20    2.70 
   7  -3   3   47.40    3.60 
  -7   3  -4   13.50    2.10 
   7  -3   4   13.90    2.80 
  -7   3  -5   33.80    3.90 
   7  -3   5   35.70    4.10 
   7  -3   6   -1.20    2.50 
   7  -3   7   40.70    5.50 
   7  -4  -8   -3.30    3.40 
   7  -4  -7   24.30    4.50 
   7  -4  -6   -4.50    2.40 
   7  -4  -5   39.60    4.30 
   7  -4  -4   31.90    3.50 
   7  -4  -3  123.49    5.30 
   7  -4  -3  116.29    3.40 
   7  -4  -2    1.50    1.20 
   7  -4  -2    0.30    1.50 
   7  -4  -1  144.99    4.60 
   7  -4  -1  143.29    3.80 
   7  -4   0   46.50    3.20 
   7  -4   0   44.20    2.50 
   7  -4   1   53.09    3.00 
   7  -4   1   47.90    2.60 
  -7   4  -2    1.10    1.20 
   7  -4   2    1.80    1.20 
   7  -4   2    2.90    1.70 
  -7   4  -3  149.49    4.90 
   7  -4   3  151.58    5.60 
  -7   4  -4   16.30    2.30 
   7  -4   4   17.90    3.10 
  -7   4  -5   49.10    5.20 
   7  -4   5   48.70    4.90 
   7  -4   6   13.30    3.60 
   7  -4   7   25.50    4.50 
   7  -5  -8   19.90    5.00 
   7  -5  -7    0.70    3.30 
   7  -5  -6   -1.80    2.70 
   7  -5  -5   23.80    3.70 
   7  -5  -4   30.70    3.70 
   7  -5  -3    0.30    1.90 
   7  -5  -3    0.40    1.60 
   7  -5  -2   53.19    2.80 
   7  -5  -2   56.69    3.60 
   7  -5  -1   87.19    3.40 
   7  -5  -1   90.39    3.90 
   7  -5   0    1.80    1.50 
   7  -5   0    0.20    1.40 
   7  -5   1    5.50    1.80 
   7  -5   1    5.10    1.30 
  -7   5  -2   -0.10    1.50 
   7  -5   2    0.20    1.70 
   7  -5   2    2.30    1.20 
  -7   5  -3   13.90    2.10 
   7  -5   3   20.40    3.00 
  -7   5  -4   14.70    2.50 
   7  -5   4   20.40    3.30 
   7  -5   5   95.89    5.70 
   7  -5   6   57.89    5.30 
   7  -5   7   -1.00    3.60 
   7  -6  -8   -5.70    3.70 
   7  -6  -7   12.70    4.30 
   7  -6  -6   13.60    3.80 
   7  -6  -5   38.90    4.40 
   7  -6  -4   11.50    2.90 
   7  -6  -3    0.00    1.60 
   7  -6  -3    2.60    1.90 
   7  -6  -2  117.39    4.20 
   7  -6  -2  118.09    4.90 
   7  -6  -1   -0.40    1.50 
   7  -6  -1   -1.30    1.70 
   7  -6   0   63.89    3.40 
   7  -6   0   61.69    3.30 
   7  -6   1  211.68    6.10 
   7  -6   1  207.48    5.20 
  -7   6  -2   60.49    3.90 
   7  -6   2   56.49    2.90 
   7  -6   2   57.79    3.80 
  -7   6  -3   20.40    2.60 
   7  -6   3   23.50    3.20 
  -7   6  -4    1.70    2.10 
   7  -6   4   -1.40    2.30 
   7  -6   5    2.10    2.60 
   7  -6   6   21.20    4.10 
   7  -6   7   -0.80    3.10 
   7  -7  -8   -2.90    4.10 
   7  -7  -7    9.20    4.30 
   7  -7  -6   -0.20    3.10 
   7  -7  -5    2.70    2.80 
   7  -7  -4   47.00    4.80 
   7  -7  -3  103.59    5.20 
   7  -7  -3   98.19    4.50 
   7  -7  -2   14.00    2.60 
   7  -7  -2   13.60    2.30 
   7  -7  -1    5.40    1.90 
   7  -7  -1    6.40    1.80 
   7  -7   0    0.80    1.80 
   7  -7   0   -2.20    1.60 
   7  -7   1  153.58    5.30 
   7  -7   1  159.08    4.50 
  -7   7  -2    8.60    2.50 
   7  -7   2   10.00    2.60 
   7  -7   2    9.70    1.50 
  -7   7  -3   15.00    2.90 
   7  -7   3   17.00    3.10 
  -7   7  -4   50.19    4.90 
   7  -7   4   48.80    4.50 
   7  -7   5   -0.30    2.50 
   7  -7   6   14.30    4.00 
   7  -7   7   49.00    5.80 
   7  -8  -7    2.90    4.00 
   7  -8  -6   -3.10    3.10 
   7  -8  -5   43.90    4.90 
   7  -8  -4    2.80    2.50 
   7  -8  -3    6.70    2.70 
   7  -8  -3    4.40    2.50 
   7  -8  -2    5.00    2.10 
   7  -8  -2    2.60    2.50 
   7  -8  -1    8.50    2.00 
   7  -8  -1    5.80    2.20 
   7  -8   0    0.90    2.00 
   7  -8   0    2.60    1.90 
   7  -8   1   30.80    2.80 
   7  -8   1   27.60    3.40 
  -7   8  -2    1.00    2.50 
   7  -8   2    2.10    2.40 
  -7   8  -3    3.40    2.60 
   7  -8   3    1.80    2.40 
  -7   8  -4   13.90    3.30 
   7  -8   4   23.20    3.80 
   7  -8   5    7.80    3.10 
   7  -8   6    4.00    3.20 
   7  -8   7    8.60    3.80 
   7  -9  -7   -6.00    3.50 
   7  -9  -6   -1.90    3.40 
   7  -9  -5    2.60    2.80 
   7  -9  -4   30.60    4.10 
   7  -9  -3    0.40    2.30 
   7  -9  -3    2.10    2.80 
   7  -9  -2    1.30    2.70 
   7  -9  -2    0.80    2.00 
   7  -9  -1    5.80    2.60 
   7  -9  -1    5.40    2.00 
   7  -9   0    1.30    2.40 
   7  -9   0   -0.50    1.90 
   7  -9   1    5.70    2.20 
  -7   9  -2  105.19    6.10 
   7  -9   2  108.19    5.60 
  -7   9  -3    5.10    3.10 
   7  -9   3    6.30    2.80 
  -7   9  -4   25.10    4.70 
   7  -9   4   31.50    4.00 
   7  -9   5   28.20    4.40 
   7  -9   6   -0.40    2.90 
   7  -9   7    2.00    3.30 
   7 -10  -7   -4.00    3.90 
   7 -10  -6    3.80    3.90 
   7 -10  -5    4.90    3.70 
   7 -10  -4   -0.10    3.00 
   7 -10  -3   98.99    5.30 
   7 -10  -3   97.69    5.80 
   7 -10  -2   46.40    4.40 
   7 -10  -2   43.70    4.20 
   7 -10  -1    1.20    2.20 
   7 -10  -1    0.20    2.90 
   7 -10   0    7.30    2.90 
   7 -10   0    9.70    2.50 
   7 -10   1   23.40    3.60 
   7 -10   2    0.60    2.60 
  -7  10  -3    3.00    3.20 
   7 -10   3    5.30    2.80 
   7 -10   4    1.40    2.70 
   7 -10   5    2.90    2.90 
   7 -10   6    2.20    3.10 
   7 -10   7   -1.50    3.70 
   7 -11  -7    6.10    4.80 
   7 -11  -6   -1.10    3.80 
   7 -11  -5    3.50    3.30 
   7 -11  -4    7.70    3.30 
   7 -11  -3  148.29    6.90 
   7 -11  -3  144.79    6.90 
   7 -11  -2   49.90    4.90 
   7 -11  -2   64.09    5.00 
   7 -11  -1    6.30    2.30 
   7 -11  -1    6.00    3.00 
   7 -11   0    6.30    3.10 
   7 -11   1    2.20    2.80 
   7 -11   2   14.60    3.40 
  -7  11  -3    1.90    3.50 
   7 -11   3   -0.40    2.60 
   7 -11   4    1.80    2.80 
   7 -11   5    6.30    3.20 
   7 -11   6    0.90    2.90 
   7 -12  -6   -3.80    4.20 
   7 -12  -5    4.80    3.80 
   7 -12  -4   -0.70    2.90 
   7 -12  -3   20.70    3.90 
   7 -12  -3   18.50    3.50 
   7 -12  -2  102.39    6.00 
   7 -12  -2   97.29    5.90 
   7 -12  -1   14.90    3.50 
   7 -12   0   22.60    3.90 
   7 -12   1    3.10    2.40 
   7 -12   2    4.30    2.50 
  -7  12  -3   -2.10    3.70 
   7 -12   3    0.00    2.80 
   7 -12   4   11.10    3.60 
   7 -12   5   19.50    4.20 
   7 -12   6    2.40    3.50 
   7 -13  -6   -4.30    4.10 
   7 -13  -5   -3.30    3.40 
   7 -13  -4   16.00    4.10 
   7 -13  -3   17.10    4.00 
   7 -13  -3    3.40    3.20 
   7 -13  -2   46.50    5.10 
   7 -13  -1   38.10    4.70 
   7 -13   0    3.50    3.10 
   7 -13   1   -0.10    3.00 
   7 -13   2    3.90    3.10 
  -7  13  -3   -1.70    3.60 
   7 -13   3    2.10    2.50 
   7 -13   4    1.80    3.10 
   7 -13   5    5.50    3.60 
   7 -13   6    3.30    3.70 
   7 -14  -5   -9.60    4.00 
   7 -14  -4   -4.40    3.10 
   7 -14  -3    6.70    3.50 
   7 -14  -2    2.10    3.20 
   7 -14  -1    2.20    3.10 
   7 -14   0  126.79    7.20 
   7 -14   1    4.80    3.50 
   7 -14   2    1.10    3.30 
   7 -14   3    7.90    3.60 
   7 -14   4    3.70    3.30 
   7 -14   5   13.20    4.10 
   7 -15  -5   -2.50    4.70 
   7 -15  -3    8.60    3.80 
   7 -15  -2    5.00    3.40 
   7 -15  -1    5.30    3.50 
   7 -15   0    2.50    3.40 
   7 -15   1    7.50    3.90 
   7 -15   2   12.40    4.00 
   7 -15   3    8.70    4.00 
   7 -15   4    5.70    3.60 
   7 -16  -3   12.10    4.10 
   7 -16  -2    4.10    3.60 
   7 -16  -1   12.70    4.00 
   7 -16   0    1.10    3.50 
   7 -16   1    4.00    2.90 
   7 -16   2   15.00    4.30 
   7 -16   3    4.50    3.70 
   7 -17  -3   11.90    4.20 
   7 -17  -2   10.30    4.10 
   7 -17  -1    2.70    3.70 
   7 -17   0    3.70    3.80 
   7 -17   1    9.80    4.30 
   7 -17   2   16.40    4.60 
   7 -18  -2    7.70    4.10 
   7 -18  -1   -0.50    3.70 
   7 -18   0    5.40    4.20 
  -8 -18   2    6.20    3.90 
  -8 -18   1    6.30    4.40 
  -8 -18   0    4.30    5.00 
   8  17  -3   -2.20    5.80 
  -8 -17   2    7.30    4.40 
   8  17  -2   -1.80    5.20 
  -8 -17   1    9.00    4.30 
  -8 -17   0    8.80    4.50 
  -8 -17  -1    2.60    4.40 
  -8 -17  -2    4.30    4.80 
   8  16  -4   -2.90    5.20 
  -8 -16   3    7.00    3.50 
   8  16  -3    1.50    5.30 
  -8 -16   2    7.30    3.60 
   8  16  -2   -2.90    4.80 
  -8 -16   1    7.80    4.30 
  -8 -16   0    3.00    4.00 
  -8 -16  -1    4.10    4.30 
  -8 -16  -2   -1.60    4.40 
  -8 -16  -3   -2.80    4.40 
   8  15  -5   -9.20    4.80 
   8  15  -4   -6.10    4.90 
  -8 -15   3    2.80    3.00 
   8  15  -3   -4.50    4.50 
  -8 -15   2    4.00    3.40 
   8  15  -2   -7.40    4.40 
  -8 -15   1    0.80    3.40 
  -8 -15   0    8.20    4.00 
  -8 -15  -1   19.00    4.80 
  -8 -15  -2   -1.50    4.10 
  -8 -15  -3   -4.50    4.00 
  -8 -15  -4    0.80    4.80 
  -8 -15  -5   23.00    4.40 
   8  14  -5   -6.90    4.40 
   8  14  -4    1.40    4.70 
  -8 -14   3   12.70    3.80 
   8  14  -3    6.50    4.90 
  -8 -14   2   38.50    4.90 
   8  14  -2   22.70    5.80 
  -8 -14   1   17.10    4.20 
   8  14  -1   15.30    5.20 
  -8 -14   0    2.00    3.60 
  -8 -14  -1   23.60    4.90 
  -8 -14  -2   -1.00    3.90 
  -8 -14  -3   18.70    5.20 
  -8 -14  -4    6.10    4.90 
  -8 -14  -4   10.30    3.30 
  -8 -14  -5    1.90    4.80 
  -8 -14  -5    8.30    3.60 
   8  13  -6   -9.20    4.90 
   8  13  -5    1.90    4.60 
   8  13  -4   -2.70    4.20 
  -8 -13   3   15.90    3.40 
   8  13  -3    6.50    4.60 
  -8 -13   2    5.10    3.20 
   8  13  -2   10.00    4.60 
  -8 -13   1   18.50    4.10 
   8  13  -1   14.20    4.80 
  -8 -13   0    1.80    3.30 
  -8 -13  -1    0.40    3.50 
  -8 -13  -2   12.10    4.30 
  -8 -13  -3    2.30    3.30 
  -8 -13  -4    1.20    4.40 
  -8 -13  -5   19.20    4.00 
  -8 -13  -5   -1.10    4.60 
  -8 -13  -6    8.50    3.60 
   8  12  -6   -3.60    4.30 
   8  12  -5   -1.40    3.90 
   8  12  -4   27.50    5.50 
  -8 -12   3    1.50    2.50 
   8  12  -3   -2.90    3.60 
  -8 -12   2    6.50    2.90 
   8  12  -2    3.10    4.10 
  -8 -12   1   19.10    3.80 
   8  12  -1    6.30    4.20 
  -8 -12   0   56.79    5.50 
  -8 -12  -1   25.60    4.50 
  -8 -12  -2   20.60    4.60 
  -8 -12  -3    1.50    3.80 
  -8 -12  -4   -1.50    3.80 
  -8 -12  -5   -0.10    4.20 
  -8 -12  -6    6.20    3.20 
  -8 -12  -6   -1.60    4.40 
   8  11  -6   -1.90    4.00 
   8  11  -5    5.40    4.00 
   8  11  -4    4.60    3.90 
  -8 -11   3   26.10    3.80 
   8  11  -3   18.30    4.50 
  -8 -11   2    1.10    2.50 
   8  11  -2    5.40    3.80 
  -8 -11   1   24.30    3.90 
   8  11  -1   24.00    4.80 
  -8 -11   0   43.70    4.80 
  -8 -11  -1   55.59    5.40 
  -8 -11  -2   15.20    4.10 
  -8 -11  -3   63.89    6.00 
  -8 -11  -4   14.60    4.60 
  -8 -11  -5   -4.70    3.70 
  -8 -11  -6    8.80    3.40 
  -8 -11  -6    1.60    4.50 
   8  10  -7   -1.50    3.80 
   8  10  -6   -0.40    3.70 
   8  10  -5    3.80    3.70 
   8  10  -4   25.30    4.80 
  -8 -10   3   83.49    4.80 
   8  10  -3   87.29    7.70 
  -8 -10   2    1.60    2.80 
   8  10  -2    2.20    3.50 
  -8 -10   1   18.20    3.40 
   8  10  -1   27.00    4.70 
  -8 -10   0   11.70    2.90 
   8  10   0    8.10    3.80 
  -8 -10  -1   29.30    4.20 
  -8 -10  -2   76.99    5.90 
  -8 -10  -3   -0.50    3.30 
  -8 -10  -4   32.10    4.90 
  -8 -10  -5   -1.40    3.70 
  -8 -10  -6   -1.40    3.90 
  -8 -10  -7  -10.10    4.60 
  -8 -10  -7    3.90    3.40 
   8   9  -7    4.00    3.80 
   8   9  -6    3.40    3.70 
   8   9  -5    0.90    3.10 
   8   9  -4  144.29    8.90 
  -8  -9   3   11.60    2.80 
   8   9  -3    8.30    3.50 
  -8  -9   2   45.50    4.30 
   8   9  -2   42.00    5.00 
  -8  -9   1   21.10    3.30 
   8   9  -1   21.80    4.20 
  -8  -9   0    6.30    3.00 
   8   9   0    9.90    3.50 
  -8  -9  -1   18.30    3.60 
  -8  -9  -2   67.89    5.40 
  -8  -9  -3    6.40    2.90 
  -8  -9  -4   91.39    6.40 
  -8  -9  -5   -0.40    3.30 
  -8  -9  -6   -4.70    3.40 
  -8  -9  -7    6.50    3.50 
  -8  -9  -7   -2.00    4.80 
   8   8  -7    4.70    3.60 
   8   8  -6   -2.50    2.70 
   8   8  -5    4.60    3.10 
   8   8  -4   38.00    4.90 
  -8  -8   3   -0.50    1.70 
   8   8  -3   -1.60    2.70 
  -8  -8   2   25.00    3.20 
   8   8  -2   17.30    3.70 
  -8  -8   1   11.00    2.90 
   8   8  -1    9.50    3.10 
   8   8  -1    7.20    1.80 
  -8  -8   0   21.70    3.20 
   8   8   0   21.20    4.00 
  -8  -8  -1   57.99    4.60 
  -8  -8  -2   12.40    3.20 
  -8  -8  -3  195.28    7.70 
  -8  -8  -4    5.80    3.30 
  -8  -8  -5   -1.80    3.10 
  -8  -8  -6   -1.90    3.40 
  -8  -8  -7    2.30    4.60 
  -8  -8  -7   15.80    4.00 
   8   7  -7    1.30    3.00 
   8   7  -6    4.90    3.10 
   8   7  -5   21.70    4.10 
   8   7  -4    1.50    2.90 
  -8  -7   3   47.40    3.50 
   8   7  -3   51.79    5.50 
  -8  -7   2   49.30    3.60 
   8   7  -2   49.99    3.30 
   8   7  -2   52.79    5.20 
  -8  -7   1   67.69    3.80 
   8   7  -1   69.09    3.40 
   8   7  -1   70.89    5.40 
  -8  -7   0    2.30    2.20 
   8   7   0    0.30    2.30 
  -8  -7  -1   57.99    4.10 
  -8  -7  -2   51.59    4.30 
  -8  -7  -3  175.68    6.70 
  -8  -7  -4   64.99    5.50 
  -8  -7  -5    5.60    3.40 
  -8  -7  -6    2.50    3.40 
  -8  -7  -7    4.50    4.00 
   8   6  -8   -0.90    3.20 
   8   6  -7    3.60    3.30 
   8   6  -6    5.60    3.10 
   8   6  -5    3.80    2.70 
   8   6  -4    4.70    2.50 
  -8  -6   3    3.70    1.80 
   8   6  -3    2.80    2.10 
   8   6  -3    1.30    2.20 
  -8  -6   2  112.69    4.20 
   8   6  -2  123.89    6.20 
   8   6  -2  115.39    4.40 
  -8  -6   1  188.28    5.60 
   8   6  -1  202.58    5.20 
   8   6  -1  184.98    6.90 
  -8  -6   0   33.10    3.10 
   8   6   0   27.10    3.20 
   8   6   0   29.60    2.80 
  -8  -6  -1   41.70    3.40 
  -8  -6  -2    4.30    2.40 
  -8  -6  -3    0.40    2.30 
  -8  -6  -4    4.90    2.90 
  -8  -6  -5   15.80    3.70 
  -8  -6  -6   -3.00    2.90 
  -8  -6  -7    3.10    3.70 
  -8  -6  -8    8.90    3.50 
   8   5  -8    1.00    3.10 
   8   5  -7    0.20    2.80 
   8   5  -6    1.20    2.60 
   8   5  -5    1.90    2.60 
   8   5  -4   45.40    5.10 
   8   5  -4   42.30    4.30 
  -8  -5   3    1.90    1.30 
   8   5  -3    0.90    2.00 
   8   5  -3    0.50    1.90 
  -8  -5   2  274.17    5.90 
   8   5  -2  273.87    8.40 
   8   5  -2  272.67    6.40 
  -8  -5   1   25.20    2.40 
   8   5  -1   25.60    2.40 
   8   5  -1   32.20    3.40 
  -8  -5   0    0.90    1.60 
   8   5   0    2.30    2.00 
   8   5   0   -0.30    1.40 
  -8  -5  -1   76.69    3.90 
  -8  -5  -2   52.29    3.70 
  -8  -5  -3    7.50    2.20 
  -8  -5  -4   30.10    3.80 
  -8  -5  -5    9.20    3.20 
  -8  -5  -6   29.30    4.50 
  -8  -5  -7    2.90    3.40 
  -8  -5  -8    5.40    3.40 
   8   4  -8    4.50    3.10 
   8   4  -7   15.20    3.90 
   8   4  -6    1.20    2.40 
   8   4  -5    1.50    2.20 
   8   4  -5    0.20    2.20 
   8   4  -4    3.40    2.40 
   8   4  -4    3.50    2.30 
  -8  -4   3   16.30    1.60 
   8   4  -3   11.10    2.40 
   8   4  -3   12.50    2.50 
  -8  -4   2   91.49    3.00 
   8   4  -2   96.99    4.90 
   8   4  -2   93.09    3.90 
  -8  -4   1  143.19    4.00 
   8   4  -1  146.49    4.50 
   8   4  -1  149.88    5.50 
  -8  -4   0   42.20    2.70 
   8   4   0   42.60    3.10 
   8   4   0   46.80    2.90 
  -8  -4  -1   16.70    2.10 
   8   4   1   10.00    1.90 
  -8  -4  -2   73.19    3.80 
  -8  -4  -3  172.58    6.20 
  -8  -4  -4   35.30    3.90 
  -8  -4  -5   31.70    4.20 
  -8  -4  -6   37.70    4.90 
  -8  -4  -7   -3.70    2.80 
  -8  -4  -8    7.20    3.10 
   8   3  -8    5.50    3.10 
   8   3  -7    3.40    2.60 
   8   3  -6    2.50    2.50 
   8   3  -6   -1.50    2.30 
   8   3  -5   25.50    3.30 
   8   3  -5   24.80    3.90 
   8   3  -4    6.20    2.50 
   8   3  -4   12.50    2.70 
  -8  -3   3  198.38    3.70 
   8   3  -3  194.98    7.40 
   8   3  -3  188.78    5.80 
  -8  -3   2  181.08    3.70 
   8   3  -2  183.88    5.20 
   8   3  -2  177.48    6.20 
  -8  -3   1    8.40    1.40 
   8   3  -1    9.60    1.80 
   8   3  -1    9.00    1.80 
  -8  -3   0   97.39    3.50 
   8   3   0   99.89    3.90 
   8   3   0  101.09    3.80 
  -8  -3  -1   42.90    2.80 
   8   3   1   44.20    2.90 
  -8  -3  -2   11.40    2.10 
  -8  -3  -3   80.79    4.30 
  -8  -3  -4   -0.40    1.90 
  -8  -3  -5   33.40    4.10 
  -8  -3  -6    5.30    2.90 
  -8  -3  -7   -1.20    2.80 
  -8  -3  -8    8.90    3.10 
   8   2  -8   11.40    3.50 
   8   2  -7    4.90    2.90 
   8   2  -7   -0.50    2.90 
   8   2  -6    0.90    2.80 
   8   2  -5  149.19    6.30 
   8   2  -4    0.50    2.20 
   8   2  -3  265.07    8.60 
   8   2  -3  266.07    6.90 
  -8  -2   2  638.04    8.20 
   8   2  -2  633.64   10.90 
   8   2  -2  645.04   12.40 
  -8  -2   1   25.00    1.80 
   8   2  -1   26.70    2.60 
   8   2  -1   25.20    2.50 
  -8  -2   0   56.69    2.70 
   8   2   0   54.99    2.80 
   8   2   0   53.39    3.10 
  -8  -2  -1  170.78    4.70 
   8   2   1  165.48    5.00 
  -8  -2  -2    7.70    1.60 
  -8  -2  -3    2.00    1.80 
  -8  -2  -4    0.40    1.90 
  -8  -2  -5   39.60    4.20 
  -8  -2  -6    2.90    2.50 
  -8  -2  -7   20.70    4.10 
  -8  -2  -8   20.00    3.90 
   8   1  -8   -4.80    3.50 
   8   1  -7    3.40    3.40 
   8   1  -6    0.90    2.80 
   8   1  -5   -2.10    2.40 
   8   1  -4    8.50    2.40 
   8   1  -3  561.14   10.70 
  -8  -1   2  199.48    2.90 
   8   1  -2  197.98    5.60 
  -8  -1   1   89.19    2.50 
   8   1  -1   93.69    3.70 
   8   1  -1   92.89    3.60 
  -8  -1   0  188.08    4.30 
   8   1   0  182.28    4.10 
   8   1   0  182.98    5.20 
  -8  -1  -1 1330.67   18.40 
   8   1   1 1357.96   18.70 
  -8  -1  -2   18.70    2.30 
  -8  -1  -3    2.10    1.60 
  -8  -1  -4    6.20    2.30 
  -8  -1  -5   26.60    3.60 
  -8  -1  -6   -1.70    2.00 
  -8  -1  -7   17.50    4.00 
  -8  -1  -8    3.80    2.60 
   8   0  -8   -8.00    3.40 
   8   0  -7    0.80    2.90 
   8   0  -6   52.69    5.10 
   8   0  -5   -0.80    2.10 
   8   0  -4  198.48    6.80 
   8   0  -3   -0.40    1.70 
   8   0  -2   52.49    3.40 
  -8   0   1   -0.40    0.70 
   8   0  -1    0.00    1.60 
   8   0   0   81.29    3.60 
   8   0   0   78.39    2.80 
   8   0   1   -1.80    1.30 
   8   0   1   -0.50    1.30 
   8   0   2  775.72   12.90 
   8   0   2  780.12   13.00 
   8   0   3    2.10    2.00 
   8   0   4  163.18    6.40 
  -8   0  -5    0.20    2.10 
  -8   0  -6    0.90    2.20 
  -8   0  -7   -0.90    2.40 
  -8   0  -8   11.40    3.00 
   8  -1  -8   -2.90    3.30 
   8  -1  -7   -0.60    3.20 
   8  -1  -6    0.70    2.60 
   8  -1  -5    2.30    2.40 
   8  -1  -4    8.10    2.40 
   8  -1  -3  563.84   11.10 
   8  -1  -2  207.08    5.90 
   8  -1  -2  211.38    3.10 
   8  -1  -1   91.79    3.90 
   8  -1  -1   91.59    2.50 
   8  -1   0  185.18    4.40 
   8  -1   0  188.48    5.20 
   8  -1   1 1364.16   18.60 
   8  -1   1 1344.37   18.70 
   8  -1   2   21.00    2.50 
   8  -1   2   19.80    2.20 
   8  -1   3    3.90    1.80 
   8  -1   4    2.70    2.40 
   8  -1   5   29.80    4.10 
  -8   1  -6    1.90    2.30 
  -8   1  -7   26.80    4.10 
  -8   1  -8    6.60    2.50 
   8  -2  -8    2.90    3.60 
   8  -2  -7    3.30    3.30 
   8  -2  -6    2.80    2.70 
   8  -2  -5  158.28    7.00 
   8  -2  -4    3.80    2.30 
   8  -2  -3  261.67    3.60 
   8  -2  -3  279.27    7.60 
   8  -2  -2  660.73   11.70 
   8  -2  -2  651.43    8.50 
   8  -2  -1   25.30    1.70 
   8  -2  -1   23.60    2.40 
   8  -2   0   54.99    3.20 
   8  -2   0   50.39    2.40 
   8  -2   1  166.88    4.80 
   8  -2   1  179.78    5.00 
   8  -2   2    6.90    1.90 
   8  -2   2    7.40    1.60 
  -8   2  -3    2.40    1.00 
   8  -2   3    2.50    2.00 
  -8   2  -4    0.50    1.20 
   8  -2   4   -0.20    2.20 
   8  -2   5   46.90    4.60 
   8  -2   6    0.00    2.90 
  -8   2  -7   26.40    4.10 
   8  -3  -8   -4.10    3.10 
   8  -3  -7   -2.50    3.00 
   8  -3  -6   -1.30    2.50 
   8  -3  -5   25.60    3.70 
   8  -3  -4   12.20    2.70 
   8  -3  -3  189.58    6.40 
   8  -3  -3  183.68    3.50 
   8  -3  -2  186.98    3.80 
   8  -3  -2  189.28    5.70 
   8  -3  -1   10.10    2.00 
   8  -3  -1   10.60    1.50 
   8  -3   0   91.59    3.90 
   8  -3   0   94.39    3.30 
   8  -3   1   47.70    2.70 
   8  -3   1   44.80    2.80 
  -8   3  -2   10.40    1.40 
   8  -3   2    9.80    2.10 
   8  -3   2   11.40    1.80 
  -8   3  -3   83.89    3.40 
   8  -3   3   83.79    4.20 
  -8   3  -4    0.50    1.30 
   8  -3   4    1.10    2.30 
   8  -3   5   29.60    4.10 
   8  -3   6    7.00    3.30 
   8  -3   7    4.50    3.40 
   8  -4  -8    0.40    3.80 
   8  -4  -7    7.20    3.70 
   8  -4  -6   -1.90    2.60 
   8  -4  -5    2.50    2.50 
   8  -4  -4    1.20    2.30 
   8  -4  -3   17.00    1.70 
   8  -4  -3   11.00    2.50 
   8  -4  -2   99.59    4.60 
   8  -4  -2   96.19    3.10 
   8  -4  -1  139.89    4.90 
   8  -4  -1  139.89    4.00 
   8  -4   0   40.40    3.40 
   8  -4   0   40.70    2.60 
   8  -4   1   12.80    2.10 
   8  -4   1   11.00    1.80 
  -8   4  -2   68.89    3.10 
   8  -4   2   77.69    3.40 
   8  -4   2   74.19    4.00 
  -8   4  -3  178.88    5.20 
   8  -4   3  175.78    6.30 
  -8   4  -4   35.30    3.90 
   8  -4   4   41.20    4.20 
   8  -4   5   31.70    4.20 
   8  -4   6   44.80    5.20 
   8  -4   7   -0.60    3.10 
   8  -5  -8   -5.30    3.50 
   8  -5  -7    0.80    3.40 
   8  -5  -6   -0.70    2.90 
   8  -5  -5    2.60    2.70 
   8  -5  -4   46.60    4.50 
   8  -5  -3    0.80    2.00 
   8  -5  -3   -0.30    1.50 
   8  -5  -2  272.07    7.40 
   8  -5  -2  270.87    5.80 
   8  -5  -1   27.20    2.50 
   8  -5  -1   23.30    2.50 
   8  -5   0    0.70    1.50 
   8  -5   0    1.90    1.60 
   8  -5   1   74.29    3.60 
   8  -5   1   72.29    3.70 
  -8   5  -2   54.49    3.30 
   8  -5   2   52.49    3.00 
   8  -5   2   53.29    3.60 
  -8   5  -3    7.30    1.90 
   8  -5   3    6.40    2.00 
   8  -5   4   25.50    3.70 
   8  -5   5    9.90    3.10 
   8  -5   6   39.10    4.90 
   8  -5   7    2.20    3.40 
   8  -6  -8   -4.60    3.70 
   8  -6  -7    1.00    3.40 
   8  -6  -6    5.90    3.40 
   8  -6  -5    1.60    2.70 
   8  -6  -4    8.20    2.90 
   8  -6  -3    2.40    2.20 
   8  -6  -3    2.10    1.80 
   8  -6  -2  117.49    5.10 
   8  -6  -2  115.49    4.10 
   8  -6  -1  185.48    5.80 
   8  -6  -1  186.68    5.30 
   8  -6   0   29.70    2.80 
   8  -6   0   27.20    2.60 
   8  -6   1   44.30    3.00 
   8  -6   1   38.30    3.20 
  -8   6  -2    1.60    1.90 
   8  -6   2    3.40    2.10 
   8  -6   2    3.40    1.40 
  -8   6  -3    0.30    1.90 
   8  -6   3    1.30    2.30 
   8  -6   4    2.00    2.50 
   8  -6   5   17.10    3.60 
   8  -6   6    1.90    3.00 
   8  -6   7    0.80    3.30 
   8  -7  -7   -1.50    3.40 
   8  -7  -6    8.70    3.70 
   8  -7  -5   21.90    3.90 
   8  -7  -4   -0.40    2.40 
   8  -7  -3   48.00    4.50 
   8  -7  -3   47.60    3.60 
   8  -7  -2   54.39    4.10 
   8  -7  -2   51.79    3.30 
   8  -7  -1   69.39    4.00 
   8  -7  -1   65.89    4.00 
   8  -7   0   -1.20    1.60 
   8  -7   0    1.00    1.80 
   8  -7   1   49.70    3.70 
   8  -7   1   56.79    3.30 
  -8   7  -2   54.89    4.30 
   8  -7   2   48.00    2.90 
   8  -7   2   50.19    4.00 
  -8   7  -3  167.78    6.70 
   8  -7   3  159.88    6.60 
   8  -7   4   65.59    4.60 
   8  -7   5    1.50    2.80 
   8  -7   6    7.20    3.40 
   8  -7   7    2.20    3.40 
   8  -8  -7    6.00    4.20 
   8  -8  -6   -5.30    2.90 
   8  -8  -5    4.80    3.10 
   8  -8  -4   43.80    4.50 
   8  -8  -3    3.30    2.50 
   8  -8  -3    0.80    2.00 
   8  -8  -2   26.20    3.20 
   8  -8  -2   26.40    3.30 
   8  -8  -1   12.20    2.60 
   8  -8  -1    7.10    2.40 
   8  -8   0   17.50    2.50 
   8  -8   0   19.70    3.00 
   8  -8   1   59.39    4.20 
   8  -8   1   57.69    3.50 
   8  -8   2    5.90    2.60 
  -8   8  -3  190.68    7.70 
   8  -8   3  190.48    7.30 
   8  -8   4    1.00    2.60 
   8  -8   5   -2.40    2.50 
   8  -8   6    4.40    3.40 
   8  -8   7   11.90    4.20 
   8  -9  -7   -3.20    4.00 
   8  -9  -6    3.60    3.80 
   8  -9  -5   -1.30    2.90 
   8  -9  -4  129.09    6.90 
   8  -9  -3    7.60    2.80 
   8  -9  -3    9.90    2.90 
   8  -9  -2   47.90    4.00 
   8  -9  -2   52.59    4.40 
   8  -9  -1   17.70    3.30 
   8  -9  -1   19.10    3.00 
   8  -9   0    7.70    2.50 
   8  -9   0    6.20    2.60 
   8  -9   1   19.70    3.40 
   8  -9   2   65.79    4.80 
  -8   9  -3    5.80    3.00 
   8  -9   3    5.20    2.80 
   8  -9   4   83.59    5.70 
   8  -9   5    0.10    2.70 
   8  -9   6    1.80    3.20 
   8  -9   7    3.50    3.70 
   8 -10  -7   -3.80    4.20 
   8 -10  -6   -0.40    3.70 
   8 -10  -5    2.70    3.80 
   8 -10  -4   26.00    4.10 
   8 -10  -3   85.89    5.70 
   8 -10  -3   90.09    5.10 
   8 -10  -2    2.40    2.50 
   8 -10  -2    0.20    2.60 
   8 -10  -1   21.20    3.20 
   8 -10  -1   21.40    3.50 
   8 -10   0    9.90    2.60 
   8 -10   0    7.70    2.90 
   8 -10   1   19.70    3.60 
   8 -10   2   66.09    5.00 
  -8  10  -3   -2.30    3.50 
   8 -10   3    1.90    2.60 
   8 -10   4   23.40    4.20 
   8 -10   5   -1.50    2.60 
   8 -10   6    4.10    3.40 
   8 -10   7    3.10    3.60 
   8 -11  -6   -2.80    3.70 
   8 -11  -5    6.80    3.70 
   8 -11  -4    3.60    3.20 
   8 -11  -3   21.00    3.60 
   8 -11  -3   22.20    3.80 
   8 -11  -2    1.10    2.70 
   8 -11  -2    1.40    2.70 
   8 -11  -1   20.70    3.20 
   8 -11  -1   24.20    3.80 
   8 -11   0   46.70    4.70 
   8 -11   1   51.79    4.90 
   8 -11   2   10.60    3.30 
   8 -11   3   72.59    5.60 
   8 -11   4   13.50    3.70 
   8 -11   5    4.20    3.30 
   8 -11   6    4.10    3.60 
   8 -12  -6   -5.30    3.90 
   8 -12  -5   -1.40    3.60 
   8 -12  -4   28.80    4.80 
   8 -12  -3    5.80    2.90 
   8 -12  -3   -1.40    2.70 
   8 -12  -2    0.80    2.60 
   8 -12  -2    5.90    3.30 
   8 -12  -1   16.10    3.60 
   8 -12   0   65.59    5.40 
   8 -12   1   29.70    4.30 
   8 -12   2   20.70    3.90 
   8 -12   3    7.00    3.30 
   8 -12   4    6.30    3.30 
   8 -12   5    2.90    3.20 
   8 -12   6    6.60    3.80 
   8 -13  -6   -6.80    4.00 
   8 -13  -5   -2.50    4.10 
   8 -13  -4   -1.80    3.20 
   8 -13  -3   17.50    3.90 
   8 -13  -3   11.00    3.50 
   8 -13  -2    8.10    3.20 
   8 -13  -1   18.10    3.80 
   8 -13   0   -0.50    2.90 
   8 -13   1    1.40    2.40 
   8 -13   2   17.60    4.00 
   8 -13   3    0.60    3.10 
   8 -13   4    3.80    3.40 
   8 -13   5   18.60    4.50 
   8 -14  -5   -7.70    3.60 
   8 -14  -4    6.20    4.00 
   8 -14  -3   16.00    4.40 
   8 -14  -2   36.80    4.80 
   8 -14  -1   24.50    4.30 
   8 -14   0    5.40    3.40 
   8 -14   1   22.20    4.40 
   8 -14   2    4.40    3.40 
   8 -14   3   23.30    4.50 
   8 -14   4    3.50    3.50 
   8 -14   5    2.80    3.60 
   8 -15  -5   -7.30    4.00 
   8 -15  -3    0.80    3.20 
   8 -15  -2    5.40    3.90 
   8 -15  -1    1.30    3.30 
   8 -15   0   13.90    4.10 
   8 -15   1   17.20    4.40 
   8 -15   2   -0.10    3.20 
   8 -15   3   -0.70    3.20 
   8 -15   4    4.80    3.70 
   8 -16  -3   13.30    4.40 
   8 -16  -2    6.50    3.50 
   8 -16  -1    6.00    3.80 
   8 -16   0    2.50    3.70 
   8 -16   1   10.60    4.10 
   8 -16   2    2.70    3.40 
   8 -16   3    5.50    3.80 
   8 -17  -3    8.50    4.00 
   8 -17  -2    8.80    4.10 
   8 -17  -1   16.30    4.50 
   8 -17   0   12.40    4.50 
   8 -17   1    6.90    4.00 
   8 -17   2    6.50    4.00 
   8 -18  -2    2.50    3.90 
   8 -18  -1    4.40    4.00 
   8 -18   0   -3.00    4.00 
  -9 -18   1    0.30    4.40 
   9  17  -3   -6.00    5.40 
  -9 -17   2   11.10    4.20 
   9  17  -2   -5.60    5.20 
  -9 -17   1    7.60    4.10 
  -9 -17   0    6.90    4.40 
  -9 -17  -1   -1.20    4.10 
  -9 -17  -2    4.20    5.50 
   9  16  -4   -4.90    5.40 
   9  16  -3   -3.90    5.20 
  -9 -16   2    6.40    3.50 
   9  16  -2    0.30    5.30 
  -9 -16   1    3.60    3.70 
  -9 -16   0    6.10    4.20 
  -9 -16  -1    1.30    4.30 
  -9 -16  -2   -4.60    4.10 
  -9 -16  -3   -1.10    4.60 
   9  15  -4   -1.20    5.00 
   9  15  -3   -1.60    4.90 
  -9 -15   2    7.90    3.60 
   9  15  -2   -0.40    4.90 
  -9 -15   1    0.80    3.50 
  -9 -15   0    1.20    3.80 
  -9 -15  -1    0.00    4.00 
  -9 -15  -2    2.00    4.30 
  -9 -15  -3    5.40    4.70 
  -9 -15  -4   -5.00    4.50 
   9  14  -5   -7.70    5.10 
   9  14  -4   -0.60    5.30 
   9  14  -3   -3.40    4.50 
  -9 -14   2    1.40    3.10 
   9  14  -2    2.30    4.70 
  -9 -14   1   76.39    6.30 
   9  14  -1   79.19    9.10 
  -9 -14   0    8.50    3.90 
  -9 -14  -1   -4.70    3.50 
  -9 -14  -2   -4.40    3.80 
  -9 -14  -3    2.10    4.40 
  -9 -14  -4   -3.90    4.40 
  -9 -14  -5    4.30    5.80 
  -9 -14  -5    7.00    3.10 
   9  13  -6   -4.90    5.30 
   9  13  -5    4.40    5.10 
   9  13  -4    4.70    4.80 
   9  13  -3   40.30    6.40 
  -9 -13   2    0.50    2.80 
   9  13  -2   -0.20    4.40 
  -9 -13   1    3.30    3.30 
   9  13  -1    2.70    4.40 
  -9 -13   0    5.60    3.60 
  -9 -13  -1   17.80    4.30 
  -9 -13  -2   -3.00    3.60 
  -9 -13  -3   -1.80    3.90 
  -9 -13  -4   -3.60    4.00 
  -9 -13  -5   10.60    5.10 
   9  12  -6   -2.00    4.40 
   9  12  -5   -1.40    4.00 
   9  12  -4   23.20    5.50 
  -9 -12   3    4.10    3.10 
   9  12  -3   -0.90    3.90 
  -9 -12   2   15.80    3.70 
   9  12  -2   13.80    4.70 
  -9 -12   1   -0.50    2.80 
   9  12  -1    0.00    4.20 
  -9 -12   0    7.70    3.50 
  -9 -12  -1   -1.30    3.40 
  -9 -12  -2   -1.80    3.40 
  -9 -12  -3   -4.50    3.60 
  -9 -12  -4   17.40    5.00 
  -9 -12  -5    2.10    4.40 
  -9 -12  -6   -4.80    4.70 
  -9 -12  -6    7.80    3.20 
   9  11  -6   -0.40    4.20 
   9  11  -5    4.00    4.00 
   9  11  -4   41.80    5.90 
  -9 -11   3    3.20    2.50 
   9  11  -3    2.10    3.60 
  -9 -11   2    0.60    2.40 
   9  11  -2   -0.60    3.30 
  -9 -11   1   29.60    4.10 
   9  11  -1   27.60    5.00 
  -9 -11   0   26.60    4.20 
   9  11   0   29.00    5.10 
  -9 -11  -1    4.20    3.50 
  -9 -11  -2   29.10    4.80 
  -9 -11  -3   10.70    4.10 
  -9 -11  -4    6.50    3.40 
  -9 -11  -5   -2.80    3.90 
  -9 -11  -6    7.30    4.90 
   9  10  -7   -2.60    3.50 
   9  10  -6   -2.00    3.50 
   9  10  -5    8.30    4.10 
   9  10  -4   -0.70    3.30 
  -9 -10   3    3.40    2.60 
   9  10  -3    2.40    3.40 
  -9 -10   2   39.00    4.00 
   9  10  -2   28.60    4.80 
  -9 -10   1   12.00    3.60 
   9  10  -1    9.40    4.00 
  -9 -10   0    0.90    3.00 
   9  10   0    4.80    3.70 
  -9 -10  -1    8.90    3.60 
  -9 -10  -2    6.30    3.50 
  -9 -10  -3   -2.20    3.00 
  -9 -10  -4   20.30    4.50 
  -9 -10  -5    0.70    3.60 
  -9 -10  -6    2.20    4.10 
  -9 -10  -7    8.00    3.50 
  -9 -10  -7   -8.10    4.10 
   9   9  -7   -2.90    3.90 
   9   9  -6   11.50    4.20 
   9   9  -5    6.00    3.70 
   9   9  -4    0.40    3.20 
  -9  -9   3   12.50    2.80 
   9   9  -3   12.20    3.80 
  -9  -9   2    2.60    2.70 
   9   9  -2    5.40    3.30 
  -9  -9   1   15.60    3.10 
   9   9  -1   13.70    4.20 
  -9  -9   0   71.79    5.10 
   9   9   0   76.89    7.00 
  -9  -9  -1    1.40    2.30 
  -9  -9  -2    3.90    3.30 
  -9  -9  -3   77.49    5.90 
  -9  -9  -4    5.10    2.80 
  -9  -9  -5   -5.80    3.20 
  -9  -9  -6   -4.10    3.60 
  -9  -9  -7   -3.10    4.00 
  -9  -9  -7    2.50    2.90 
   9   8  -7    6.00    3.80 
   9   8  -6   -1.60    3.10 
   9   8  -5    0.00    2.70 
   9   8  -4    4.40    3.10 
  -9  -8   3   98.69    5.10 
   9   8  -3   92.59    7.20 
  -9  -8   2    9.80    2.50 
   9   8  -2    7.50    3.20 
  -9  -8   1   94.99    4.80 
   9   8  -1   97.49    4.20 
   9   8  -1   94.89    6.60 
  -9  -8   0    1.60    2.50 
   9   8   0    3.20    3.00 
  -9  -8  -1    4.10    2.80 
  -9  -8  -2   78.19    4.90 
  -9  -8  -3   -0.40    2.30 
  -9  -8  -4   39.50    4.90 
  -9  -8  -5    6.10    3.60 
  -9  -8  -6    1.20    3.60 
  -9  -8  -7    9.00    4.50 
   9   7  -7    1.30    3.10 
   9   7  -6   -0.30    2.60 
   9   7  -5    8.90    3.20 
   9   7  -4    0.00    2.60 
  -9  -7   3    2.50    2.20 
   9   7  -3    4.00    2.70 
  -9  -7   2   71.99    4.00 
   9   7  -2   78.29    6.00 
   9   7  -2   74.79    4.10 
  -9  -7   1  120.49    4.90 
   9   7  -1  132.19    4.60 
   9   7  -1  137.69    7.30 
  -9  -7   0   86.39    4.60 
   9   7   0   90.29    5.80 
   9   7   0   86.19    4.10 
  -9  -7  -1   57.09    3.70 
  -9  -7  -2   13.30    3.10 
  -9  -7  -3   68.89    5.30 
  -9  -7  -4  131.59    6.90 
  -9  -7  -5    8.30    3.00 
  -9  -7  -6   -5.30    3.10 
  -9  -7  -7   -5.70    3.60 
   9   6  -8    3.30    3.60 
   9   6  -7    5.00    3.70 
   9   6  -6   19.00    4.20 
   9   6  -5   22.40    4.10 
   9   6  -4   10.20    3.00 
   9   6  -3   44.30    4.00 
   9   6  -3   42.70    5.00 
  -9  -6   2    0.30    1.80 
   9   6  -2    1.00    1.80 
   9   6  -2    0.60    2.00 
  -9  -6   1   62.59    3.80 
   9   6  -1   62.99    4.70 
   9   6  -1   60.79    3.30 
  -9  -6   0    3.80    2.00 
   9   6   0    0.10    2.30 
   9   6   0   -0.20    1.40 
  -9  -6  -1   18.70    2.90 
  -9  -6  -2   96.29    5.00 
  -9  -6  -3  177.08    6.90 
  -9  -6  -4   75.29    5.40 
  -9  -6  -5   40.70    4.90 
  -9  -6  -6   -1.80    3.40 
  -9  -6  -7    1.60    3.60 
   9   5  -8    9.50    4.00 
   9   5  -7    1.00    2.70 
   9   5  -6    0.40    2.50 
   9   5  -5    1.10    2.70 
   9   5  -4   29.40    4.00 
   9   5  -4   32.70    3.60 
   9   5  -3   23.00    3.00 
   9   5  -3   19.00    3.10 
  -9  -5   2    0.00    1.50 
   9   5  -2    1.70    1.90 
   9   5  -2    1.10    1.90 
  -9  -5   1   32.70    2.80 
   9   5  -1   36.10    3.20 
   9   5  -1   32.30    3.50 
  -9  -5   0  278.77    6.80 
   9   5   0  273.37    7.70 
   9   5   0  274.87    6.70 
  -9  -5  -1   52.99    3.50 
  -9  -5  -2  119.09    5.20 
  -9  -5  -3   78.19    4.70 
  -9  -5  -4   94.09    5.50 
  -9  -5  -5   57.39    5.10 
  -9  -5  -6   -0.60    3.00 
  -9  -5  -7    9.40    3.90 
  -9  -5  -8    8.20    3.20 
  -9  -5  -8   -1.00    3.90 
   9   4  -8    4.70    3.30 
   9   4  -7    1.00    2.70 
   9   4  -6    0.70    2.40 
   9   4  -5   12.80    2.90 
   9   4  -5    8.50    2.90 
   9   4  -4    2.80    2.30 
   9   4  -4    8.50    2.90 
   9   4  -3    8.80    2.40 
   9   4  -3    9.60    2.60 
  -9  -4   2  531.35    8.50 
   9   4  -2  563.34   12.30 
   9   4  -2  548.65   10.20 
  -9  -4   1    6.90    1.60 
   9   4  -1    8.40    1.90 
   9   4  -1    7.90    1.80 
  -9  -4   0   89.19    3.80 
   9   4   0   92.79    4.00 
   9   4   0   84.09    4.30 
  -9  -4  -1   59.79    3.40 
   9   4   1   55.29    3.50 
  -9  -4  -2    5.10    2.00 
  -9  -4  -3  137.59    5.70 
  -9  -4  -4    0.00    2.30 
  -9  -4  -5  142.89    6.80 
  -9  -4  -6    2.70    3.00 
  -9  -4  -7   -1.40    2.90 
  -9  -4  -8   -6.90    3.40 
  -9  -4  -8    3.70    2.80 
   9   3  -8    1.30    2.80 
   9   3  -7    7.00    3.00 
   9   3  -6   -3.20    2.40 
   9   3  -6    1.50    2.30 
   9   3  -5   -0.10    2.20 
   9   3  -5   -0.40    2.30 
   9   3  -4   -1.50    1.90 
   9   3  -4    0.60    2.20 
   9   3  -3    1.20    2.00 
   9   3  -3    4.10    2.40 
  -9  -3   2  245.28    4.60 
   9   3  -2  252.97    7.60 
   9   3  -2  255.17    6.80 
  -9  -3   1   21.60    2.00 
   9   3  -1   20.30    2.50 
   9   3  -1   20.30    2.30 
  -9  -3   0  460.85    8.30 
   9   3   0  463.75    9.00 
   9   3   0  449.95    8.80 
  -9  -3  -1   22.50    2.40 
   9   3   1   15.40    2.00 
  -9  -3  -2    2.80    1.70 
  -9  -3  -3  127.19    5.10 
  -9  -3  -4   35.00    3.90 
  -9  -3  -5    3.40    2.50 
  -9  -3  -6    0.40    3.00 
  -9  -3  -7   14.50    3.80 
  -9  -3  -8    5.40    4.00 
   9   2  -8    7.90    3.10 
   9   2  -7    7.20    3.70 
   9   2  -7   18.70    3.90 
   9   2  -6   -2.20    2.40 
   9   2  -6    2.20    2.50 
   9   2  -5    7.40    2.70 
   9   2  -4   -2.00    1.90 
   9   2  -4    1.50    2.20 
   9   2  -3   79.39    5.00 
   9   2  -3   84.59    4.80 
  -9  -2   2   20.00    1.50 
   9   2  -2   15.30    2.20 
   9   2  -2   23.80    2.80 
  -9  -2   1   12.80    1.50 
   9   2  -1    8.20    1.50 
   9   2  -1   12.30    2.10 
  -9  -2   0  261.17    5.70 
   9   2   0  268.27    6.40 
   9   2   0  255.37    5.80 
  -9  -2  -1  407.16    8.10 
   9   2   1  404.26    8.50 
  -9  -2  -2  367.56    8.20 
  -9  -2  -3  133.29    5.30 
  -9  -2  -4    2.20    2.20 
  -9  -2  -5   22.70    3.60 
  -9  -2  -6    1.40    2.50 
  -9  -2  -7   -0.30    2.70 
  -9  -2  -8   -2.30    3.20 
   9   1  -8   -4.00    3.70 
   9   1  -8   14.00    3.50 
   9   1  -7    0.00    3.40 
   9   1  -6    7.90    3.10 
   9   1  -5    2.80    2.50 
   9   1  -4    1.20    2.20 
   9   1  -3   20.60    2.80 
  -9  -1   2  171.38    2.90 
   9   1  -2  175.68    5.50 
  -9  -1   1    3.30    1.00 
   9   1  -1   -0.30    1.60 
   9   1  -1    0.60    1.00 
  -9  -1   0   10.20    1.50 
   9   1   0   10.90    1.30 
   9   1   0    8.00    1.80 
  -9  -1  -1   41.30    2.70 
   9   1   1   43.60    3.10 
  -9  -1  -2  124.39    4.50 
   9   1   2  122.29    4.80 
  -9  -1  -3   12.30    2.40 
  -9  -1  -4   39.70    4.00 
  -9  -1  -5    8.40    2.70 
  -9  -1  -6    5.10    2.70 
  -9  -1  -7    3.20    2.70 
  -9  -1  -8    2.00    3.80 
   9   0  -8   -2.30    3.50 
   9   0  -7   -1.10    2.90 
   9   0  -6   89.39    6.10 
   9   0  -5   -1.80    2.30 
   9   0  -4   10.30    2.70 
   9   0  -3    1.80    2.00 
  -9   0   2    0.50    0.50 
   9   0  -2    1.90    1.80 
  -9   0   1    1.80    0.80 
   9   0  -1    0.60    1.70 
   9   0   0    3.80    0.80 
   9   0   0    2.50    1.60 
   9   0   0    5.00    1.40 
   9   0   1   -0.30    1.40 
   9   0   1   -0.50    1.30 
   9   0   2  232.28    6.40 
   9   0   2  230.18    6.40 
   9   0   3    0.10    2.00 
   9   0   4    6.90    2.70 
  -9   0  -5    1.10    2.20 
  -9   0  -6   73.29    5.30 
  -9   0  -7   -0.80    2.40 
  -9   0  -8   27.10    4.90 
   9  -1  -8    1.00    4.10 
   9  -1  -7    4.60    3.70 
   9  -1  -6    8.70    3.10 
   9  -1  -5    7.50    2.80 
   9  -1  -4    0.20    1.80 
   9  -1  -3   15.60    2.70 
   9  -1  -2  176.18    3.00 
   9  -1  -2  173.18    5.70 
   9  -1  -1    1.80    0.90 
   9  -1  -1    2.80    1.80 
   9  -1   0    9.50    2.00 
   9  -1   0   10.20    1.70 
   9  -1   1   44.30    2.80 
   9  -1   1   37.70    3.00 
   9  -1   2  119.29    4.50 
   9  -1   2  119.09    4.70 
   9  -1   3   18.50    3.00 
   9  -1   4   48.90    4.30 
   9  -1   5    7.10    3.00 
  -9   1  -6    6.50    2.70 
  -9   1  -7    4.00    2.70 
  -9   1  -8    2.60    3.20 
   9  -2  -8   -1.60    3.50 
   9  -2  -7   14.10    4.00 
   9  -2  -6   -4.50    2.50 
   9  -2  -5    8.90    2.90 
   9  -2  -4    1.10    2.30 
   9  -2  -3   87.19    4.90 
   9  -2  -2   16.90    2.50 
   9  -2  -2   18.60    1.30 
   9  -2  -1   14.60    1.50 
   9  -2  -1   13.20    2.20 
   9  -2   0  253.57    6.40 
   9  -2   0  260.67    5.60 
   9  -2   1  417.46    8.30 
   9  -2   1  410.26    8.40 
   9  -2   2  376.06    8.20 
   9  -2   2  383.36    8.50 
  -9   2  -3  145.69    4.00 
   9  -2   3  137.09    5.40 
   9  -2   4    5.90    2.70 
   9  -2   5   19.70    3.80 
   9  -2   6    2.10    3.40 
  -9   2  -7    3.70    2.50 
  -9   2  -8    6.50    3.20 
   9  -3  -8   -3.30    3.50 
   9  -3  -7    1.90    3.30 
   9  -3  -6   -5.60    2.40 
   9  -3  -5    2.00    2.60 
   9  -3  -4    2.20    1.90 
   9  -3  -3    1.60    2.20 
   9  -3  -2  254.67    4.70 
   9  -3  -2  252.37    7.10 
   9  -3  -1   18.10    2.20 
   9  -3  -1   23.00    1.90 
   9  -3   0  441.86    8.90 
   9  -3   0  450.05    8.10 
   9  -3   1   18.50    2.30 
   9  -3   1   18.70    2.20 
   9  -3   2    0.20    1.70 
   9  -3   2    1.00    1.40 
  -9   3  -3  136.39    4.30 
   9  -3   3  134.29    5.60 
   9  -3   4   37.20    4.10 
   9  -3   5   -3.10    2.50 
   9  -3   6    1.80    3.00 
   9  -3   7   15.70    4.30 
  -9   3  -8   19.60    4.20 
   9  -4  -8    2.20    4.00 
   9  -4  -7   -3.20    3.00 
   9  -4  -6    0.30    2.80 
   9  -4  -5   10.40    3.10 
   9  -4  -4    7.30    2.80 
   9  -4  -3    9.50    1.50 
   9  -4  -3    8.30    2.50 
   9  -4  -2  528.55    8.30 
   9  -4  -2  528.25   10.80 
   9  -4  -1    9.00    1.90 
   9  -4  -1    9.70    1.70 
   9  -4   0   89.39    4.20 
   9  -4   0   85.19    3.70 
   9  -4   1   52.19    3.20 
   9  -4   1   52.39    3.40 
  -9   4  -2    3.90    1.30 
   9  -4   2    2.40    1.60 
   9  -4   2    0.60    1.80 
   9  -4   3  139.19    5.70 
   9  -4   4   -0.40    1.80 
   9  -4   5  147.69    7.10 
   9  -4   6    4.60    3.30 
   9  -4   7    1.70    3.30 
  -9   4  -8    5.80    3.10 
   9  -5  -8    5.60    4.40 
   9  -5  -7   -4.60    3.00 
   9  -5  -6   -3.00    2.70 
   9  -5  -5   -0.40    2.50 
   9  -5  -4   28.70    3.70 
   9  -5  -3   24.10    2.30 
   9  -5  -3   21.90    3.20 
   9  -5  -2    1.70    1.60 
   9  -5  -2    0.50    1.40 
   9  -5  -1   34.60    2.70 
   9  -5  -1   29.40    3.00 
   9  -5   0  266.87    6.50 
   9  -5   0  269.77    6.90 
   9  -5   1   51.69    3.40 
   9  -5   1   45.10    3.40 
  -9   5  -2  106.19    4.10 
   9  -5   2  113.19    4.70 
   9  -5   2  103.69    4.10 
   9  -5   3   86.69    4.90 
   9  -5   4  101.69    5.80 
   9  -5   5   66.19    5.40 
   9  -5   6    2.10    3.10 
   9  -5   7   12.50    4.10 
   9  -6  -8   -6.00    4.40 
   9  -6  -7   -3.10    3.30 
   9  -6  -6   18.10    4.00 
   9  -6  -5   26.60    4.00 
   9  -6  -4    5.90    2.90 
   9  -6  -3   42.00    2.90 
   9  -6  -3   44.30    4.50 
   9  -6  -2    0.20    1.60 
   9  -6  -2    2.00    2.00 
   9  -6  -1   64.19    3.60 
   9  -6  -1   59.09    4.40 
   9  -6   0   -1.10    1.50 
   9  -6   0    0.40    1.80 
   9  -6   1   16.00    2.60 
   9  -6   1   14.60    2.10 
   9  -6   2   92.49    4.00 
   9  -6   2   88.39    4.40 
   9  -6   3  168.88    6.70 
   9  -6   4   73.59    4.80 
   9  -6   5   39.50    4.70 
   9  -6   6    3.00    3.10 
   9  -6   7    2.50    3.40 
   9  -7  -7   -1.70    3.60 
   9  -7  -6   -2.80    3.00 
   9  -7  -5   12.20    3.50 
   9  -7  -4    3.00    2.70 
   9  -7  -3    2.20    1.90 
   9  -7  -3    2.00    2.50 
   9  -7  -2   72.69    4.80 
   9  -7  -2   72.89    4.00 
   9  -7  -1  123.89    5.30 
   9  -7  -1  123.29    4.80 
   9  -7   0   82.89    4.20 
   9  -7   0   81.69    4.30 
   9  -7   1   53.19    3.40 
   9  -7   1   51.29    3.90 
   9  -7   2   13.20    2.00 
   9  -7   2   18.50    3.10 
   9  -7   3   71.49    5.00 
   9  -7   4  132.09    6.60 
   9  -7   5    8.20    3.40 
   9  -7   6    1.70    3.10 
   9  -7   7    3.30    3.70 
   9  -8  -7   -0.80    3.90 
   9  -8  -6    0.30    3.40 
   9  -8  -5   -0.80    2.90 
   9  -8  -4    2.40    2.70 
   9  -8  -3   98.19    4.70 
   9  -8  -3   84.99    5.70 
   9  -8  -2    4.60    2.50 
   9  -8  -2    7.10    2.60 
   9  -8  -1   85.69    4.50 
   9  -8  -1   95.79    5.00 
   9  -8   0    1.70    2.10 
   9  -8   0    0.10    2.10 
   9  -8   1    1.40    2.30 
   9  -8   1    1.20    1.80 
   9  -8   2   74.59    4.50 
   9  -8   3   -1.50    2.50 
   9  -8   4   37.10    4.60 
   9  -8   5    4.70    3.10 
   9  -8   6    0.60    3.10 
   9  -8   7    8.50    4.10 
   9  -9  -7   -3.60    4.00 
   9  -9  -6    5.20    3.80 
   9  -9  -5    6.30    3.50 
   9  -9  -4    0.40    2.70 
   9  -9  -3    8.70    3.00 
   9  -9  -3    9.10    2.70 
   9  -9  -2    4.50    2.60 
   9  -9  -2    0.80    2.20 
   9  -9  -1   11.30    2.90 
   9  -9  -1   12.20    3.00 
   9  -9   0   70.19    4.70 
   9  -9   0   74.29    4.70 
   9  -9   1    0.40    2.50 
   9  -9   1    2.70    2.40 
   9  -9   2    3.30    2.70 
   9  -9   3   72.29    5.20 
   9  -9   4    2.30    2.70 
   9  -9   5    4.80    3.20 
   9  -9   6   -0.40    3.00 
   9  -9   7   -1.90    3.50 
   9 -10  -7   -7.80    4.60 
   9 -10  -6    1.50    3.80 
   9 -10  -5    0.20    3.80 
   9 -10  -4   -2.20    2.80 
   9 -10  -3    0.90    2.70 
   9 -10  -3    4.80    2.50 
   9 -10  -2   36.90    3.90 
   9 -10  -2   38.40    4.20 
   9 -10  -1   14.10    3.00 
   9 -10  -1   16.60    3.30 
   9 -10   0    1.00    2.60 
   9 -10   0    0.30    2.50 
   9 -10   1   11.70    3.20 
   9 -10   2    5.20    2.90 
   9 -10   3   -0.80    2.60 
   9 -10   4   24.90    3.90 
   9 -10   5    2.80    3.00 
   9 -10   6    4.20    3.60 
   9 -10   7   -0.70    3.50 
   9 -11  -6   -8.50    3.50 
   9 -11  -5    0.10    4.00 
   9 -11  -4   50.99    5.40 
   9 -11  -3    4.90    2.70 
   9 -11  -3    2.60    2.80 
   9 -11  -2    3.00    3.00 
   9 -11  -2   -0.30    2.50 
   9 -11  -1   21.20    3.30 
   9 -11  -1   29.10    4.00 
   9 -11   0   29.80    4.10 
   9 -11   1   -4.50    2.50 
   9 -11   2   21.00    3.80 
   9 -11   3   10.20    3.30 
   9 -11   4    9.40    3.60 
   9 -11   5    0.80    3.10 
   9 -11   6    8.80    3.90 
   9 -12  -6   -8.80    3.90 
   9 -12  -5    1.30    3.80 
   9 -12  -4   36.90    5.30 
   9 -12  -3    3.30    2.80 
   9 -12  -3   -1.80    2.70 
   9 -12  -2   16.90    3.50 
   9 -12  -2   13.50    3.20 
   9 -12  -1   -2.00    2.50 
   9 -12   0    5.70    3.10 
   9 -12   1   -0.40    2.80 
   9 -12   2    1.80    2.90 
   9 -12   3    0.30    2.70 
   9 -12   4   29.40    4.80 
   9 -12   5    6.90    3.50 
   9 -12   6   -2.70    3.80 
   9 -13  -6   -1.80    4.40 
   9 -13  -5    3.20    4.20 
   9 -13  -4   -1.90    3.40 
   9 -13  -3   41.30    4.90 
   9 -13  -3   60.29    5.20 
   9 -13  -2    1.80    2.90 
   9 -13  -1    5.20    3.20 
   9 -13   0    7.40    3.30 
   9 -13   1   17.10    3.90 
   9 -13   2    1.40    3.00 
   9 -13   3    2.10    3.30 
   9 -13   4    4.20    3.20 
   9 -13   5   13.10    4.00 
   9 -14  -5   -9.60    3.70 
   9 -14  -4   -5.10    3.40 
   9 -14  -3    6.20    3.30 
   9 -14  -2    7.90    3.80 
   9 -14  -1   85.89    6.30 
   9 -14   0    8.40    3.60 
   9 -14   1    0.00    2.50 
   9 -14   2    3.80    3.40 
   9 -14   3    9.40    4.00 
   9 -14   4   -3.30    3.10 
   9 -14   5   -1.20    3.70 
   9 -15  -3    7.60    3.50 
   9 -15  -2    9.30    3.60 
   9 -15  -1    6.40    3.60 
   9 -15   0    4.80    3.50 
   9 -15   1    9.70    3.80 
   9 -15   2   11.30    3.90 
   9 -15   3    4.90    3.80 
   9 -15   4    1.30    3.70 
   9 -16  -3    5.90    4.60 
   9 -16  -2   13.40    4.40 
   9 -16  -1    7.70    3.80 
   9 -16   0    2.80    3.60 
   9 -16   1    5.50    3.80 
   9 -16   2    1.80    3.50 
   9 -16   3    4.60    4.00 
   9 -17  -2   14.20    4.40 
   9 -17  -1   11.60    4.10 
   9 -17   0    3.70    3.90 
   9 -17   1    6.10    3.90 
   9 -17   2    9.50    4.80 
   9 -18  -1    5.30    4.60 
 -10 -17   2    8.90    4.50 
  10  17  -2   -0.70    6.10 
 -10 -17   1   23.50    5.00 
 -10 -17   0    0.40    4.20 
 -10 -17  -1   -0.40    4.40 
  10  16  -3    1.80    5.60 
 -10 -16   2    1.30    3.40 
  10  16  -2   -5.50    5.10 
 -10 -16   1    2.20    3.70 
 -10 -16   0   -0.90    3.80 
 -10 -16  -1    2.00    4.20 
 -10 -16  -2    2.40    4.60 
  10  15  -4    2.00    5.30 
  10  15  -3   -2.70    5.10 
 -10 -15   2    2.00    3.30 
  10  15  -2   -1.60    5.50 
 -10 -15   1    1.30    3.50 
  10  15  -1   -4.50    4.30 
 -10 -15   0    4.00    4.10 
 -10 -15  -1   -2.50    3.90 
 -10 -15  -2   -0.50    4.20 
 -10 -15  -3    5.60    4.80 
  10  14  -5   -7.40    5.30 
  10  14  -4   -7.70    4.10 
  10  14  -3   -1.70    4.70 
 -10 -14   2    0.60    3.00 
  10  14  -2   -5.10    4.40 
 -10 -14   1   25.90    4.70 
  10  14  -1   15.20    5.30 
 -10 -14   0    5.50    3.70 
 -10 -14  -1    3.30    4.00 
 -10 -14  -2    0.00    3.20 
 -10 -14  -3   -0.50    4.30 
 -10 -14  -4   -1.50    4.40 
  10  13  -5   -3.30    4.50 
  10  13  -4   -2.20    4.30 
  10  13  -3   -4.10    4.60 
 -10 -13   2   12.70    3.50 
  10  13  -2    4.10    4.70 
 -10 -13   1    5.90    3.50 
  10  13  -1   -0.60    4.20 
 -10 -13   0    0.00    3.40 
 -10 -13  -1   -0.10    2.80 
 -10 -13  -2   18.70    4.90 
 -10 -13  -3    7.00    4.40 
 -10 -13  -4    1.10    4.50 
 -10 -13  -5   -3.60    4.60 
  10  12  -6   -2.40    4.50 
  10  12  -5   11.60    5.00 
  10  12  -4    4.10    4.30 
  10  12  -3    1.80    4.20 
 -10 -12   2   22.10    4.10 
  10  12  -2   12.50    4.80 
 -10 -12   1    5.30    3.60 
  10  12  -1   -0.10    3.90 
 -10 -12   0    2.50    3.30 
 -10 -12  -1   13.60    4.10 
 -10 -12  -2    0.80    3.70 
 -10 -12  -3    8.00    4.20 
 -10 -12  -4   12.70    4.70 
 -10 -12  -5    1.30    4.60 
  10  11  -6   -0.70    4.20 
  10  11  -5    2.10    4.50 
  10  11  -4   -2.50    4.20 
  10  11  -3    8.20    4.20 
 -10 -11   2    5.00    2.70 
  10  11  -2    6.20    3.90 
 -10 -11   1   -0.10    2.80 
  10  11  -1    2.80    4.20 
 -10 -11   0   -1.90    2.90 
  10  11   0    0.50    3.60 
 -10 -11  -1   43.60    5.10 
 -10 -11  -2   -2.60    3.20 
 -10 -11  -3    0.30    3.60 
 -10 -11  -4   -1.90    3.80 
 -10 -11  -5    1.70    4.20 
 -10 -11  -6   -4.30    4.40 
  10  10  -7   -2.30    3.80 
  10  10  -6    1.20    3.50 
  10  10  -5   10.70    4.80 
  10  10  -4   36.50    5.50 
  10  10  -3    2.40    3.40 
 -10 -10   2   -1.10    2.30 
  10  10  -2   -0.50    3.30 
 -10 -10   1    2.90    2.90 
  10  10  -1    3.60    3.60 
 -10 -10   0   -0.30    2.90 
  10  10   0    1.30    3.50 
 -10 -10  -1   -2.00    3.10 
 -10 -10  -2   45.90    5.30 
 -10 -10  -3   28.50    4.70 
 -10 -10  -4    7.30    3.90 
 -10 -10  -5   -4.50    3.50 
 -10 -10  -6    3.10    4.40 
  10   9  -7   -2.40    3.60 
  10   9  -6   -0.80    3.30 
  10   9  -5   -1.90    2.90 
  10   9  -4    1.60    3.20 
  10   9  -3    0.90    3.20 
 -10  -9   2    1.10    2.60 
  10   9  -2   -1.40    3.10 
 -10  -9   1   15.40    3.30 
  10   9  -1   14.00    2.40 
  10   9  -1   17.60    4.10 
 -10  -9   0   12.30    3.30 
  10   9   0   14.40    3.90 
 -10  -9  -1    8.60    3.30 
 -10  -9  -2    6.60    3.50 
 -10  -9  -3  141.69    7.30 
 -10  -9  -4    7.50    3.70 
 -10  -9  -5   -2.20    3.40 
 -10  -9  -6   -2.70    3.70 
 -10  -9  -7  -10.60    3.90 
  10   8  -7    0.10    3.40 
  10   8  -6   14.00    4.20 
  10   8  -5    2.00    3.20 
  10   8  -4    3.50    3.00 
  10   8  -3    3.20    3.00 
 -10  -8   2   22.00    3.20 
  10   8  -2   15.50    3.70 
  10   8  -2   16.10    3.70 
 -10  -8   1   -0.60    2.30 
  10   8  -1    0.20    1.80 
  10   8  -1    3.00    3.00 
 -10  -8   0    7.60    2.90 
  10   8   0    5.50    3.60 
 -10  -8  -1   29.40    3.90 
 -10  -8  -2   57.49    5.10 
 -10  -8  -3   32.00    4.40 
 -10  -8  -4  127.39    7.10 
 -10  -8  -5   -0.10    3.50 
 -10  -8  -6   12.30    4.40 
 -10  -8  -7   -2.80    3.90 
  10   7  -7   -4.60    2.70 
  10   7  -6    9.00    3.70 
  10   7  -5    4.50    3.00 
  10   7  -4   61.59    6.20 
  10   7  -3    6.20    2.90 
 -10  -7   2   57.49    3.90 
  10   7  -2   57.79    3.90 
  10   7  -2   61.89    5.60 
 -10  -7   1    2.10    2.20 
  10   7  -1    0.10    1.60 
  10   7  -1    0.40    2.80 
 -10  -7   0    2.70    2.70 
  10   7   0    3.50    1.90 
  10   7   0    3.40    2.60 
 -10  -7  -1   55.29    4.30 
 -10  -7  -2   57.29    4.70 
 -10  -7  -3   26.40    4.00 
 -10  -7  -4   80.49    6.00 
 -10  -7  -5   22.80    4.40 
 -10  -7  -6   13.20    4.30 
 -10  -7  -7   -0.60    3.90 
  10   6  -7   -2.10    2.80 
  10   6  -6    5.00    3.40 
  10   6  -5   16.70    3.70 
  10   6  -4   29.80    4.20 
  10   6  -3    4.20    2.50 
  10   6  -3    5.60    2.60 
 -10  -6   2    0.60    1.90 
  10   6  -2   -0.10    2.10 
  10   6  -2   -2.10    2.00 
 -10  -6   1  162.88    5.20 
  10   6  -1  175.88    7.10 
  10   6  -1  169.68    5.40 
 -10  -6   0  101.79    4.60 
  10   6   0  103.99    4.70 
  10   6   0  100.89    5.60 
 -10  -6  -1   90.89    4.70 
 -10  -6  -2   39.70    4.00 
 -10  -6  -3  133.99    5.90 
 -10  -6  -4    9.90    3.30 
 -10  -6  -5    4.10    3.20 
 -10  -6  -6    6.60    3.60 
 -10  -6  -7    2.40    3.90 
  10   5  -8   -1.40    2.80 
  10   5  -7    1.80    3.00 
  10   5  -6   -2.10    2.40 
  10   5  -5    1.20    2.40 
  10   5  -4   10.90    3.10 
  10   5  -4   11.40    3.10 
  10   5  -3   50.19    4.10 
  10   5  -3   51.19    4.90 
 -10  -5   2    2.40    1.70 
  10   5  -2    3.20    2.20 
  10   5  -2    2.30    2.20 
 -10  -5   1  145.89    4.80 
  10   5  -1  142.99    6.00 
  10   5  -1  143.39    5.30 
 -10  -5   0  223.48    6.10 
  10   5   0  236.38    6.50 
  10   5   0  236.88    7.50 
 -10  -5  -1  137.49    5.20 
  10   5   1  131.89    5.30 
 -10  -5  -2   18.00    2.90 
 -10  -5  -3   69.29    4.70 
 -10  -5  -4   11.70    3.10 
 -10  -5  -5   -1.70    2.60 
 -10  -5  -6   -0.80    3.10 
 -10  -5  -7    1.00    3.90 
  10   4  -8    7.60    3.80 
  10   4  -7    1.30    2.80 
  10   4  -6    4.00    2.70 
  10   4  -5   13.90    3.40 
  10   4  -5   12.30    3.00 
  10   4  -4   -1.00    2.70 
  10   4  -4   -1.60    2.00 
  10   4  -3   99.29    5.90 
  10   4  -3  104.49    5.40 
 -10  -4   2   47.40    2.60 
  10   4  -2   49.99    4.30 
  10   4  -2   48.10    4.00 
 -10  -4   1   16.70    2.10 
  10   4  -1   18.50    2.60 
  10   4  -1   14.20    2.40 
 -10  -4   0    4.70    1.70 
  10   4   0    2.50    1.80 
  10   4   0    4.00    1.90 
 -10  -4  -1  109.09    4.40 
  10   4   1  103.89    4.60 
 -10  -4  -2   32.10    3.30 
 -10  -4  -3   12.80    2.80 
 -10  -4  -4    4.10    2.60 
 -10  -4  -5    2.60    2.70 
 -10  -4  -6   19.00    4.20 
 -10  -4  -7   -2.80    3.00 
 -10  -4  -8   -4.20    3.60 
  10   3  -8    2.50    2.90 
  10   3  -7   10.30    3.30 
  10   3  -6    9.50    3.10 
  10   3  -6    6.00    3.30 
  10   3  -5   54.79    5.70 
  10   3  -5   48.40    4.70 
  10   3  -4   15.30    3.00 
  10   3  -4   13.20    2.90 
  10   3  -3   15.10    2.70 
  10   3  -3   12.60    2.60 
 -10  -3   2   94.49    3.00 
  10   3  -2   89.09    4.50 
  10   3  -2  100.99    5.20 
 -10  -3   1   32.10    2.30 
  10   3  -1   34.00    3.20 
  10   3  -1   31.30    3.10 
 -10  -3   0   88.59    3.60 
  10   3   0   83.39    4.00 
  10   3   0   84.39    4.10 
 -10  -3  -1  360.06    8.00 
  10   3   1  361.66    8.40 
 -10  -3  -2    9.70    2.20 
 -10  -3  -3   21.70    3.10 
 -10  -3  -4   14.30    2.80 
 -10  -3  -5  133.49    6.70 
 -10  -3  -6   10.10    3.40 
 -10  -3  -7   -2.70    2.90 
 -10  -3  -8   -5.30    3.20 
  10   2  -8    8.30    3.40 
  10   2  -7   30.80    4.80 
  10   2  -7   25.30    4.70 
  10   2  -6    3.30    2.70 
  10   2  -6   -5.10    2.90 
  10   2  -5    0.40    2.10 
  10   2  -5   -3.00    2.30 
  10   2  -4    6.70    2.60 
  10   2  -4    6.00    2.50 
  10   2  -3  183.78    7.30 
  10   2  -3  194.08    6.90 
 -10  -2   2   99.79    2.70 
  10   2  -2   98.89    4.90 
  10   2  -2   98.79    4.70 
 -10  -2   1  164.98    4.00 
  10   2  -1  163.58    5.50 
  10   2  -1  164.08    5.30 
 -10  -2   0   42.80    2.70 
  10   2   0   42.60    2.80 
  10   2   0   44.00    3.40 
 -10  -2  -1  456.95    8.90 
  10   2   1  455.25    9.40 
 -10  -2  -2    6.40    2.00 
 -10  -2  -3   81.09    4.40 
 -10  -2  -4    9.30    2.70 
 -10  -2  -5    5.50    2.70 
 -10  -2  -6    2.70    2.70 
 -10  -2  -7   38.30    5.20 
 -10  -2  -8   -3.50    3.10 
  10   1  -8   -4.30    3.40 
  10   1  -8   11.50    3.40 
  10   1  -7   -1.50    3.40 
  10   1  -6   -1.60    3.00 
  10   1  -5    9.30    3.30 
  10   1  -4   -2.30    2.30 
  10   1  -3    5.20    2.40 
 -10  -1   2    0.20    0.80 
  10   1  -2    0.90    2.00 
  10   1  -2    0.00    1.20 
 -10  -1   1   21.40    1.70 
  10   1  -1   18.90    2.50 
  10   1  -1   23.10    2.30 
 -10  -1   0  442.26    8.00 
  10   1   0  433.56    7.50 
  10   1   0  449.56    9.10 
 -10  -1  -1  199.28    5.50 
  10   1   1  208.78    6.10 
 -10  -1  -2  402.06    9.00 
  10   1   2  409.66    9.20 
 -10  -1  -3   99.49    4.80 
 -10  -1  -4   99.49    5.00 
 -10  -1  -5   17.90    3.40 
 -10  -1  -6   44.70    4.90 
 -10  -1  -7    9.90    3.40 
 -10  -1  -8    1.60    3.30 
  10   0  -8   23.50    5.00 
  10   0  -7   -1.90    3.00 
  10   0  -6   10.60    3.40 
  10   0  -5   -3.00    2.70 
  10   0  -4  275.17    8.40 
  10   0  -3   -1.60    2.10 
 -10   0   2    6.50    0.80 
  10   0  -2    5.50    2.20 
 -10   0   1   -0.60    0.80 
  10   0  -1   -1.10    1.80 
  10   0   0  179.58    5.60 
  10   0   0  184.48    4.80 
  10   0   0  179.28    4.00 
  10   0   1   -0.70    1.40 
  10   0   1   -0.30    1.50 
  10   0   2 1691.83   23.90 
  10   0   2 1679.63   23.80 
  10   0   3    0.70    2.20 
  10   0   4   13.40    3.20 
 -10   0  -5   -0.40    2.10 
 -10   0  -6   42.00    4.70 
 -10   0  -7    6.30    3.00 
 -10   0  -8    6.90    3.80 
  10  -1  -8    0.50    3.70 
  10  -1  -7   -1.50    3.50 
  10  -1  -6   -0.90    2.80 
  10  -1  -5    8.60    3.00 
  10  -1  -4    0.20    2.40 
  10  -1  -3    9.40    2.60 
  10  -1  -2   -1.20    2.00 
  10  -1  -1   21.10    2.70 
  10  -1  -1   23.30    1.90 
  10  -1   0  441.36    8.00 
  10  -1   0  445.36    9.20 
  10  -1   0  450.05    7.10 
  10  -1   1  200.78    5.60 
  10  -1   1  204.68    6.00 
  10  -1   2  410.16    9.00 
  10  -1   2  401.26    9.10 
  10  -1   3  112.09    5.40 
  10  -1   4   94.69    5.50 
  10  -1   5   22.90    4.10 
 -10   1  -6   43.00    4.90 
 -10   1  -7   10.40    3.40 
 -10   1  -8    4.10    3.20 
  10  -2  -8   -4.40    3.40 
  10  -2  -7   26.90    4.70 
  10  -2  -6   -2.00    2.80 
  10  -2  -5    0.10    2.60 
  10  -2  -4    4.20    2.60 
  10  -2  -3  183.58    6.70 
  10  -2  -2  105.59    4.80 
  10  -2  -2   97.59    2.60 
  10  -2  -1  166.88    4.10 
  10  -2  -1  164.88    5.60 
  10  -2   0   45.70    3.50 
  10  -2   0   47.00    2.70 
  10  -2   1  451.15    9.30 
  10  -2   1  455.85    9.00 
  10  -2   2    9.50    2.30 
  10  -2   2    8.70    2.00 
  10  -2   3   73.09    4.60 
  10  -2   4    5.70    2.90 
  10  -2   5    3.60    3.10 
  10  -2   6    3.10    3.40 
 -10   2  -7   42.40    5.00 
 -10   2  -8    6.30    3.30 
  10  -3  -8   -5.50    3.40 
  10  -3  -7    7.00    3.70 
  10  -3  -6    8.20    3.40 
  10  -3  -5   53.49    5.20 
  10  -3  -4   16.60    3.00 
  10  -3  -3   14.60    2.90 
  10  -3  -2  101.09    5.00 
  10  -3  -2   95.49    2.90 
  10  -3  -1   29.40    3.00 
  10  -3  -1   30.20    2.20 
  10  -3   0   86.79    3.60 
  10  -3   0   85.89    4.30 
  10  -3   1  347.07    7.80 
  10  -3   1  350.66    8.00 
  10  -3   2    6.40    2.20 
  10  -3   2    8.30    1.90 
  10  -3   3   19.80    3.10 
  10  -3   4   12.60    2.80 
  10  -3   5  134.69    7.10 
  10  -3   6    6.40    3.40 
  10  -3   7    2.90    3.50 
 -10   3  -8    9.70    3.60 
  10  -4  -8    0.50    4.00 
  10  -4  -7   -0.40    3.40 
  10  -4  -6   -1.30    2.90 
  10  -4  -5   13.00    3.40 
  10  -4  -4    0.50    2.60 
  10  -4  -3   93.99    5.10 
  10  -4  -2   49.30    2.60 
  10  -4  -2   55.59    3.90 
  10  -4  -1   17.20    2.70 
  10  -4  -1   16.30    2.00 
  10  -4   0    5.10    1.70 
  10  -4   0    4.40    2.10 
  10  -4   1  101.59    4.30 
  10  -4   1   99.19    4.40 
  10  -4   2   33.70    3.20 
  10  -4   2   34.70    3.40 
  10  -4   3    9.20    2.80 
  10  -4   4    0.20    2.40 
  10  -4   5    1.90    2.80 
  10  -4   6   16.00    4.10 
  10  -4   7    1.90    3.40 
 -10   4  -8    7.70    3.50 
  10  -5  -8   -1.30    4.10 
  10  -5  -7   -4.40    3.30 
  10  -5  -6   -1.70    2.90 
  10  -5  -5   -0.40    2.70 
  10  -5  -4   10.70    3.10 
  10  -5  -3   50.19    4.80 
  10  -5  -2    0.90    1.40 
  10  -5  -2    0.50    2.20 
  10  -5  -1  143.69    5.60 
  10  -5  -1  145.49    4.60 
  10  -5   0  225.48    6.10 
  10  -5   0  235.78    6.90 
  10  -5   1  138.39    5.20 
  10  -5   1  139.89    5.10 
  10  -5   2   14.80    2.30 
  10  -5   2   15.10    2.80 
  10  -5   3   76.29    5.00 
  10  -5   4    1.10    2.60 
  10  -5   5    1.40    2.80 
  10  -5   6    4.40    3.30 
  10  -5   7   -4.10    3.20 
  10  -6  -7   -2.60    3.40 
  10  -6  -6    4.20    3.40 
  10  -6  -5   18.10    3.70 
  10  -6  -4   32.10    4.20 
  10  -6  -3    1.30    2.50 
  10  -6  -2    1.30    1.70 
  10  -6  -2    1.50    2.30 
  10  -6  -1  168.38    5.30 
  10  -6  -1  164.48    6.10 
  10  -6   0   94.09    4.30 
  10  -6   0   98.59    4.80 
  10  -6   1   97.79    4.60 
  10  -6   1   95.99    4.40 
  10  -6   2   44.90    3.90 
  10  -6   2   42.10    3.40 
  10  -6   3  135.39    5.90 
  10  -6   4   12.10    3.30 
  10  -6   5    1.40    2.80 
  10  -6   6    7.80    3.60 
  10  -6   7    4.10    3.70 
  10  -7  -7   -1.90    3.70 
  10  -7  -6    9.00    3.90 
  10  -7  -5    5.70    3.30 
  10  -7  -4   54.19    5.30 
  10  -7  -3    6.50    2.90 
  10  -7  -2   57.29    3.70 
  10  -7  -2   63.99    4.90 
  10  -7  -1   -2.50    1.60 
  10  -7  -1    2.40    2.40 
  10  -7   0    1.00    2.20 
  10  -7   0    3.40    2.10 
  10  -7   1   46.60    3.40 
  10  -7   1   50.79    3.90 
  10  -7   2   52.39    3.60 
  10  -7   2   54.19    4.40 
  10  -7   3   22.30    3.70 
  10  -7   4   82.89    5.70 
  10  -7   5   21.30    4.10 
  10  -7   6   16.20    4.20 
  10  -7   7   -0.40    3.50 
  10  -8  -7   -6.30    3.80 
  10  -8  -6   12.20    4.40 
  10  -8  -5    4.70    3.40 
  10  -8  -4    0.20    2.80 
  10  -8  -3   -0.50    3.20 
  10  -8  -3   -2.80    2.60 
  10  -8  -2   16.30    2.70 
  10  -8  -2   20.80    3.40 
  10  -8  -1    2.00    2.80 
  10  -8  -1   -1.60    2.00 
  10  -8   0    5.60    2.40 
  10  -8   0    7.10    2.80 
  10  -8   1   28.80    3.60 
  10  -8   1   28.30    3.10 
  10  -8   2   58.19    4.70 
  10  -8   3   21.40    3.80 
  10  -8   4  139.49    7.00 
  10  -8   5    4.80    3.20 
  10  -8   6   10.00    3.80 
  10  -8   7   -3.30    3.60 
  10  -9  -7   -1.30    4.30 
  10  -9  -6   -3.30    3.50 
  10  -9  -5   -1.80    3.10 
  10  -9  -4   -0.20    2.80 
  10  -9  -3   -2.60    2.60 
  10  -9  -3   -1.10    2.70 
  10  -9  -2    2.20    2.20 
  10  -9  -2   -0.50    2.60 
  10  -9  -1   15.30    3.40 
  10  -9  -1   14.30    2.90 
  10  -9   0    8.60    2.80 
  10  -9   0   13.30    3.10 
  10  -9   1    2.40    2.20 
  10  -9   1    5.00    2.70 
  10  -9   2    4.40    2.80 
  10  -9   3  142.99    6.90 
  10  -9   4   11.90    3.50 
  10  -9   5    0.50    2.90 
  10  -9   6    2.00    3.40 
  10  -9   7    2.60    4.00 
  10 -10  -7   -1.80    4.50 
  10 -10  -6   -7.00    3.70 
  10 -10  -5    4.60    3.80 
  10 -10  -4   42.40    5.40 
  10 -10  -3    3.50    2.80 
  10 -10  -3    2.60    2.90 
  10 -10  -2   -0.80    2.30 
  10 -10  -2   -1.60    2.50 
  10 -10  -1   -0.10    2.80 
  10 -10  -1    0.00    2.50 
  10 -10   0    1.00    2.70 
  10 -10   0    0.70    2.60 
  10 -10   1   -0.80    2.50 
  10 -10   2   43.70    4.70 
  10 -10   3   27.10    3.80 
  10 -10   4    2.30    3.00 
  10 -10   5    1.40    3.10 
  10 -10   6    1.60    3.50 
  10 -11  -6   -0.80    4.20 
  10 -11  -5    0.30    3.70 
  10 -11  -4    0.80    3.30 
  10 -11  -3   10.80    3.80 
  10 -11  -3    6.50    3.20 
  10 -11  -2    4.30    2.90 
  10 -11  -2    3.40    2.60 
  10 -11  -1    0.70    2.90 
  10 -11  -1    0.60    2.60 
  10 -11   0    4.40    2.90 
  10 -11   1   36.10    4.50 
  10 -11   2    2.30    2.90 
  10 -11   3    3.30    3.00 
  10 -11   4    4.90    2.80 
  10 -11   5   -1.00    3.10 
  10 -11   6    9.00    3.90 
  10 -12  -6    0.40    4.60 
  10 -12  -5   11.10    4.60 
  10 -12  -4    3.70    4.00 
  10 -12  -3    6.90    3.50 
  10 -12  -2   20.00    3.70 
  10 -12  -2   19.20    3.70 
  10 -12  -1    2.60    2.90 
  10 -12   0    3.40    3.00 
  10 -12   1   15.70    3.60 
  10 -12   2    0.30    2.90 
  10 -12   3    7.70    3.40 
  10 -12   4   18.40    4.20 
  10 -12   5   10.30    3.90 
  10 -13  -5   -1.50    4.10 
  10 -13  -4   -5.60    3.30 
  10 -13  -3   -2.20    3.50 
  10 -13  -2   10.10    3.40 
  10 -13  -1    3.60    3.10 
  10 -13   0   -0.30    2.90 
  10 -13   1    4.80    3.10 
  10 -13   2   21.30    4.30 
  10 -13   3   12.20    3.90 
  10 -13   4    5.20    3.70 
  10 -13   5    1.00    3.50 
  10 -14  -5   -2.30    4.40 
  10 -14  -4   -4.60    4.20 
  10 -14  -2    3.60    3.10 
  10 -14  -1   25.20    4.50 
  10 -14   0   10.90    3.70 
  10 -14   1    4.80    3.50 
  10 -14   2    7.60    3.70 
  10 -14   3    5.40    3.50 
  10 -14   4    1.60    3.40 
  10 -15  -2    6.30    3.50 
  10 -15  -1    3.60    3.50 
  10 -15   0    4.20    3.60 
  10 -15   1    0.40    3.20 
  10 -15   2    6.60    3.70 
  10 -15   3    3.20    3.60 
  10 -16  -2    8.30    3.80 
  10 -16  -1    4.90    3.60 
  10 -16   0    2.20    3.30 
  10 -16   1    3.40    3.00 
  10 -16   2    1.60    3.60 
  10 -17  -2    4.10    3.80 
  10 -17  -1   21.80    4.90 
  10 -17   0    3.90    3.90 
  10 -17   1   11.20    4.30 
 -11 -17   2   13.30    4.50 
  11  17  -2   -3.70    5.20 
 -11 -17   1    0.80    3.80 
 -11 -17   0   -3.30    3.80 
 -11 -17  -1    3.70    5.10 
  11  16  -3    0.30    5.60 
 -11 -16   2    6.50    4.20 
  11  16  -2   -0.30    5.50 
 -11 -16   1    9.50    4.20 
 -11 -16   0   -1.50    3.90 
 -11 -16  -1    3.20    4.40 
 -11 -16  -2   -1.90    4.30 
  11  15  -4   -3.00    5.20 
  11  15  -3   -2.50    5.20 
 -11 -15   2    7.20    3.60 
  11  15  -2   -4.00    4.70 
 -11 -15   1   13.80    4.20 
  11  15  -1    1.30    5.00 
 -11 -15   0   -2.80    3.50 
 -11 -15  -1    6.20    4.50 
 -11 -15  -2   -6.80    4.00 
 -11 -15  -3   44.70    6.90 
  11  14  -5  -10.90    4.50 
  11  14  -4   -1.40    5.40 
  11  14  -3    6.70    5.30 
 -11 -14   2    4.50    3.60 
  11  14  -2   -1.80    4.50 
 -11 -14   1    0.60    3.40 
  11  14  -1   -1.10    4.60 
 -11 -14   0   21.40    4.70 
 -11 -14  -1    0.70    3.90 
 -11 -14  -2    2.10    4.30 
 -11 -14  -3   -0.30    4.40 
 -11 -14  -4   11.90    5.30 
  11  13  -5   -1.00    4.60 
  11  13  -4   -4.30    4.50 
  11  13  -3   44.00    7.20 
 -11 -13   2    0.40    2.90 
  11  13  -2    2.00    4.60 
 -11 -13   1    1.20    3.30 
  11  13  -1    0.70    4.40 
 -11 -13   0   -1.10    3.50 
 -11 -13  -1   12.70    4.30 
 -11 -13  -2   -3.40    2.90 
 -11 -13  -3   12.00    4.90 
 -11 -13  -4   12.70    5.10 
 -11 -13  -5   -3.00    5.00 
  11  12  -6    4.50    4.90 
  11  12  -5   -2.10    4.70 
  11  12  -4   -7.20    4.30 
  11  12  -3    8.30    4.80 
 -11 -12   2   -0.70    3.00 
  11  12  -2   -3.30    3.90 
 -11 -12   1   -0.40    3.30 
  11  12  -1   -0.70    4.00 
 -11 -12   0   41.10    5.00 
 -11 -12  -1   20.30    4.50 
 -11 -12  -2   -3.40    3.50 
 -11 -12  -3   21.00    5.00 
 -11 -12  -4   -5.10    3.90 
 -11 -12  -5    7.40    5.10 
  11  11  -6   15.00    5.80 
  11  11  -5    0.30    4.00 
  11  11  -4    4.30    4.30 
  11  11  -3   -0.30    4.30 
 -11 -11   2   25.70    3.90 
  11  11  -2   17.30    4.60 
 -11 -11   1    2.00    2.90 
  11  11  -1   -0.60    4.20 
 -11 -11   0   -1.60    2.90 
  11  11   0   -0.10    4.10 
 -11 -11  -1    6.30    3.50 
 -11 -11  -2    5.80    3.70 
 -11 -11  -3   -0.10    3.70 
 -11 -11  -4    6.40    4.30 
 -11 -11  -5    2.90    4.40 
 -11 -11  -6   -4.00    4.30 
  11  10  -6   -1.00    3.80 
  11  10  -5   32.10    5.60 
  11  10  -4   18.70    4.80 
  11  10  -3   25.70    4.90 
 -11 -10   2   15.80    3.10 
  11  10  -2   18.90    4.50 
 -11 -10   1    9.80    3.10 
  11  10  -1    3.60    4.20 
 -11 -10   0   -1.70    2.90 
  11  10   0    0.80    3.90 
 -11 -10  -1  140.89    7.00 
 -11 -10  -2   83.79    6.20 
 -11 -10  -3    2.70    3.30 
 -11 -10  -4    3.90    3.70 
 -11 -10  -5   -0.80    4.00 
 -11 -10  -6   38.00    6.30 
  11   9  -7    1.80    3.90 
  11   9  -6    0.30    3.50 
  11   9  -5    1.90    3.40 
  11   9  -4   22.90    4.60 
  11   9  -3   -2.00    2.90 
 -11  -9   2    2.30    2.30 
  11   9  -2   -0.70    3.20 
 -11  -9   1    0.40    2.90 
  11   9  -1    0.50    1.90 
  11   9  -1    2.50    3.40 
 -11  -9   0   28.10    4.00 
  11   9   0   21.60    4.60 
 -11  -9  -1   70.39    5.50 
 -11  -9  -2  155.78    6.80 
 -11  -9  -3   31.90    4.70 
 -11  -9  -4    6.30    3.80 
 -11  -9  -5    3.80    3.90 
 -11  -9  -6   -6.20    3.60 
  11   8  -7   -1.90    3.80 
  11   8  -6    8.60    3.90 
  11   8  -5   -1.90    2.70 
  11   8  -4    4.60    3.20 
  11   8  -3   73.09    6.90 
 -11  -8   2   15.60    3.00 
  11   8  -2   19.40    3.20 
  11   8  -2   15.80    4.10 
 -11  -8   1   36.70    4.10 
  11   8  -1   30.70    4.40 
  11   8  -1   44.50    3.90 
 -11  -8   0   59.19    4.60 
  11   8   0   67.09    6.90 
 -11  -8  -1  141.39    6.40 
 -11  -8  -2  510.65   12.30 
 -11  -8  -3   23.30    4.10 
 -11  -8  -4   34.10    5.00 
 -11  -8  -5    1.00    3.80 
 -11  -8  -6    6.00    4.20 
 -11  -8  -7   -4.80    4.00 
  11   7  -7   -1.10    3.10 
  11   7  -6    3.50    3.30 
  11   7  -5   -2.50    2.70 
  11   7  -4  119.09    7.90 
  11   7  -3   12.50    3.40 
  11   7  -3   16.60    5.10 
 -11  -7   2    2.70    2.20 
  11   7  -2    0.60    2.10 
  11   7  -2    0.60    2.60 
 -11  -7   1   36.70    3.50 
  11   7  -1   37.30    3.80 
  11   7  -1   29.90    4.00 
 -11  -7   0   35.00    3.70 
  11   7   0   35.60    3.40 
  11   7   0   27.40    3.80 
 -11  -7  -1   30.90    3.80 
 -11  -7  -2  421.06   10.60 
 -11  -7  -3   84.69    5.90 
 -11  -7  -4   85.59    6.20 
 -11  -7  -5    3.30    2.80 
 -11  -7  -6   -3.10    3.30 
 -11  -7  -7    0.10    4.20 
  11   6  -7   12.30    4.20 
  11   6  -6    4.90    3.20 
  11   6  -5   28.70    4.50 
  11   6  -4   16.80    3.60 
  11   6  -3   81.89    6.20 
  11   6  -3   74.39    5.00 
 -11  -6   2   41.40    3.30 
  11   6  -2   45.70    4.30 
  11   6  -2   37.50    4.20 
 -11  -6   1   47.80    3.50 
  11   6  -1   49.90    4.10 
  11   6  -1   50.89    4.90 
 -11  -6   0   17.50    2.80 
  11   6   0   15.20    3.00 
  11   6   0   14.80    2.70 
 -11  -6  -1  120.59    5.40 
 -11  -6  -2   23.80    3.50 
 -11  -6  -3  135.19    6.20 
 -11  -6  -4   69.79    5.60 
 -11  -6  -5  116.29    7.00 
 -11  -6  -6   56.79    6.20 
 -11  -6  -7    3.40    4.10 
  11   5  -7    3.20    3.20 
  11   5  -6    2.80    2.90 
  11   5  -5    5.20    2.90 
  11   5  -4    5.60    2.70 
  11   5  -4    6.60    3.10 
  11   5  -3   13.60    3.20 
  11   5  -3   14.30    3.20 
 -11  -5   2   22.80    2.50 
  11   5  -2   24.50    3.30 
  11   5  -2   20.70    3.30 
 -11  -5   1    0.80    1.90 
  11   5  -1   -2.50    1.90 
  11   5  -1   -0.80    1.80 
 -11  -5   0    2.60    2.10 
  11   5   0    2.90    1.90 
  11   5   0    4.00    2.30 
 -11  -5  -1   41.30    3.50 
  11   5   1   38.50    3.60 
 -11  -5  -2    0.70    2.10 
 -11  -5  -3   11.90    3.00 
 -11  -5  -4   35.20    4.40 
 -11  -5  -5   82.49    5.40 
 -11  -5  -6    0.80    3.20 
 -11  -5  -7   -0.10    3.60 
  11   4  -8    3.20    3.70 
  11   4  -7    3.60    3.10 
  11   4  -6    1.70    2.60 
  11   4  -5   38.90    4.50 
  11   4  -5   34.10    4.60 
  11   4  -4  131.89    6.70 
  11   4  -4  137.49    7.70 
  11   4  -3    1.20    2.00 
  11   4  -3    0.10    2.80 
 -11  -4   2   20.00    2.20 
  11   4  -2   17.60    2.70 
  11   4  -2   23.50    3.00 
 -11  -4   1  117.99    4.10 
  11   4  -1  124.39    5.30 
  11   4  -1  117.19    5.40 
 -11  -4   0  158.18    5.00 
  11   4   0  166.08    5.90 
  11   4   0  157.58    5.60 
 -11  -4  -1  167.18    5.50 
  11   4   1  161.38    5.90 
 -11  -4  -2   50.39    3.90 
 -11  -4  -3    4.70    2.50 
 -11  -4  -4   85.19    5.50 
 -11  -4  -5   78.89    5.80 
 -11  -4  -6   14.80    4.30 
 -11  -4  -7    4.00    3.60 
  11   3  -8    3.00    3.20 
  11   3  -7    8.30    3.30 
  11   3  -6    0.90    3.40 
  11   3  -6    2.90    2.60 
  11   3  -5   24.10    4.00 
  11   3  -5   32.40    4.30 
  11   3  -4    2.90    2.80 
  11   3  -4    0.00    2.10 
  11   3  -3  243.88    9.00 
  11   3  -3  245.88    7.90 
 -11  -3   2   19.40    1.90 
  11   3  -2   13.40    2.40 
  11   3  -2   23.70    3.30 
 -11  -3   1  297.77    6.20 
  11   3  -1  295.37    7.60 
  11   3  -1  289.97    7.70 
 -11  -3   0   15.90    2.10 
  11   3   0   14.60    2.10 
  11   3   0   14.70    2.40 
 -11  -3  -1   45.60    3.20 
  11   3   1   45.00    3.40 
 -11  -3  -2   30.00    2.80 
 -11  -3  -3  123.89    5.60 
 -11  -3  -4    7.90    2.80 
 -11  -3  -5    2.80    2.70 
 -11  -3  -6   75.69    6.10 
 -11  -3  -7    5.80    3.60 
 -11  -3  -8   -2.70    3.40 
  11   2  -8    7.40    3.40 
  11   2  -7    6.00    2.80 
  11   2  -7   -6.30    3.40 
  11   2  -6   -3.00    2.70 
  11   2  -6    3.00    2.40 
  11   2  -5    1.40    3.10 
  11   2  -5    5.40    2.70 
  11   2  -4   -1.80    2.00 
  11   2  -4    1.10    2.60 
  11   2  -3   14.00    2.70 
  11   2  -3   18.70    3.20 
 -11  -2   2   14.40    1.50 
  11   2  -2   13.40    3.00 
  11   2  -2   11.60    2.20 
 -11  -2   1   87.29    3.20 
  11   2  -1   89.99    4.10 
  11   2  -1   83.09    4.60 
 -11  -2   0  193.28    5.20 
  11   2   0  197.98    6.20 
  11   2   0  200.88    5.30 
 -11  -2  -1    0.60    1.40 
  11   2   1    1.80    1.40 
 -11  -2  -2   16.30    2.60 
  11   2   2   10.80    2.40 
 -11  -2  -3    1.90    2.00 
 -11  -2  -4   46.50    4.50 
 -11  -2  -5   -0.60    2.30 
 -11  -2  -6   35.00    4.70 
 -11  -2  -7    5.10    3.30 
 -11  -2  -8   -2.40    3.40 
  11   1  -8   18.00    3.90 
  11   1  -8    1.30    3.90 
  11   1  -7    0.50    3.80 
  11   1  -6    2.20    3.10 
  11   1  -5    2.70    2.80 
  11   1  -4   75.09    5.30 
  11   1  -3   54.79    5.30 
 -11  -1   2    4.60    1.10 
  11   1  -2    4.00    1.70 
  11   1  -2    2.90    2.30 
 -11  -1   1    3.20    1.10 
  11   1  -1    3.00    1.20 
  11   1  -1    3.40    2.10 
 -11  -1   0 1102.39   16.00 
  11   1   0 1112.99   15.40 
  11   1   0 1162.88   17.80 
 -11  -1  -1  348.07    7.80 
  11   1   1  359.16    8.50 
 -11  -1  -2   51.49    3.50 
  11   1   2   39.40    3.50 
 -11  -1  -3   24.30    3.20 
 -11  -1  -4   36.10    4.10 
 -11  -1  -5   13.80    3.20 
 -11  -1  -6    2.40    2.70 
 -11  -1  -7   36.50    5.10 
 -11  -1  -8    1.20    3.50 
  11   0  -8    1.90    4.50 
  11   0  -7   -2.20    3.10 
  11   0  -6   -3.00    2.80 
  11   0  -5   -1.80    2.50 
  11   0  -4   54.09    5.00 
  11   0  -3    1.60    2.40 
 -11   0   2  669.73    8.80 
  11   0  -2  681.53   12.80 
 -11   0   1    0.80    1.00 
  11   0  -1    0.10    2.00 
  11   0  -1    1.00    1.00 
  11   0   0  114.09    3.30 
  11   0   0  115.19    4.10 
  11   0   0  113.19    4.90 
  11   0   1   -0.50    1.70 
  11   0   1   -1.20    1.60 
  11   0   2    1.10    1.60 
  11   0   2    0.40    1.70 
  11   0   3   -0.70    2.20 
 -11   0  -4   12.40    3.00 
  11   0   4   16.20    3.50 
 -11   0  -5   -1.00    2.10 
 -11   0  -6    0.40    2.40 
 -11   0  -7    0.70    2.70 
 -11   0  -8   15.80    4.50 
  11  -1  -8    6.10    4.30 
  11  -1  -7    3.20    3.60 
  11  -1  -6    5.10    3.30 
  11  -1  -5    4.20    2.90 
  11  -1  -4   81.39    5.50 
  11  -1  -3   58.49    4.80 
  11  -1  -2    5.30    2.40 
  11  -1  -1    3.30    2.20 
  11  -1  -1    1.90    1.30 
  11  -1   0 1088.69   14.40 
  11  -1   0 1088.29   17.20 
  11  -1   0 1126.69   15.90 
  11  -1   1  346.47    8.40 
  11  -1   1  350.56    7.90 
  11  -1   2   46.10    3.70 
  11  -1   2   45.00    3.70 
  11  -1   3   18.20    3.20 
  11  -1   4   41.70    4.60 
  11  -1   5   10.60    3.50 
 -11   1  -6    1.80    2.50 
 -11   1  -7   46.30    5.30 
 -11   1  -8    0.00    3.00 
  11  -2  -8   -3.60    3.70 
  11  -2  -7    2.60    3.50 
  11  -2  -6    1.30    3.00 
  11  -2  -5    8.50    3.20 
  11  -2  -4   -0.10    2.60 
  11  -2  -3   17.00    3.20 
  11  -2  -2   16.20    1.50 
  11  -2  -2   15.30    2.90 
  11  -2  -1   86.59    4.40 
  11  -2  -1   82.69    3.10 
  11  -2   0  194.88    5.30 
  11  -2   0  196.28    6.30 
  11  -2   1    2.20    1.80 
  11  -2   1    1.70    1.70 
  11  -2   2   12.70    2.30 
  11  -2   2   16.90    2.70 
  11  -2   3    1.10    2.30 
  11  -2   4   46.90    4.80 
  11  -2   5    1.40    3.00 
  11  -2   6   32.40    5.00 
 -11   2  -7   10.60    3.20 
 -11   2  -8    6.10    3.20 
  11  -3  -8   -3.50    3.80 
  11  -3  -7    0.60    3.40 
  11  -3  -6   -3.70    2.90 
  11  -3  -5   25.70    4.10 
  11  -3  -4    4.10    2.90 
  11  -3  -3  236.58    8.00 
  11  -3  -2   18.80    1.70 
  11  -3  -2   18.10    2.70 
  11  -3  -1  293.57    6.10 
  11  -3  -1  294.97    7.90 
  11  -3   0   12.70    2.50 
  11  -3   0   14.80    2.00 
  11  -3   1   42.20    3.20 
  11  -3   1   40.60    3.50 
  11  -3   2   24.10    2.80 
  11  -3   2   34.10    3.40 
  11  -3   3  124.59    5.90 
  11  -3   4    4.60    3.00 
  11  -3   5    1.10    2.90 
  11  -3   6   84.09    6.50 
  11  -3   7    3.30    3.80 
 -11   3  -8    7.50    3.10 
  11  -4  -8   -0.60    4.00 
  11  -4  -7    3.80    3.80 
  11  -4  -6   -1.80    3.20 
  11  -4  -5   37.10    4.60 
  11  -4  -4  126.19    6.80 
  11  -4  -3    5.70    2.80 
  11  -4  -2   21.50    3.20 
  11  -4  -2   21.90    2.10 
  11  -4  -1  122.99    5.20 
  11  -4  -1  119.39    4.10 
  11  -4   0  157.48    5.80 
  11  -4   0  139.59    4.70 
  11  -4   1  160.88    5.50 
  11  -4   1  169.48    5.80 
  11  -4   2   46.10    3.50 
  11  -4   2   48.30    3.90 
  11  -4   3    6.60    2.30 
  11  -4   3    5.10    2.00 
  11  -4   4   96.79    6.00 
  11  -4   5   86.19    6.10 
  11  -4   6   15.80    4.20 
  11  -4   7    4.00    3.90 
  11  -5  -7   -4.30    3.40 
  11  -5  -6   -0.60    3.20 
  11  -5  -5    1.10    3.00 
  11  -5  -4    4.40    3.10 
  11  -5  -3   11.40    3.10 
  11  -5  -2   21.40    2.30 
  11  -5  -2   21.50    3.40 
  11  -5  -1   -1.80    1.50 
  11  -5  -1    2.70    2.30 
  11  -5   0    0.30    1.60 
  11  -5   0    2.30    2.40 
  11  -5   1   34.20    3.30 
  11  -5   1   40.20    3.50 
  11  -5   2    1.50    1.90 
  11  -5   2    0.90    2.10 
  11  -5   3   10.80    2.30 
  11  -5   3   13.80    3.30 
  11  -5   4   38.10    4.60 
  11  -5   5   90.99    6.40 
  11  -5   6    0.20    3.10 
  11  -5   7   -1.10    3.40 
  11  -6  -7    6.00    4.30 
  11  -6  -6    8.90    3.80 
  11  -6  -5   34.50    4.30 
  11  -6  -4   21.80    3.90 
  11  -6  -3   81.59    5.70 
  11  -6  -2   40.40    4.10 
  11  -6  -2   45.20    3.10 
  11  -6  -1   46.80    3.40 
  11  -6  -1   52.99    4.60 
  11  -6   0   17.40    3.20 
  11  -6   0   14.70    2.50 
  11  -6   1  124.79    5.30 
  11  -6   1  123.19    5.50 
  11  -6   2   25.90    3.50 
  11  -6   2   21.80    2.70 
  11  -6   3  129.49    6.30 
  11  -6   3  143.49    5.70 
  11  -6   4   67.29    5.50 
  11  -6   5  111.99    6.80 
  11  -6   6   44.40    5.70 
  11  -6   7   16.20    4.80 
  11  -7  -7   -5.40    3.70 
  11  -7  -6    4.70    3.60 
  11  -7  -5    1.80    3.30 
  11  -7  -4  127.69    7.10 
  11  -7  -3   13.40    3.30 
  11  -7  -2    1.20    2.00 
  11  -7  -2    0.20    2.60 
  11  -7  -1   33.80    3.20 
  11  -7  -1   36.60    4.10 
  11  -7   0   40.10    3.60 
  11  -7   0   33.90    3.60 
  11  -7   1   27.90    3.10 
  11  -7   1   25.50    3.40 
  11  -7   2  403.46    9.20 
  11  -7   2  411.16   10.50 
  11  -7   3   92.29    5.70 
  11  -7   4   78.59    5.80 
  11  -7   5   -1.60    2.80 
  11  -7   6    2.10    3.50 
  11  -7   7    1.40    3.70 
  11  -8  -7   -6.60    4.00 
  11  -8  -6    6.10    4.00 
  11  -8  -5    0.60    3.30 
  11  -8  -4   -4.50    2.80 
  11  -8  -3   72.19    5.70 
  11  -8  -2   18.90    2.80 
  11  -8  -2   16.60    3.40 
  11  -8  -1   37.30    4.00 
  11  -8  -1   33.70    3.40 
  11  -8   0   61.39    4.80 
  11  -8   0   59.69    4.20 
  11  -8   1  138.49    6.10 
  11  -8   1  145.29    5.90 
  11  -8   2  493.75   11.90 
  11  -8   2  505.15   11.50 
  11  -8   3   20.50    3.80 
  11  -8   4   44.40    5.00 
  11  -8   5   12.40    3.90 
  11  -8   6    7.20    3.70 
  11  -8   7   -3.00    3.30 
  11  -9  -7    1.70    4.70 
  11  -9  -6    0.90    4.10 
  11  -9  -5   -2.00    3.30 
  11  -9  -4   22.50    4.30 
  11  -9  -3    1.50    2.80 
  11  -9  -2    1.80    2.80 
  11  -9  -2    0.30    2.40 
  11  -9  -1    0.40    2.30 
  11  -9  -1    4.70    3.10 
  11  -9   0   28.10    3.60 
  11  -9   0   32.40    3.90 
  11  -9   1   68.99    5.00 
  11  -9   1   72.19    4.70 
  11  -9   2  162.88    7.00 
  11  -9   3   33.90    4.40 
  11  -9   4    3.50    3.00 
  11  -9   5    5.30    3.50 
  11  -9   6   -0.50    3.70 
  11 -10  -6   -5.20    4.50 
  11 -10  -5   32.60    5.30 
  11 -10  -4   13.20    4.00 
  11 -10  -3   23.50    4.00 
  11 -10  -2   12.60    3.70 
  11 -10  -2   18.60    3.40 
  11 -10  -1    4.00    2.70 
  11 -10  -1    2.90    2.90 
  11 -10   0   -3.80    2.70 
  11 -10   0   -2.20    2.40 
  11 -10   1  139.49    6.60 
  11 -10   2   90.89    5.30 
  11 -10   3    4.40    3.00 
  11 -10   4    2.60    2.50 
  11 -10   5   -0.20    3.00 
  11 -10   6   45.30    6.00 
  11 -11  -6   23.30    5.80 
  11 -11  -5    1.10    4.10 
  11 -11  -4   -0.40    3.50 
  11 -11  -3    1.30    3.30 
  11 -11  -2   32.80    4.10 
  11 -11  -2   21.20    4.10 
  11 -11  -1    5.00    3.10 
  11 -11  -1    0.60    3.20 
  11 -11   0   -1.40    2.40 
  11 -11   1    5.30    2.90 
  11 -11   2    5.60    3.10 
  11 -11   3    2.40    2.90 
  11 -11   4    9.70    3.60 
  11 -11   5    4.90    3.50 
  11 -11   6   -1.00    3.50 
  11 -12  -6    1.60    5.00 
  11 -12  -5   -3.60    4.00 
  11 -12  -4   -5.20    4.00 
  11 -12  -3   -2.90    3.20 
  11 -12  -2   -1.90    3.30 
  11 -12  -2    1.80    2.70 
  11 -12  -1    7.20    2.90 
  11 -12   0   40.50    4.70 
  11 -12   1   25.40    4.20 
  11 -12   2    0.60    2.80 
  11 -12   3   23.50    4.40 
  11 -12   4    2.00    3.40 
  11 -12   5    7.80    4.00 
  11 -13  -5   -3.90    4.20 
  11 -13  -4   -6.30    3.60 
  11 -13  -3   43.10    5.60 
  11 -13  -2    3.40    3.00 
  11 -13  -1    6.10    3.20 
  11 -13   0    1.70    3.00 
  11 -13   1   11.90    3.80 
  11 -13   2    1.80    3.30 
  11 -13   3   11.60    3.40 
  11 -13   4   17.90    4.50 
  11 -13   5    9.40    4.20 
  11 -14  -5  -11.00    4.10 
  11 -14  -4   -4.60    4.40 
  11 -14  -2    5.20    3.20 
  11 -14  -1    3.40    3.30 
  11 -14   0   17.40    4.10 
  11 -14   1    7.70    3.60 
  11 -14   2    4.80    3.60 
  11 -14   3    2.50    3.40 
  11 -14   4   20.60    4.80 
  11 -15  -2    2.20    3.20 
  11 -15  -1   13.20    3.90 
  11 -15   0    0.70    3.10 
  11 -15   1    5.10    3.60 
  11 -15   2    2.30    3.60 
  11 -15   3   52.59    6.40 
  11 -16  -2    2.90    3.40 
  11 -16  -1   17.60    4.80 
  11 -16   0    1.30    3.50 
  11 -16   1    7.20    3.90 
  11 -16   2    4.70    3.90 
  11 -17  -2   14.60    4.50 
  11 -17  -1    2.10    3.80 
  11 -17   0   10.10    4.20 
  11 -17   1    4.70    4.40 
  12  17  -2   -9.00    5.10 
 -12 -17   1    2.30    4.60 
 -12 -17   0    0.70    4.30 
  12  16  -3   12.30    6.40 
  12  16  -2    3.10    5.80 
 -12 -16   1    3.70    3.90 
 -12 -16   0   -1.20    4.00 
 -12 -16  -1    2.90    4.50 
 -12 -16  -2   -5.50    4.60 
  12  15  -4   -6.90    5.20 
  12  15  -3   -6.00    5.10 
  12  15  -2   -6.00    4.80 
 -12 -15   1    5.50    3.90 
  12  15  -1   -6.00    4.50 
 -12 -15   0   -1.20    3.80 
 -12 -15  -1    8.40    4.60 
 -12 -15  -2   -1.40    4.40 
 -12 -15  -3   -1.70    4.60 
  12  14  -4    6.20    5.30 
  12  14  -3    4.50    5.40 
 -12 -14   2    5.10    3.90 
  12  14  -2   -2.90    4.70 
 -12 -14   1    2.60    3.50 
  12  14  -1   -2.70    4.60 
 -12 -14   0   -0.10    3.70 
 -12 -14  -1    6.40    4.30 
 -12 -14  -2    1.10    4.30 
 -12 -14  -3    7.10    5.00 
 -12 -14  -4   -2.50    4.80 
  12  13  -5  -12.10    4.90 
  12  13  -4    5.50    5.10 
  12  13  -3   -6.60    4.10 
 -12 -13   2    8.30    3.80 
  12  13  -2    7.60    5.10 
 -12 -13   1    2.10    3.70 
  12  13  -1    0.00    4.40 
 -12 -13   0   12.60    4.10 
 -12 -13  -1   -2.40    3.60 
 -12 -13  -2   -2.70    3.80 
 -12 -13  -3    7.60    3.90 
 -12 -13  -4    1.50    4.50 
  12  12  -5   -4.50    4.50 
  12  12  -4   -5.40    3.90 
  12  12  -3    1.10    4.10 
 -12 -12   2   -0.50    3.10 
  12  12  -2   -2.20    4.20 
 -12 -12   1   39.40    4.80 
  12  12  -1   34.30    5.90 
 -12 -12   0    3.40    3.40 
 -12 -12  -1    5.30    3.80 
 -12 -12  -2    6.30    4.10 
 -12 -12  -3    2.30    4.00 
 -12 -12  -4   32.20    6.00 
 -12 -12  -5    1.30    4.80 
  12  11  -6    1.10    4.60 
  12  11  -5   -4.70    3.70 
  12  11  -4    3.40    4.20 
  12  11  -3   -1.20    3.80 
 -12 -11   2    1.10    2.90 
  12  11  -2    1.60    4.30 
 -12 -11   1    9.60    3.30 
  12  11  -1    5.50    4.60 
 -12 -11   0   53.39    5.30 
  12  11   0   51.39    6.50 
 -12 -11  -1   26.60    4.60 
 -12 -11  -2    4.40    3.70 
 -12 -11  -3    4.00    4.00 
 -12 -11  -4   -0.50    3.80 
 -12 -11  -5   -1.60    4.30 
  12  10  -6    6.00    4.50 
  12  10  -5    0.60    3.80 
  12  10  -4   -0.70    3.60 
  12  10  -3   12.70    4.40 
 -12 -10   2   47.20    4.60 
  12  10  -2   34.90    5.30 
 -12 -10   1   19.90    3.60 
  12  10  -1   14.80    4.40 
 -12 -10   0    6.90    3.30 
  12  10   0   10.40    4.40 
 -12 -10  -1   51.99    5.30 
 -12 -10  -2   21.90    4.40 
 -12 -10  -3    8.30    3.90 
 -12 -10  -4    5.80    4.00 
 -12 -10  -5   -2.00    4.00 
 -12 -10  -6   -0.20    4.30 
  12   9  -6   -0.60    3.50 
  12   9  -5    9.50    4.00 
  12   9  -4   11.60    4.20 
  12   9  -3    0.30    3.20 
 -12  -9   2    2.50    2.70 
  12   9  -2   -3.20    3.10 
 -12  -9   1   41.70    4.20 
  12   9  -1   36.00    5.40 
  12   9  -1   36.20    3.50 
 -12  -9   0  162.68    7.30 
  12   9   0  163.48    9.50 
 -12  -9  -1   79.29    5.70 
 -12  -9  -2   20.10    4.10 
 -12  -9  -3    1.00    3.20 
 -12  -9  -4   17.70    4.40 
 -12  -9  -5   -4.80    3.30 
 -12  -9  -6   -3.10    3.90 
  12   8  -7    5.00    4.00 
  12   8  -6    0.70    3.20 
  12   8  -5   -4.30    2.80 
  12   8  -4    0.20    3.30 
  12   8  -3   12.70    3.70 
 -12  -8   2    1.80    2.20 
  12   8  -2    0.40    3.10 
  12   8  -2    0.90    2.20 
 -12  -8   1    1.00    2.50 
  12   8  -1    2.20    2.20 
  12   8  -1    0.20    3.10 
 -12  -8   0  104.49    5.60 
  12   8   0   96.59    7.60 
  12   8   0  101.89    5.50 
 -12  -8  -1   20.60    3.80 
 -12  -8  -2   21.00    3.90 
 -12  -8  -3    7.30    3.40 
 -12  -8  -4    3.90    3.70 
 -12  -8  -5   -5.30    3.40 
 -12  -8  -6   -8.80    3.40 
  12   7  -7   -0.90    3.60 
  12   7  -6    3.10    3.20 
  12   7  -5   20.10    4.40 
  12   7  -4    7.80    3.30 
  12   7  -3   -1.60    2.80 
  12   7  -3   -0.80    3.00 
 -12  -7   2    1.50    2.30 
  12   7  -2    0.50    2.40 
  12   7  -2   -0.30    3.00 
 -12  -7   1    9.50    2.90 
  12   7  -1    7.70    2.30 
  12   7  -1    8.70    3.10 
 -12  -7   0    4.30    2.50 
  12   7   0    3.90    2.10 
  12   7   0    1.10    2.80 
 -12  -7  -1   50.89    4.50 
 -12  -7  -2    4.40    3.10 
 -12  -7  -3    5.80    3.20 
 -12  -7  -4    8.30    3.50 
 -12  -7  -5   48.50    5.90 
 -12  -7  -6    6.90    4.00 
 -12  -7  -7    1.10    4.20 
  12   6  -7    0.80    3.10 
  12   6  -6    0.50    2.80 
  12   6  -5    8.70    3.30 
  12   6  -4   17.10    3.70 
  12   6  -3   17.30    3.50 
  12   6  -3   20.60    3.50 
 -12  -6   2   62.39    3.90 
  12   6  -2   69.69    5.70 
  12   6  -2   61.69    4.90 
 -12  -6   1    2.00    2.10 
  12   6  -1    2.60    2.40 
  12   6  -1    1.60    2.70 
 -12  -6   0    4.90    2.40 
  12   6   0    4.70    2.80 
  12   6   0    4.00    2.20 
 -12  -6  -1   36.40    3.90 
  12   6   1   32.70    3.60 
 -12  -6  -2   62.79    4.80 
 -12  -6  -3   60.19    5.10 
 -12  -6  -4   26.90    4.30 
 -12  -6  -5    4.00    3.50 
 -12  -6  -6    0.90    3.60 
 -12  -6  -7   -6.20    3.30 
  12   5  -7    1.10    3.10 
  12   5  -6   -0.40    2.60 
  12   5  -5    9.60    3.20 
  12   5  -4   16.70    3.40 
  12   5  -4   28.30    4.10 
  12   5  -3    0.50    2.90 
  12   5  -3    1.90    2.40 
 -12  -5   2    0.90    1.90 
  12   5  -2    1.90    2.70 
  12   5  -2    2.60    2.50 
 -12  -5   1  113.59    4.60 
  12   5  -1  120.19    6.20 
  12   5  -1  117.39    5.30 
 -12  -5   0    5.80    2.10 
  12   5   0    3.50    2.10 
  12   5   0    6.80    2.40 
 -12  -5  -1   58.69    4.10 
  12   5   1   56.39    4.20 
 -12  -5  -2   30.20    3.60 
 -12  -5  -3    5.80    2.80 
 -12  -5  -4    2.20    2.80 
 -12  -5  -5   90.19    6.40 
 -12  -5  -6   35.80    5.30 
 -12  -5  -7    5.70    4.10 
  12   4  -7    5.40    3.40 
  12   4  -6    2.80    3.20 
  12   4  -5    1.70    3.40 
  12   4  -5    5.40    2.70 
  12   4  -4   -1.00    3.10 
  12   4  -4    5.00    2.60 
  12   4  -3   16.80    3.30 
  12   4  -3   14.20    2.90 
 -12  -4   2   -0.80    1.70 
  12   4  -2    0.60    2.60 
  12   4  -2    0.70    1.90 
 -12  -4   1    7.40    2.00 
  12   4  -1    7.40    2.40 
  12   4  -1    4.80    2.10 
 -12  -4   0    3.20    2.00 
  12   4   0    0.70    1.80 
  12   4   0    2.10    2.00 
 -12  -4  -1  175.68    5.90 
  12   4   1  173.08    6.40 
 -12  -4  -2   49.30    4.00 
 -12  -4  -3   95.69    5.50 
 -12  -4  -4    8.30    3.00 
 -12  -4  -5   -0.90    2.80 
 -12  -4  -6    5.10    3.50 
 -12  -4  -7   -3.70    3.20 
  12   3  -8    5.30    3.50 
  12   3  -7    3.30    2.90 
  12   3  -6    0.10    3.60 
  12   3  -6    5.10    2.90 
  12   3  -5    9.30    3.30 
  12   3  -5   11.40    3.10 
  12   3  -4    5.50    3.40 
  12   3  -4    8.70    3.10 
  12   3  -3    0.70    2.60 
  12   3  -3    2.10    2.20 
 -12  -3   2   29.30    2.60 
  12   3  -2   31.60    3.80 
  12   3  -2   22.90    2.90 
 -12  -3   1   48.00    3.00 
  12   3  -1   57.79    4.30 
  12   3  -1   48.40    3.80 
 -12  -3   0   78.29    3.60 
  12   3   0   82.79    4.70 
  12   3   0   81.49    4.10 
 -12  -3  -1    2.80    1.80 
  12   3   1    2.10    2.00 
 -12  -3  -2   19.60    2.90 
  12   3   2   14.90    2.80 
 -12  -3  -3  111.09    5.60 
 -12  -3  -4  189.58    7.50 
 -12  -3  -5    2.40    2.80 
 -12  -3  -6   21.70    4.40 
 -12  -3  -7    1.60    3.40 
  12   2  -7    2.60    3.70 
  12   2  -7   11.50    3.50 
  12   2  -6    6.70    2.90 
  12   2  -6    2.40    3.30 
  12   2  -5    2.70    2.40 
  12   2  -5    3.50    3.00 
  12   2  -4   24.90    3.80 
  12   2  -4   20.20    3.70 
  12   2  -3    4.00    2.10 
  12   2  -3   10.10    3.00 
  12   2  -2   58.69    4.70 
  12   2  -2   59.69    4.20 
 -12  -2   1   59.79    2.80 
  12   2  -1   65.19    4.50 
  12   2  -1   63.49    3.70 
 -12  -2   0   71.09    3.50 
  12   2   0   70.09    3.60 
  12   2   0   74.69    4.10 
 -12  -2  -1   73.79    3.80 
  12   2   1   77.79    4.30 
 -12  -2  -2   18.80    2.80 
  12   2   2   20.10    3.00 
 -12  -2  -3  103.99    5.30 
 -12  -2  -4   11.90    3.10 
 -12  -2  -5   34.40    4.50 
 -12  -2  -6   23.20    4.20 
 -12  -2  -7    4.90    3.50 
  12   1  -8   -5.30    4.20 
  12   1  -8    5.70    2.90 
  12   1  -7   -5.10    3.70 
  12   1  -7    6.40    2.80 
  12   1  -6   -2.40    3.00 
  12   1  -5    1.10    2.80 
  12   1  -4    7.70    3.20 
  12   1  -3    3.90    2.10 
  12   1  -3   10.30    3.10 
  12   1  -2    2.90    1.50 
  12   1  -2    5.10    2.70 
 -12  -1   1    0.30    1.10 
  12   1  -1    2.70    1.90 
  12   1  -1    0.00    1.10 
 -12  -1   0  217.18    5.60 
  12   1   0  218.08    6.80 
  12   1   0  213.08    5.20 
 -12  -1  -1   -1.30    1.40 
  12   1   1   -1.60    1.80 
 -12  -1  -2  105.39    4.80 
  12   1   2  110.59    5.30 
 -12  -1  -3    1.20    2.10 
 -12  -1  -4   31.50    3.80 
 -12  -1  -5   22.00    3.80 
 -12  -1  -6   13.70    3.20 
 -12  -1  -7    7.60    3.20 
  12   0  -8   -6.50    3.70 
  12   0  -7   -1.80    3.40 
  12   0  -6    8.20    3.40 
  12   0  -5    1.50    3.20 
  12   0  -4   16.70    3.50 
  12   0  -3   -0.50    2.80 
  12   0  -2  105.19    5.50 
 -12   0   1   -0.10    0.90 
  12   0  -1   -0.10    2.20 
  12   0  -1    0.30    1.00 
  12   0   0  338.27    8.60 
  12   0   0  339.97    7.30 
  12   0   0  338.57    6.30 
  12   0   1    0.90    1.90 
  12   0   1   -2.30    1.60 
  12   0   2  126.69    5.60 
  12   0   2  115.39    5.30 
  12   0   3    1.30    2.60 
 -12   0  -4   -1.80    2.10 
 -12   0  -5   -1.00    2.10 
 -12   0  -6    6.10    2.90 
 -12   0  -7    1.50    2.80 
 -12   0  -8    5.30    4.50 
  12  -1  -8   -5.40    3.90 
  12  -1  -7   -7.90    3.10 
  12  -1  -6   -0.70    3.10 
  12  -1  -5    2.80    3.00 
  12  -1  -4    6.50    3.20 
  12  -1  -3    6.40    3.00 
  12  -1  -2    5.70    2.80 
  12  -1  -1   -0.30    2.20 
  12  -1  -1    0.40    1.20 
  12  -1   0  214.88    5.80 
  12  -1   0  212.48    4.60 
  12  -1   0  217.68    6.70 
  12  -1   1    1.90    2.00 
  12  -1   1   -0.20    1.70 
  12  -1   2  112.29    5.30 
  12  -1   2  113.29    5.30 
  12  -1   3    2.60    2.50 
  12  -1   4   33.60    4.40 
  12  -1   5   19.80    4.10 
 -12   1  -6   18.20    3.60 
 -12   1  -7    7.20    3.10 
  12  -2  -8   -0.80    4.10 
  12  -2  -7    5.10    3.90 
  12  -2  -6   -0.40    3.20 
  12  -2  -5    1.10    3.00 
  12  -2  -4   23.60    3.80 
  12  -2  -3   10.70    3.20 
  12  -2  -2   56.49    2.40 
  12  -2  -2   56.89    4.80 
  12  -2  -1   62.49    2.90 
  12  -2  -1   64.09    4.80 
  12  -2   0   72.89    3.60 
  12  -2   0   67.99    4.50 
  12  -2   1   79.09    4.30 
  12  -2   1   74.69    4.00 
  12  -2   2   17.20    2.90 
  12  -2   2   18.00    2.70 
  12  -2   3  105.69    5.70 
  12  -2   4   17.10    3.80 
  12  -2   5   40.20    5.00 
  12  -2   6   25.70    4.80 
 -12   2  -7   11.40    3.20 
  12  -3  -7   -1.80    3.60 
  12  -3  -6    3.10    3.50 
  12  -3  -5    7.30    3.40 
  12  -3  -4   10.40    3.30 
  12  -3  -3    2.10    2.80 
  12  -3  -2   27.50    3.60 
  12  -3  -2   28.00    2.00 
  12  -3  -1   52.29    4.60 
  12  -3  -1   50.99    2.80 
  12  -3   0   87.99    4.60 
  12  -3   0   85.49    4.00 
  12  -3   1    1.90    1.90 
  12  -3   1    2.10    2.00 
  12  -3   2   18.70    3.00 
  12  -3   2   12.40    2.50 
  12  -3   3  126.99    6.20 
  12  -3   3  123.39    5.70 
  12  -3   4  182.78    7.70 
  12  -3   5    3.20    3.10 
  12  -3   6    8.50    3.80 
 -12   3  -7    5.00    2.80 
  12  -3   7   -3.70    3.70 
  12  -4  -7   -3.40    3.60 
  12  -4  -6   -0.10    3.40 
  12  -4  -5    6.90    3.40 
  12  -4  -4    3.80    3.00 
  12  -4  -3   13.90    3.50 
  12  -4  -2   -0.40    1.30 
  12  -4  -2   -0.20    2.80 
  12  -4  -1    9.00    1.90 
  12  -4  -1   10.70    2.80 
  12  -4   0    1.70    1.70 
  12  -4   0    4.20    2.40 
  12  -4   1  162.68    6.00 
  12  -4   1  168.68    5.80 
  12  -4   2   43.30    4.10 
  12  -4   2   46.90    4.20 
  12  -4   3   98.39    5.10 
  12  -4   3  111.09    5.90 
  12  -4   4    8.80    3.30 
  12  -4   5    2.10    2.50 
  12  -4   6    8.60    3.90 
  12  -4   7   -2.10    3.60 
  12  -5  -7   -3.50    3.60 
  12  -5  -6   -0.30    3.40 
  12  -5  -5    8.90    3.60 
  12  -5  -4   26.60    4.10 
  12  -5  -3   -1.10    2.70 
  12  -5  -2   -0.10    2.80 
  12  -5  -2    2.40    1.70 
  12  -5  -1  112.69    4.20 
  12  -5  -1  113.29    5.80 
  12  -5   0    5.90    2.60 
  12  -5   0    3.70    1.90 
  12  -5   1   57.39    4.50 
  12  -5   1   54.29    3.90 
  12  -5   2   33.70    3.80 
  12  -5   2   29.50    3.30 
  12  -5   3    9.70    3.20 
  12  -5   3    7.00    2.20 
  12  -5   4    4.00    3.00 
  12  -5   5   78.29    6.20 
  12  -5   6   34.30    5.30 
  12  -5   7   11.10    4.30 
  12  -6  -7   -4.10    3.90 
  12  -6  -6   -5.00    3.20 
  12  -6  -5    5.80    3.50 
  12  -6  -4   18.50    3.80 
  12  -6  -3   19.50    3.80 
  12  -6  -2   68.09    5.60 
  12  -6  -2   67.89    3.60 
  12  -6  -1   10.00    3.10 
  12  -6  -1    3.30    2.10 
  12  -6   0    4.10    2.10 
  12  -6   0    6.60    3.00 
  12  -6   1   30.30    3.50 
  12  -6   1   30.00    3.50 
  12  -6   2   50.69    4.50 
  12  -6   2   51.69    3.90 
  12  -6   3   59.69    4.40 
  12  -6   3   51.69    4.90 
  12  -6   4   31.00    4.40 
  12  -6   5    3.40    3.10 
  12  -6   6    2.70    3.30 
  12  -6   7   -1.50    3.60 
  12  -7  -7   -4.70    3.90 
  12  -7  -6   -7.30    3.20 
  12  -7  -5   26.60    4.70 
  12  -7  -4    3.60    3.30 
  12  -7  -3    2.20    3.10 
  12  -7  -2    2.80    2.10 
  12  -7  -2    3.50    3.10 
  12  -7  -1   10.00    2.40 
  12  -7  -1   16.70    3.40 
  12  -7   0    3.30    2.30 
  12  -7   0    3.20    2.70 
  12  -7   1   47.70    4.20 
  12  -7   1   49.20    4.20 
  12  -7   2    5.10    2.80 
  12  -7   2    4.10    2.20 
  12  -7   3    8.50    3.10 
  12  -7   3    8.40    2.60 
  12  -7   4    0.50    3.00 
  12  -7   5   46.80    5.50 
  12  -7   6    6.10    3.70 
  12  -7   7    9.50    4.40 
  12  -8  -7    4.30    4.70 
  12  -8  -6    0.50    4.00 
  12  -8  -5    0.10    3.50 
  12  -8  -4   -2.60    3.10 
  12  -8  -3    7.40    3.40 
  12  -8  -2    2.30    2.20 
  12  -8  -2    4.20    3.10 
  12  -8  -1   -2.00    1.90 
  12  -8  -1    0.90    2.90 
  12  -8   0   97.99    5.60 
  12  -8   0  100.59    5.20 
  12  -8   1   20.30    3.20 
  12  -8   1   20.20    3.50 
  12  -8   2   19.20    2.80 
  12  -8   2   19.10    3.60 
  12  -8   3    3.90    2.90 
  12  -8   4    6.00    3.20 
  12  -8   5   -3.10    2.90 
  12  -8   6   -0.50    3.20 
  12  -9  -6   -5.30    3.50 
  12  -9  -5    4.30    4.00 
  12  -9  -4   10.10    3.90 
  12  -9  -3    2.90    3.20 
  12  -9  -2   -0.10    3.30 
  12  -9  -2    0.70    2.40 
  12  -9  -1   33.80    4.40 
  12  -9  -1   37.80    4.10 
  12  -9   0  159.08    6.50 
  12  -9   0  155.38    7.10 
  12  -9   1   70.49    5.00 
  12  -9   1   72.69    5.10 
  12  -9   2   20.40    3.60 
  12  -9   3    2.20    2.80 
  12  -9   4   19.00    4.00 
  12  -9   5    5.70    3.50 
  12  -9   6   -1.70    3.40 
  12 -10  -6    6.30    4.90 
  12 -10  -5   -4.00    3.80 
  12 -10  -4    1.50    3.40 
  12 -10  -3    9.70    3.70 
  12 -10  -2   50.39    4.10 
  12 -10  -2   45.40    4.80 
  12 -10  -1   18.10    3.60 
  12 -10  -1   17.60    3.30 
  12 -10   0    3.60    2.60 
  12 -10   0    8.20    3.20 
  12 -10   1   52.39    4.80 
  12 -10   2   28.60    4.10 
  12 -10   3    3.90    3.10 
  12 -10   4    4.40    3.40 
  12 -10   5    0.50    3.20 
  12 -10   6    9.00    4.10 
  12 -11  -6    1.20    4.70 
  12 -11  -5   -0.90    4.00 
  12 -11  -4    4.80    4.00 
  12 -11  -3   -5.80    3.10 
  12 -11  -2   -4.90    3.50 
  12 -11  -2    2.80    2.80 
  12 -11  -1    3.20    3.40 
  12 -11  -1   13.20    3.20 
  12 -11   0   51.19    4.70 
  12 -11   1   24.80    4.10 
  12 -11   2    4.30    2.60 
  12 -11   3    9.20    3.50 
  12 -11   4    4.40    3.20 
  12 -11   5    3.00    3.60 
  12 -12  -5   -1.50    4.20 
  12 -12  -4   -6.50    3.50 
  12 -12  -3   -2.30    3.50 
  12 -12  -2    1.30    3.80 
  12 -12  -2    2.50    2.70 
  12 -12  -1   39.30    4.50 
  12 -12   0    1.90    2.80 
  12 -12   1    7.90    3.30 
  12 -12   2    2.90    3.20 
  12 -12   3    7.90    3.70 
  12 -12   4   30.90    5.00 
  12 -12   5   12.00    4.10 
  12 -13  -5   -7.50    4.20 
  12 -13  -4    4.90    4.80 
  12 -13  -3   -9.80    3.30 
  12 -13  -2    5.30    3.10 
  12 -13  -1    1.30    2.90 
  12 -13   0   11.40    3.60 
  12 -13   1    4.10    3.20 
  12 -13   2    1.80    3.20 
  12 -13   3   10.40    3.90 
  12 -13   4    8.30    3.90 
  12 -14  -4    5.60    4.80 
  12 -14  -2    7.60    3.40 
  12 -14  -1    4.90    3.20 
  12 -14   0    3.70    3.20 
  12 -14   1   10.40    3.70 
  12 -14   2    3.70    3.70 
  12 -14   3   14.80    4.40 
  12 -14   4    3.00    3.80 
  12 -15  -2    6.80    3.50 
  12 -15  -1    5.20    3.40 
  12 -15   0    5.90    3.50 
  12 -15   1   10.80    4.00 
  12 -15   2    0.90    3.50 
  12 -15   3    2.90    3.80 
  12 -16  -2   12.50    4.20 
  12 -16  -1    4.90    3.60 
  12 -16   0    5.50    3.70 
  12 -16   1   12.20    4.30 
  12 -16   2    0.90    3.70 
  12 -17  -2   10.20    5.60 
  12 -17  -1    6.10    4.30 
  12 -17   0    8.60    4.10 
 -13 -17   1   -2.80    3.80 
  13  16  -2   -4.50    5.60 
 -13 -16   1   -1.70    3.70 
 -13 -16   0   -1.20    3.90 
 -13 -16  -1    5.40    4.70 
  13  15  -3   -6.30    5.20 
  13  15  -2   13.20    6.60 
 -13 -15   1    7.30    4.10 
  13  15  -1    2.10    5.20 
 -13 -15   0   -0.40    3.90 
 -13 -15  -1    2.40    4.20 
 -13 -15  -2   -2.60    4.40 
  13  14  -4   -7.10    5.00 
  13  14  -3   -3.20    5.00 
  13  14  -2   -2.20    4.70 
 -13 -14   1    2.90    4.00 
  13  14  -1    2.70    5.00 
 -13 -14   0    0.10    3.90 
 -13 -14  -1    1.70    3.90 
 -13 -14  -2    1.10    4.30 
 -13 -14  -3   -0.10    4.80 
  13  13  -5   -2.10    5.10 
  13  13  -4   -0.70    4.80 
  13  13  -3   53.49    7.40 
  13  13  -2    7.40    5.30 
 -13 -13   1   20.90    4.30 
  13  13  -1   16.30    5.40 
 -13 -13   0    8.50    4.10 
 -13 -13  -1   18.40    4.90 
 -13 -13  -2    0.30    4.00 
 -13 -13  -3    3.30    4.30 
 -13 -13  -4   -0.60    4.60 
  13  12  -5    1.70    4.70 
  13  12  -4   -2.60    4.30 
  13  12  -3    4.20    4.60 
  13  12  -2   11.40    5.10 
 -13 -12   1   -4.00    2.90 
  13  12  -1   -3.70    4.00 
 -13 -12   0   13.00    3.90 
 -13 -12  -1   38.10    5.40 
 -13 -12  -2   29.60    5.20 
 -13 -12  -3   -2.60    4.00 
 -13 -12  -4   -2.00    4.30 
 -13 -12  -5    1.20    5.50 
  13  11  -6   -3.40    4.90 
  13  11  -5    2.70    4.40 
  13  11  -4   -3.20    4.50 
  13  11  -3   11.70    4.80 
  13  11  -2   -1.40    3.90 
 -13 -11   1   -0.10    2.90 
  13  11  -1   -1.00    3.90 
 -13 -11   0    3.10    3.40 
  13  11   0    4.20    4.40 
 -13 -11  -1    2.20    4.00 
 -13 -11  -2    0.60    3.70 
 -13 -11  -3    5.40    3.50 
 -13 -11  -4    1.30    4.10 
 -13 -11  -5   -3.90    4.20 
  13  10  -6   -1.90    3.90 
  13  10  -5   14.10    4.90 
  13  10  -4   -0.90    3.70 
  13  10  -3   -4.50    3.70 
  13  10  -2   26.10    5.30 
 -13 -10   1   30.50    4.10 
  13  10  -1   31.60    5.30 
 -13 -10   0   54.49    5.10 
  13  10   0   45.00    5.60 
 -13 -10  -1   35.20    4.70 
 -13 -10  -2   -0.40    3.20 
 -13 -10  -3   -0.70    3.50 
 -13 -10  -4   14.50    4.50 
 -13 -10  -5   -4.70    3.80 
  13   9  -6    7.10    4.30 
  13   9  -5    1.50    3.70 
  13   9  -4   11.30    4.20 
  13   9  -3    2.50    3.80 
  13   9  -2    1.40    3.40 
 -13  -9   1    4.60    2.80 
  13   9  -1    5.30    3.70 
  13   9  -1    2.20    2.20 
 -13  -9   0   87.29    5.60 
  13   9   0   84.29    7.50 
 -13  -9  -1    4.50    3.20 
 -13  -9  -2   44.60    5.10 
 -13  -9  -3    8.10    3.70 
 -13  -9  -4   35.70    5.30 
 -13  -9  -5    6.60    4.30 
 -13  -9  -6    5.30    4.60 
  13   8  -7   -0.30    3.70 
  13   8  -6   -0.10    3.40 
  13   8  -5    8.60    4.10 
  13   8  -4   -0.80    3.00 
  13   8  -3   10.30    3.80 
  13   8  -2    2.20    3.10 
  13   8  -2    4.20    2.40 
 -13  -8   1    4.70    2.70 
  13   8  -1    4.40    2.50 
  13   8  -1    4.80    3.70 
 -13  -8   0   31.00    4.10 
  13   8   0   27.90    3.40 
  13   8   0   27.90    4.70 
 -13  -8  -1  163.18    7.00 
 -13  -8  -2    4.10    3.30 
 -13  -8  -3    0.90    3.10 
 -13  -8  -4    0.50    3.40 
 -13  -8  -5   -3.60    3.60 
 -13  -8  -6    6.90    4.70 
  13   7  -7   -0.30    3.30 
  13   7  -6    7.80    3.80 
  13   7  -5    2.20    3.40 
  13   7  -4   18.00    4.00 
  13   7  -3    0.60    3.20 
  13   7  -3   -3.60    2.80 
  13   7  -2   62.39    6.20 
  13   7  -2   56.09    4.90 
 -13  -7   1   32.90    3.80 
  13   7  -1   20.00    3.30 
  13   7  -1   23.80    4.00 
 -13  -7   0   29.80    4.00 
  13   7   0   25.80    3.50 
  13   7   0   22.90    4.10 
 -13  -7  -1   53.89    4.70 
 -13  -7  -2  272.57    9.00 
 -13  -7  -3    2.10    3.00 
 -13  -7  -4   20.90    4.30 
 -13  -7  -5   30.40    5.20 
 -13  -7  -6   -1.10    3.90 
  13   6  -7    2.20    3.90 
  13   6  -6    6.70    3.60 
  13   6  -5    5.10    3.10 
  13   6  -4   17.40    3.80 
  13   6  -3    0.60    2.60 
  13   6  -3    1.40    2.90 
  13   6  -2    4.20    2.50 
  13   6  -2    1.60    2.50 
 -13  -6   1   29.90    3.20 
  13   6  -1   25.60    3.90 
  13   6  -1   32.00    3.80 
 -13  -6   0   70.09    4.30 
  13   6   0   67.19    4.70 
  13   6   0   67.79    5.90 
 -13  -6  -1  100.19    5.40 
  13   6   1  101.49    5.60 
 -13  -6  -2  110.89    5.90 
 -13  -6  -3    6.20    3.20 
 -13  -6  -4   30.70    4.20 
 -13  -6  -5    6.30    3.60 
 -13  -6  -6    1.20    3.70 
 -13  -6  -7    2.40    4.40 
  13   5  -7    2.00    3.20 
  13   5  -6   -0.30    2.90 
  13   5  -5   14.00    4.00 
  13   5  -4   16.20    3.50 
  13   5  -4   18.20    3.60 
  13   5  -3   10.70    3.00 
  13   5  -3   12.50    3.50 
  13   5  -2   27.50    3.60 
  13   5  -2   29.50    3.80 
 -13  -5   1  142.09    5.20 
  13   5  -1  140.79    6.80 
  13   5  -1  134.69    5.90 
 -13  -5   0   25.20    3.20 
  13   5   0   20.40    3.00 
  13   5   0   18.00    3.20 
 -13  -5  -1    6.30    2.50 
  13   5   1    8.70    2.60 
 -13  -5  -2  127.39    5.90 
 -13  -5  -3  394.46   10.70 
 -13  -5  -4   56.89    5.20 
 -13  -5  -5    1.30    3.10 
 -13  -5  -6    6.60    3.70 
 -13  -5  -7   -3.20    3.70 
  13   4  -7   11.90    3.90 
  13   4  -6    0.30    2.70 
  13   4  -5   10.70    3.40 
  13   4  -5    9.60    3.80 
  13   4  -4    1.50    2.30 
  13   4  -4    4.40    3.40 
  13   4  -3   14.70    3.40 
  13   4  -3   15.50    3.10 
  13   4  -2   13.80    3.20 
  13   4  -2   17.80    3.10 
 -13  -4   1   18.10    2.60 
  13   4  -1   15.60    3.00 
  13   4  -1   13.00    2.60 
 -13  -4   0   75.99    4.20 
  13   4   0   77.29    4.80 
  13   4   0   76.09    5.00 
 -13  -4  -1   67.49    4.40 
  13   4   1   59.19    4.60 
 -13  -4  -2  103.59    5.10 
 -13  -4  -3  203.68    7.70 
 -13  -4  -4  245.98    9.00 
 -13  -4  -5   37.30    5.00 
 -13  -4  -6    2.40    3.50 
 -13  -4  -7   -3.10    3.50 
  13   3  -7    5.60    3.20 
  13   3  -6   -0.30    4.00 
  13   3  -6    1.50    2.90 
  13   3  -5   52.09    5.80 
  13   3  -5   33.20    4.50 
  13   3  -4   33.50    4.60 
  13   3  -4   29.00    4.10 
  13   3  -3  247.18    8.40 
  13   3  -3  243.68    9.10 
  13   3  -2   10.50    2.50 
  13   3  -2   13.60    3.10 
 -13  -3   1  172.58    5.00 
  13   3  -1  168.08    6.00 
  13   3  -1  171.98    6.70 
 -13  -3   0    1.20    1.80 
  13   3   0   -0.10    1.70 
  13   3   0    0.60    2.20 
 -13  -3  -1   16.60    2.90 
  13   3   1   10.60    2.60 
 -13  -3  -2  228.88    7.10 
  13   3   2  235.88    8.00 
 -13  -3  -3   69.59    4.90 
 -13  -3  -4  140.39    6.80 
 -13  -3  -5    6.50    3.20 
 -13  -3  -6    6.80    3.60 
 -13  -3  -7    5.60    4.00 
  13   2  -7   -5.00    3.50 
  13   2  -7    6.10    3.30 
  13   2  -6    6.70    2.90 
  13   2  -6   -1.50    3.30 
  13   2  -5   -5.40    2.80 
  13   2  -5    4.80    2.50 
  13   2  -4   -0.50    2.20 
  13   2  -4   -0.10    3.00 
  13   2  -3   66.19    5.10 
  13   2  -3   65.89    5.50 
  13   2  -2  238.68    7.80 
  13   2  -2  239.78    7.90 
 -13  -2   1   28.90    2.50 
  13   2  -1   19.20    2.40 
  13   2  -1   23.30    3.30 
 -13  -2   0  233.68    6.30 
  13   2   0  242.28    6.20 
  13   2   0  239.08    7.50 
 -13  -2  -1   60.59    3.70 
  13   2   1   54.59    4.40 
 -13  -2  -2  119.09    5.30 
  13   2   2  126.39    6.00 
 -13  -2  -3   -1.00    2.10 
 -13  -2  -4   38.70    4.40 
 -13  -2  -5   42.50    5.00 
 -13  -2  -6    9.70    3.60 
 -13  -2  -7    3.30    3.60 
  13   1  -7   -5.00    3.50 
  13   1  -7   10.20    3.30 
  13   1  -6   20.20    3.90 
  13   1  -6   19.60    4.30 
  13   1  -5   -1.40    3.30 
  13   1  -4    3.70    2.20 
  13   1  -4    5.40    3.20 
  13   1  -3   62.89    5.50 
  13   1  -3   54.99    5.00 
  13   1  -2  191.28    7.30 
  13   1  -2  185.58    6.70 
 -13  -1   1  218.68    5.20 
  13   1  -1  220.68    7.50 
  13   1  -1  219.68    6.30 
 -13  -1   0  160.08    4.90 
  13   1   0  153.48    4.60 
  13   1   0  163.28    6.00 
 -13  -1  -1   18.10    2.50 
  13   1   1   14.90    2.80 
 -13  -1  -2    2.80    2.00 
  13   1   2   -0.80    2.00 
 -13  -1  -3    2.50    2.30 
 -13  -1  -4   12.60    3.10 
 -13  -1  -5    2.50    2.60 
 -13  -1  -6    2.70    3.00 
 -13  -1  -7   55.09    6.20 
  13   0  -7   -7.50    3.20 
  13   0  -6    0.70    3.30 
  13   0  -5   -1.80    2.80 
  13   0  -4  136.29    7.20 
  13   0  -3    1.80    3.00 
  13   0  -2    3.80    2.80 
 -13   0   1    1.10    1.20 
  13   0  -1    0.20    1.10 
  13   0  -1    1.90    2.40 
 -13   0   0   44.60    2.80 
  13   0   0   47.20    4.30 
  13   0   0   47.90    2.60 
  13   0   1    2.00    1.90 
  13   0   1   -0.40    2.00 
  13   0   2   84.89    4.90 
  13   0   2   81.49    5.10 
  13   0   3   -0.40    2.60 
 -13   0  -4    8.70    2.80 
 -13   0  -5    0.70    2.20 
 -13   0  -6   24.70    4.30 
 -13   0  -7   -0.40    2.80 
  13  -1  -7   -1.40    3.50 
  13  -1  -6   10.10    3.80 
  13  -1  -5   -2.40    2.90 
  13  -1  -4   -0.30    2.90 
  13  -1  -3   54.89    5.50 
  13  -1  -2  198.88    7.50 
  13  -1  -1  215.58    5.30 
  13  -1  -1  210.48    7.40 
  13  -1   0  156.28    5.20 
  13  -1   0  164.38    6.40 
  13  -1   1   17.00    2.70 
  13  -1   1   10.40    2.60 
  13  -1   2    0.00    2.10 
  13  -1   2    1.20    2.30 
  13  -1   3    6.40    2.90 
  13  -1   4   11.00    3.00 
 -13   1  -5    9.00    3.00 
  13  -1   5   -1.60    3.00 
 -13   1  -6    7.10    2.90 
 -13   1  -7   51.69    6.00 
  13  -2  -7   -3.80    3.50 
  13  -2  -6   -1.10    3.30 
  13  -2  -5   -2.90    2.80 
  13  -2  -4    4.10    3.20 
  13  -2  -3   68.09    5.80 
  13  -2  -2  240.38    8.20 
  13  -2  -1   26.80    3.60 
  13  -2  -1   26.70    2.50 
  13  -2   0  231.38    7.50 
  13  -2   0  229.78    6.20 
  13  -2   1   66.09    4.70 
  13  -2   1   64.09    3.90 
  13  -2   2  131.49    5.90 
  13  -2   2  131.89    5.80 
  13  -2   3   -1.10    2.10 
  13  -2   3   -1.50    2.60 
  13  -2   4   33.20    4.50 
  13  -2   5   43.20    5.30 
  13  -2   6    6.20    3.70 
 -13   2  -7    9.70    3.30 
  13  -3  -7    0.20    3.80 
  13  -3  -6    0.20    3.50 
  13  -3  -5   34.10    4.60 
  13  -3  -4   27.80    4.20 
  13  -3  -3  237.88    8.70 
  13  -3  -2   14.90    3.50 
  13  -3  -1  173.78    7.00 
  13  -3  -1  176.28    5.00 
  13  -3   0    1.70    2.40 
  13  -3   0    2.60    1.90 
  13  -3   1   13.70    2.60 
  13  -3   1   10.70    2.60 
  13  -3   2  230.38    7.60 
  13  -3   2  234.28    7.50 
  13  -3   3   74.29    5.30 
  13  -3   3   72.29    4.90 
  13  -3   4  132.59    6.50 
  13  -3   5    7.30    3.50 
  13  -3   6    6.40    3.80 
 -13   3  -7   16.20    3.80 
  13  -4  -7   12.00    4.70 
  13  -4  -6    0.00    3.50 
  13  -4  -5   10.40    3.70 
  13  -4  -4    0.90    3.00 
  13  -4  -3   26.50    4.00 
  13  -4  -2   18.20    2.50 
  13  -4  -2   17.90    3.70 
  13  -4  -1   17.10    2.30 
  13  -4  -1   14.50    3.40 
  13  -4   0   73.69    4.10 
  13  -4   0   78.59    5.20 
  13  -4   1   64.89    4.60 
  13  -4   1   65.49    4.20 
  13  -4   2  106.89    5.60 
  13  -4   2  103.39    5.30 
  13  -4   3  223.48    7.80 
  13  -4   3  221.18    8.10 
  13  -4   4  254.47    9.20 
  13  -4   5   31.90    4.80 
  13  -4   6    1.00    3.40 
  13  -4   7    2.50    4.00 
  13  -5  -7   -1.90    4.00 
  13  -5  -6    1.80    3.90 
  13  -5  -5    8.40    3.70 
  13  -5  -4   16.70    3.80 
  13  -5  -3   13.00    3.70 
  13  -5  -2   28.90    2.70 
  13  -5  -2   25.70    4.00 
  13  -5  -1  138.09    6.80 
  13  -5  -1  138.29    4.80 
  13  -5   0   19.90    2.80 
  13  -5   0   21.70    3.40 
  13  -5   1    8.10    2.80 
  13  -5   1    9.50    2.60 
  13  -5   2  131.19    6.10 
  13  -5   2  129.89    5.70 
  13  -5   3  389.26   10.80 
  13  -5   3  396.46   10.10 
  13  -5   4   65.89    5.60 
  13  -5   5    3.40    3.30 
  13  -5   6    6.70    3.90 
  13  -5   7    0.10    3.80 
  13  -6  -7    0.10    4.40 
  13  -6  -6    5.10    4.10 
  13  -6  -5    5.10    3.60 
  13  -6  -4   17.90    3.90 
  13  -6  -3    0.60    3.10 
  13  -6  -2    0.40    3.10 
  13  -6  -2    2.40    1.90 
  13  -6  -1   28.90    3.10 
  13  -6  -1   27.70    3.90 
  13  -6   0   67.99    4.20 
  13  -6   0   68.19    5.20 
  13  -6   1   93.79    5.20 
  13  -6   1   95.89    5.10 
  13  -6   2  113.59    5.90 
  13  -6   2  108.09    5.30 
  13  -6   3   10.40    3.40 
  13  -6   3   11.00    2.60 
  13  -6   4   27.50    4.30 
  13  -6   5    9.60    3.80 
  13  -6   6    3.80    3.70 
  13  -6   7    8.00    4.50 
  13  -7  -7   -7.10    4.20 
  13  -7  -6   15.50    4.90 
  13  -7  -5   -0.50    3.50 
  13  -7  -4   21.80    4.20 
  13  -7  -3    1.00    3.10 
  13  -7  -2   61.09    5.90 
  13  -7  -2   65.89    3.90 
  13  -7  -1   21.00    2.90 
  13  -7  -1   21.00    3.80 
  13  -7   0   29.20    3.50 
  13  -7   0   27.20    3.80 
  13  -7   1   48.70    4.80 
  13  -7   1   48.10    4.30 
  13  -7   2  259.17    8.60 
  13  -7   2  269.27    7.90 
  13  -7   3    6.50    2.30 
  13  -7   3    6.50    3.00 
  13  -7   4   21.00    4.10 
  13  -7   5   28.20    4.80 
  13  -7   6    2.00    3.70 
  13  -8  -7    1.40    4.90 
  13  -8  -6   -1.10    4.10 
  13  -8  -5    9.70    4.30 
  13  -8  -4   -0.20    3.30 
  13  -8  -3   11.10    3.80 
  13  -8  -2    1.50    2.10 
  13  -8  -2   -1.40    3.10 
  13  -8  -1    8.10    2.70 
  13  -8  -1    4.70    3.20 
  13  -8   0   33.20    4.00 
  13  -8   0   29.70    3.70 
  13  -8   1  167.28    6.90 
  13  -8   1  172.28    6.90 
  13  -8   2    1.70    2.60 
  13  -8   2    5.20    2.30 
  13  -8   3    0.70    2.10 
  13  -8   4    1.90    3.00 
  13  -8   5    2.00    3.30 
  13  -8   6    9.50    4.20 
  13  -9  -6    9.20    5.00 
  13  -9  -5    2.80    4.20 
  13  -9  -4    7.30    4.10 
  13  -9  -3    4.50    3.60 
  13  -9  -2    2.60    2.40 
  13  -9  -2    2.30    3.70 
  13  -9  -1    6.90    3.20 
  13  -9  -1    2.20    2.30 
  13  -9   0   85.89    5.20 
  13  -9   0   84.79    6.10 
  13  -9   1    7.00    2.80 
  13  -9   1    6.70    2.90 
  13  -9   2   45.40    4.90 
  13  -9   3    7.50    3.20 
  13  -9   4   38.90    5.10 
  13  -9   5   11.20    3.50 
  13  -9   6    5.10    4.00 
  13 -10  -6   -5.40    4.90 
  13 -10  -5   17.50    5.00 
  13 -10  -4   -2.60    3.50 
  13 -10  -3    0.50    3.40 
  13 -10  -2   23.00    4.30 
  13 -10  -2   30.50    3.70 
  13 -10  -1   33.00    4.60 
  13 -10  -1   29.70    3.70 
  13 -10   0   54.29    4.90 
  13 -10   0   61.39    4.90 
  13 -10   1   33.90    4.30 
  13 -10   2    2.30    2.90 
  13 -10   3    2.50    3.00 
  13 -10   4    5.80    3.40 
  13 -10   5    0.10    3.40 
  13 -11  -6   -7.20    4.60 
  13 -11  -5    7.50    4.70 
  13 -11  -4   -0.30    4.00 
  13 -11  -3   15.60    4.40 
  13 -11  -2    1.10    2.40 
  13 -11  -2    0.70    3.40 
  13 -11  -1   -0.80    2.50 
  13 -11  -1   -2.90    3.00 
  13 -11   0    7.10    3.00 
  13 -11   1    2.80    2.80 
  13 -11   2    2.70    3.10 
  13 -11   3   10.50    3.80 
  13 -11   4    2.60    3.40 
  13 -11   5    1.70    3.40 
  13 -12  -5   -1.00    4.60 
  13 -12  -4   -4.80    3.90 
  13 -12  -3    4.40    3.90 
  13 -12  -2   11.70    4.10 
  13 -12  -2   23.90    4.00 
  13 -12  -1    7.40    3.30 
  13 -12   0   12.30    3.50 
  13 -12   1   37.40    4.90 
  13 -12   2   28.80    4.60 
  13 -12   3   -0.20    3.20 
  13 -12   4    4.60    3.70 
  13 -12   5    4.40    4.30 
  13 -13  -5   -2.10    4.90 
  13 -13  -4   -0.20    4.50 
  13 -13  -3   64.49    6.60 
  13 -13  -2   21.00    4.00 
  13 -13  -1   26.50    4.40 
  13 -13   0   11.90    3.60 
  13 -13   1   25.60    4.60 
  13 -13   2    3.20    3.30 
  13 -13   3    9.10    4.00 
  13 -13   4    5.30    3.70 
  13 -14  -4  -14.40    4.70 
  13 -14  -1    7.40    3.50 
  13 -14   0    0.50    3.10 
  13 -14   1    4.10    3.50 
  13 -14   2    1.30    3.50 
  13 -14   3   11.90    4.20 
  13 -15  -1   18.00    4.40 
  13 -15   0    5.50    3.80 
  13 -15   1    8.10    3.90 
  13 -15   2   12.00    4.30 
  13 -16  -1    5.10    3.70 
  13 -16   0    4.30    3.70 
  13 -16   1    4.80    3.80 
  13 -17  -1    6.60    4.00 
  14  16  -2    4.80    5.90 
 -14 -16   1    2.10    4.00 
 -14 -16   0   -3.10    4.60 
 -14 -16  -1   -0.70    5.20 
  14  15  -3   -1.80    5.50 
  14  15  -2    8.00    6.00 
 -14 -15   1   -2.70    3.50 
 -14 -15   0    4.90    4.30 
 -14 -15  -1    2.00    5.10 
 -14 -15  -2   -8.60    4.30 
  14  14  -4    2.30    5.50 
  14  14  -3    0.20    6.00 
  14  14  -2   -0.30    5.00 
 -14 -14   1    2.10    3.60 
  14  14  -1   -5.00    4.40 
 -14 -14   0   -3.20    3.60 
 -14 -14  -1   11.80    4.60 
 -14 -14  -2   -2.70    4.30 
 -14 -14  -3   -5.60    4.50 
  14  13  -4   -6.00    4.80 
  14  13  -3   -3.10    5.20 
  14  13  -2    4.20    5.60 
 -14 -13   1    0.80    3.80 
  14  13  -1   -5.00    4.40 
 -14 -13   0   -2.20    3.50 
 -14 -13  -1   -2.20    4.00 
 -14 -13  -2    8.70    4.70 
 -14 -13  -3    1.30    4.30 
 -14 -13  -4   27.90    5.70 
  14  12  -5   -2.60    4.70 
  14  12  -4    3.60    4.70 
  14  12  -3    9.70    5.10 
  14  12  -2   -5.70    4.70 
 -14 -12   1   26.90    4.40 
  14  12  -1   24.00    5.60 
 -14 -12   0    0.60    3.40 
 -14 -12  -1   23.10    4.80 
 -14 -12  -2    0.30    3.90 
 -14 -12  -3   -2.50    4.10 
 -14 -12  -4   -2.40    4.40 
  14  11  -5    0.30    4.30 
  14  11  -4   -0.70    4.20 
  14  11  -3   -1.80    4.00 
  14  11  -2   40.00    6.40 
 -14 -11   1   -3.00    3.20 
  14  11  -1   -3.40    3.90 
 -14 -11   0   21.10    4.30 
  14  11   0   18.60    4.90 
 -14 -11  -1    3.20    3.60 
 -14 -11  -2   21.00    4.80 
 -14 -11  -3    0.20    3.90 
 -14 -11  -4   -9.20    3.70 
 -14 -11  -5   21.20    5.60 
  14  10  -6   -4.10    4.50 
  14  10  -5   -3.00    4.20 
  14  10  -4    5.00    4.10 
  14  10  -3    7.30    4.30 
  14  10  -2    2.60    3.80 
 -14 -10   1    8.10    3.40 
  14  10  -1    3.80    4.40 
 -14 -10   0   10.80    3.60 
  14  10   0    8.10    4.00 
 -14 -10  -1   -1.00    3.20 
 -14 -10  -2    8.40    3.90 
 -14 -10  -3   12.20    4.20 
 -14 -10  -4    2.10    4.00 
 -14 -10  -5    5.70    4.40 
  14   9  -6   -3.20    3.60 
  14   9  -5   -0.60    3.70 
  14   9  -4   -2.50    3.30 
  14   9  -3   36.50    5.50 
  14   9  -2    8.80    4.20 
 -14  -9   1   -0.30    3.00 
  14   9  -1   -2.10    3.70 
  14   9  -1    3.20    2.30 
 -14  -9   0   43.00    4.90 
  14   9   0   40.20    5.20 
 -14  -9  -1   21.40    4.00 
 -14  -9  -2    2.00    3.40 
 -14  -9  -3   -1.80    3.30 
 -14  -9  -4    1.60    3.70 
 -14  -9  -5    4.00    3.90 
 -14  -9  -6   10.20    5.60 
  14   8  -6   -2.20    3.50 
  14   8  -5   15.70    4.40 
  14   8  -4    1.00    3.30 
  14   8  -3   -2.90    3.00 
  14   8  -2   19.40    3.30 
  14   8  -2   13.90    4.10 
 -14  -8   1   -0.80    2.70 
  14   8  -1    2.50    2.30 
  14   8  -1    1.30    3.20 
 -14  -8   0   39.70    4.60 
  14   8   0   43.60    4.30 
  14   8   0   34.60    4.70 
 -14  -8  -1   27.10    4.10 
 -14  -8  -2  125.39    6.80 
 -14  -8  -3    8.30    3.80 
 -14  -8  -4    5.80    4.10 
 -14  -8  -5   -2.60    3.90 
 -14  -8  -6   -5.00    4.00 
  14   7  -7   -2.00    3.50 
  14   7  -6   -2.20    3.00 
  14   7  -5    2.40    3.50 
  14   7  -4   -1.00    2.90 
  14   7  -3    1.80    2.90 
  14   7  -3    2.60    3.30 
  14   7  -2    2.60    2.70 
  14   7  -2    2.10    2.90 
 -14  -7   1    0.90    2.70 
  14   7  -1    0.50    2.30 
  14   7  -1    1.40    3.30 
 -14  -7   0  160.48    6.50 
  14   7   0  158.58    6.70 
  14   7   0  170.28    8.00 
 -14  -7  -1   16.50    3.50 
 -14  -7  -2   16.50    3.70 
 -14  -7  -3   32.00    4.60 
 -14  -7  -4    1.60    3.40 
 -14  -7  -5    0.10    3.70 
 -14  -7  -6   -7.40    3.40 
  14   6  -7    1.20    3.70 
  14   6  -6    3.00    3.20 
  14   6  -5    0.20    2.90 
  14   6  -4    3.00    5.00 
  14   6  -4    7.60    3.20 
  14   6  -3   59.99    6.60 
  14   6  -3   57.29    5.60 
  14   6  -2    6.50    3.20 
  14   6  -2    7.90    3.10 
 -14  -6   1   48.70    3.80 
  14   6  -1   53.09    6.00 
  14   6  -1   47.80    4.50 
 -14  -6   0   10.20    2.80 
  14   6   0    9.60    3.00 
  14   6   0    7.40    3.20 
 -14  -6  -1   21.50    3.50 
  14   6   1   19.40    3.30 
 -14  -6  -2    3.60    2.90 
 -14  -6  -3  215.88    8.40 
 -14  -6  -4   26.20    4.50 
 -14  -6  -5   10.40    4.10 
 -14  -6  -6   -2.10    3.70 
  14   5  -7    0.70    3.30 
  14   5  -6   -3.60    2.50 
  14   5  -5    2.10    2.80 
  14   5  -4    2.10    3.40 
  14   5  -4    5.30    2.80 
  14   5  -3    3.80    3.10 
  14   5  -3    5.90    2.80 
  14   5  -2   30.60    3.90 
  14   5  -2   30.40    3.80 
 -14  -5   1   99.69    4.70 
  14   5  -1   98.59    6.20 
  14   5  -1   93.79    5.50 
 -14  -5   0   -1.00    2.00 
  14   5   0   -0.40    2.50 
  14   5   0    1.20    2.40 
 -14  -5  -1    1.30    2.30 
  14   5   1   -0.20    2.30 
 -14  -5  -2   10.70    3.10 
 -14  -5  -3   68.19    5.30 
 -14  -5  -4    7.90    3.40 
 -14  -5  -5   17.30    4.30 
 -14  -5  -6   -2.50    3.30 
 -14  -5  -7   -6.70    3.50 
  14   4  -7    6.70    3.50 
  14   4  -6   10.90    3.80 
  14   4  -5    0.30    3.30 
  14   4  -5    2.10    2.70 
  14   4  -4    3.30    3.30 
  14   4  -4    9.10    3.00 
  14   4  -3   79.39    6.00 
  14   4  -3   84.39    6.50 
  14   4  -2   10.70    3.20 
  14   4  -2   11.80    2.70 
 -14  -4   1    3.70    2.00 
  14   4  -1    1.70    2.10 
  14   4  -1    1.70    2.60 
 -14  -4   0   22.90    3.00 
  14   4   0   22.00    3.30 
 -14  -4  -1   92.49    4.80 
  14   4   1   82.49    5.40 
 -14  -4  -2   82.39    4.70 
 -14  -4  -3    5.00    2.90 
 -14  -4  -4    1.50    2.80 
 -14  -4  -5   -1.30    3.10 
 -14  -4  -6   11.40    4.20 
 -14  -4  -7    0.90    4.00 
  14   3  -7    6.60    3.60 
  14   3  -6    4.10    4.20 
  14   3  -6   12.40    3.60 
  14   3  -5    3.10    2.90 
  14   3  -5   -2.90    3.60 
  14   3  -4   32.00    4.40 
  14   3  -4   33.40    4.30 
  14   3  -3   12.70    3.50 
  14   3  -3   11.20    2.80 
  14   3  -2    2.50    2.90 
  14   3  -2    4.00    2.20 
 -14  -3   1  188.68    5.40 
  14   3  -1  186.58    6.60 
  14   3  -1  189.08    7.20 
 -14  -3   0    4.40    1.90 
  14   3   0    4.90    2.60 
  14   3   0    5.40    2.10 
 -14  -3  -1   -1.70    1.80 
  14   3   1   -1.10    2.20 
 -14  -3  -2   81.09    4.90 
  14   3   2   75.59    5.30 
 -14  -3  -3   79.89    5.20 
 -14  -3  -4   -0.70    2.40 
 -14  -3  -5    7.90    3.40 
 -14  -3  -6   21.40    4.60 
 -14  -3  -7   -0.20    3.60 
  14   2  -7   -0.50    4.50 
  14   2  -7   11.10    3.50 
  14   2  -6    1.50    2.40 
  14   2  -6   -5.80    3.40 
  14   2  -5    7.70    3.60 
  14   2  -5   12.40    3.20 
  14   2  -4    8.60    2.70 
  14   2  -4   10.70    3.60 
  14   2  -3   26.60    4.10 
  14   2  -3   26.10    3.60 
  14   2  -2   16.60    3.60 
  14   2  -2   24.30    3.20 
 -14  -2   1   64.09    3.20 
  14   2  -1   57.69    5.00 
  14   2  -1   64.09    4.20 
 -14  -2   0   33.70    2.90 
  14   2   0   29.50    3.30 
  14   2   0   23.50    3.40 
 -14  -2  -1  107.29    4.80 
  14   2   1  120.39    5.90 
 -14  -2  -2  118.99    5.50 
  14   2   2  123.69    6.20 
 -14  -2  -3   35.00    4.10 
 -14  -2  -4   -0.60    2.40 
 -14  -2  -5   -1.30    1.90 
 -14  -2  -6   15.50    4.00 
 -14  -2  -7   -1.40    3.30 
  14   1  -7   -7.50    3.50 
  14   1  -7    5.00    2.70 
  14   1  -6   -1.50    3.40 
  14   1  -6    4.90    3.00 
  14   1  -5    8.60    2.90 
  14   1  -5    7.00    4.10 
  14   1  -4   60.29    5.80 
  14   1  -4   61.79    5.60 
  14   1  -3   10.30    3.40 
  14   1  -3    8.10    2.40 
  14   1  -2  192.68    7.10 
  14   1  -2  185.78    7.60 
 -14  -1   1  142.59    4.40 
  14   1  -1  142.39    5.20 
  14   1  -1  141.79    6.60 
 -14  -1   0   57.99    3.30 
  14   1   0   57.09    4.70 
 -14  -1  -1  148.19    5.50 
  14   1   1  151.88    6.50 
 -14  -1  -2   31.20    3.50 
  14   1   2   27.30    3.60 
 -14  -1  -3   38.40    4.20 
 -14  -1  -4   92.19    5.70 
 -14  -1  -5   27.30    4.30 
 -14  -1  -6   10.00    3.80 
 -14  -1  -7    8.30    4.20 
  14   0  -7   -3.80    4.20 
  14   0  -6   11.60    4.00 
  14   0  -5   -2.70    3.00 
  14   0  -4   22.40    4.20 
  14   0  -3    1.10    3.20 
  14   0  -2  228.38    7.70 
  14   0  -2  228.68    8.40 
 -14   0   1    1.70    1.40 
  14   0  -1   -1.20    2.70 
  14   0  -1    0.60    1.20 
 -14   0   0   25.70    2.60 
  14   0   0   30.60    3.70 
  14   0   1   -1.50    2.30 
  14   0   1    1.70    2.10 
  14   0   2    0.90    2.60 
  14   0   2    1.00    2.30 
 -14   0  -3   -3.10    2.10 
  14   0   3    0.90    2.80 
 -14   0  -4   21.30    3.70 
 -14   0  -5   -0.30    2.40 
 -14   0  -6   13.50    3.80 
 -14   0  -7    3.50    3.40 
  14  -1  -7   -2.00    3.80 
  14  -1  -6   -3.40    3.50 
  14  -1  -5    3.30    3.40 
  14  -1  -4   54.39    5.30 
  14  -1  -3    4.80    3.40 
  14  -1  -2  193.08    7.80 
  14  -1  -1  141.89    6.20 
  14  -1  -1  143.49    5.10 
  14  -1  -1  134.99    4.40 
  14  -1   0   56.89    3.50 
  14  -1   0   57.79    4.90 
  14  -1   1  152.08    5.70 
  14  -1   1  151.48    6.50 
  14  -1   2   25.80    3.20 
  14  -1   2   26.10    3.60 
  14  -1   3   36.90    4.10 
  14  -1   3   44.90    4.70 
  14  -1   4   81.39    6.00 
 -14   1  -5   23.80    4.00 
 -14   1  -6   13.60    3.60 
 -14   1  -7    9.20    3.70 
  14  -2  -7    1.00    4.00 
  14  -2  -6    0.70    3.70 
  14  -2  -5    6.20    3.70 
  14  -2  -4    6.40    3.50 
  14  -2  -3   26.20    4.20 
  14  -2  -2   25.90    3.90 
  14  -2  -1   59.69    3.30 
  14  -2  -1   67.49    5.50 
  14  -2   0   27.60    3.00 
  14  -2   0   23.90    3.50 
  14  -2   1  105.39    5.70 
  14  -2   1  107.39    5.00 
  14  -2   2  117.69    5.40 
  14  -2   2  114.99    5.90 
  14  -2   3   35.10    4.40 
  14  -2   3   41.60    4.20 
  14  -2   4    0.20    2.90 
  14  -2   5    1.00    3.10 
 -14   2  -6   16.60    3.70 
  14  -2   6    7.40    3.90 
 -14   2  -7    1.60    2.80 
  14  -3  -7   -1.70    3.90 
  14  -3  -6    7.50    3.90 
  14  -3  -5   -0.10    3.30 
  14  -3  -4   35.60    4.70 
  14  -3  -3   10.00    3.70 
  14  -3  -2    4.50    3.30 
  14  -3  -1  186.98    7.60 
  14  -3  -1  180.08    5.30 
  14  -3   0    3.70    1.90 
  14  -3   0    2.70    2.70 
  14  -3   1   -0.20    2.40 
  14  -3   1   -1.50    2.00 
  14  -3   2   74.89    4.90 
  14  -3   2   70.59    4.90 
  14  -3   3   74.79    5.40 
  14  -3   3   82.59    5.30 
  14  -3   4   -2.60    2.70 
  14  -3   5    5.00    3.40 
  14  -3   6   18.70    4.70 
 -14   3  -7    7.80    3.40 
  14  -4  -7   -6.50    3.70 
  14  -4  -6   11.40    4.20 
  14  -4  -5    4.10    3.60 
  14  -4  -4    4.80    3.40 
  14  -4  -3   76.59    6.30 
  14  -4  -2   19.70    4.00 
  14  -4  -1    2.50    1.80 
  14  -4  -1    2.40    3.00 
  14  -4   0   22.40    2.90 
  14  -4   0   23.40    3.70 
  14  -4   1   89.69    5.20 
  14  -4   1   91.69    5.50 
  14  -4   2   78.09    5.00 
  14  -4   2   86.19    5.30 
  14  -4   3    3.50    2.30 
  14  -4   3    3.70    3.00 
  14  -4   4    2.70    3.10 
  14  -4   5    2.10    3.40 
  14  -4   6    5.50    3.80 
  14  -4   7    3.10    4.20 
  14  -5  -7   -6.20    4.00 
  14  -5  -6   -2.50    4.00 
  14  -5  -5    2.80    3.60 
  14  -5  -4    3.20    3.30 
  14  -5  -3    5.60    3.60 
  14  -5  -2   30.30    4.40 
  14  -5  -1   93.09    6.30 
  14  -5  -1   84.59    4.20 
  14  -5   0   -2.40    2.60 
  14  -5   0    2.40    2.20 
  14  -5   1    1.20    2.30 
  14  -5   1    4.30    2.50 
  14  -5   2   13.40    2.80 
  14  -5   2    7.70    3.10 
  14  -5   3   71.79    5.40 
  14  -5   3   74.29    4.90 
  14  -5   4    2.20    3.10 
  14  -5   5   19.10    4.40 
  14  -5   6   -1.60    3.40 
  14  -5   7   -3.10    4.10 
  14  -6  -7  -10.50    3.80 
  14  -6  -6   -6.60    3.60 
  14  -6  -5   -1.20    3.40 
  14  -6  -4   11.80    3.80 
  14  -6  -3   42.00    5.00 
  14  -6  -2    6.10    3.60 
  14  -6  -1   49.10    3.80 
  14  -6  -1   42.50    4.80 
  14  -6   0   10.90    3.30 
  14  -6   0   11.10    2.70 
  14  -6   1   18.40    3.30 
  14  -6   1   19.90    3.40 
  14  -6   2    4.90    2.90 
  14  -6   2    3.80    2.40 
  14  -6   3  199.78    7.80 
  14  -6   3  207.68    7.50 
  14  -6   4   24.30    4.30 
  14  -6   5    4.80    3.60 
  14  -6   6    1.20    3.50 
  14  -7  -7   -0.20    5.40 
  14  -7  -6   -6.00    3.60 
  14  -7  -5   -3.00    3.70 
  14  -7  -4    3.90    3.70 
  14  -7  -3    0.90    3.40 
  14  -7  -2    5.40    3.60 
  14  -7  -1    2.00    3.30 
  14  -7  -1    1.10    2.30 
  14  -7   0  162.28    7.60 
  14  -7   0  157.08    6.50 
  14  -7   1   14.20    3.10 
  14  -7   1   11.20    3.10 
  14  -7   2   18.90    3.00 
  14  -7   2   14.70    3.50 
  14  -7   3   27.80    3.30 
  14  -7   3   27.60    4.20 
  14  -7   4    1.20    3.00 
  14  -7   5    5.00    3.80 
  14  -7   6    4.20    3.80 
  14  -8  -6    0.00    4.20 
  14  -8  -5    8.50    4.30 
  14  -8  -4   -1.00    3.60 
  14  -8  -3    2.10    3.60 
  14  -8  -2   16.30    4.00 
  14  -8  -1    1.00    3.20 
  14  -8  -1   -1.50    2.20 
  14  -8   0   32.70    3.70 
  14  -8   0   43.60    4.50 
  14  -8   1   27.40    3.80 
  14  -8   1   22.30    3.40 
  14  -8   2  130.39    6.60 
  14  -8   2  124.79    6.00 
  14  -8   3    8.30    3.30 
  14  -8   4    9.50    3.80 
  14  -8   5    2.90    3.50 
  14  -8   6    0.90    3.70 
  14  -9  -6   -0.70    4.30 
  14  -9  -5   -6.70    3.80 
  14  -9  -4    1.00    4.00 
  14  -9  -3   46.90    5.60 
  14  -9  -2    9.40    3.80 
  14  -9  -1    0.40    2.20 
  14  -9  -1    3.10    3.30 
  14  -9   0   47.40    4.90 
  14  -9   0   53.89    4.50 
  14  -9   1   24.60    3.40 
  14  -9   1   23.10    3.80 
  14  -9   2    0.90    2.70 
  14  -9   3    2.40    3.10 
  14  -9   4   -0.70    3.10 
  14  -9   5   -2.10    3.20 
  14  -9   6    9.00    4.90 
  14 -10  -6   -4.40    4.80 
  14 -10  -5   -1.00    4.30 
  14 -10  -4    3.40    4.20 
  14 -10  -3    5.60    4.10 
  14 -10  -2    0.20    4.00 
  14 -10  -1    3.70    3.40 
  14 -10  -1    5.40    2.60 
  14 -10   0   15.20    3.30 
  14 -10   0    6.80    3.50 
  14 -10   1    5.00    2.90 
  14 -10   2   10.20    3.50 
  14 -10   3   10.70    3.70 
  14 -10   4    5.60    3.60 
  14 -10   5   10.40    4.20 
  14 -11  -5  -11.40    4.00 
  14 -11  -4   -5.90    3.80 
  14 -11  -3   -1.10    3.80 
  14 -11  -2   44.80    5.50 
  14 -11  -1    2.60    3.00 
  14 -11  -1   -4.10    3.20 
  14 -11   0   23.40    3.90 
  14 -11   1    6.70    3.20 
  14 -11   2   21.10    4.40 
  14 -11   3    5.00    3.40 
  14 -11   4    5.40    3.60 
  14 -11   5   18.50    4.80 
  14 -12  -5   -2.50    4.60 
  14 -12  -4   -1.90    5.00 
  14 -12  -3    7.60    5.10 
  14 -12  -2   -1.90    3.60 
  14 -12  -1   29.30    4.20 
  14 -12   0    1.80    3.00 
  14 -12   1   24.40    4.30 
  14 -12   2    4.50    3.30 
  14 -12   3    1.90    3.30 
  14 -12   4   -0.80    3.30 
  14 -13  -4   -8.50    4.10 
  14 -13  -3  -11.00    4.60 
  14 -13  -1    5.60    3.20 
  14 -13   0    3.80    3.20 
  14 -13   1    3.40    3.40 
  14 -13   2    6.10    3.50 
  14 -13   3    2.70    3.50 
  14 -13   4   26.70    5.20 
  14 -14  -4   10.70    5.50 
  14 -14  -1    5.00    3.20 
  14 -14   0    5.20    3.50 
  14 -14   1   11.60    4.00 
  14 -14   2    0.10    3.60 
  14 -14   3   -0.80    3.60 
  14 -15  -1    6.50    3.80 
  14 -15   0   14.60    4.20 
  14 -15   1   11.90    4.30 
  14 -15   2    5.10    3.90 
  14 -16  -1    7.30    3.80 
  14 -16   0    6.60    3.90 
  14 -16   1    3.80    3.90 
 -15 -16   0   -1.90    4.80 
  15  15  -3   -2.40    5.70 
  15  15  -2   -6.20    5.20 
 -15 -15   0   -3.40    3.80 
 -15 -15  -1   -2.80    4.20 
 -15 -15  -2    1.40    5.60 
  15  14  -3    1.00    5.60 
  15  14  -2   -4.20    5.60 
 -15 -14   1   -1.20    3.50 
  15  14  -1   -6.80    4.40 
 -15 -14   0   -5.50    3.50 
 -15 -14  -1   11.10    4.70 
 -15 -14  -2   -4.70    4.40 
  15  13  -4   -6.50    5.40 
  15  13  -3   11.30    5.70 
  15  13  -2    5.90    5.40 
 -15 -13   1   -0.70    3.80 
  15  13  -1   -6.60    4.90 
 -15 -13   0   -1.60    3.50 
 -15 -13  -1    4.60    4.30 
 -15 -13  -2    2.40    4.60 
 -15 -13  -3   -4.60    4.20 
  15  12  -5   -5.50    5.20 
  15  12  -4   -6.60    4.30 
  15  12  -3   -3.20    4.30 
  15  12  -2    5.60    5.10 
 -15 -12   1   25.20    4.80 
  15  12  -1   13.00    5.00 
 -15 -12   0    5.00    3.90 
 -15 -12  -1    0.90    3.90 
 -15 -12  -2    5.10    4.20 
 -15 -12  -3    6.30    4.80 
 -15 -12  -4   -4.10    4.50 
  15  11  -5    0.90    4.60 
  15  11  -4   -3.50    4.20 
  15  11  -3   11.30    5.40 
  15  11  -2   -3.60    4.00 
 -15 -11   1   12.10    4.00 
  15  11  -1    8.70    4.70 
 -15 -11   0    3.50    4.00 
 -15 -11  -1   20.70    4.50 
 -15 -11  -2    5.20    4.10 
 -15 -11  -3   -6.00    3.70 
 -15 -11  -4   -1.30    4.20 
  15  10  -6   -2.70    4.20 
  15  10  -5   -2.50    3.90 
  15  10  -4    3.00    4.30 
  15  10  -3   15.70    5.10 
  15  10  -2    7.10    4.20 
 -15 -10   1   10.30    3.30 
  15  10  -1   11.80    4.60 
 -15 -10   0    0.90    3.50 
  15  10   0    0.70    4.00 
 -15 -10  -1    0.40    3.50 
 -15 -10  -2    0.40    3.60 
 -15 -10  -3   26.80    5.00 
 -15 -10  -4    3.80    4.20 
 -15 -10  -5   17.10    5.30 
  15   9  -6   -4.50    3.60 
  15   9  -5    5.20    4.00 
  15   9  -4   11.50    4.50 
  15   9  -3    3.20    4.00 
  15   9  -2  113.09    8.60 
 -15  -9   1   30.50    4.00 
  15   9  -1   23.10    4.80 
  15   9  -1   28.20    3.70 
 -15  -9   0   72.49    5.40 
  15   9   0   77.59    7.30 
 -15  -9  -1   19.90    4.40 
 -15  -9  -2    5.50    3.50 
 -15  -9  -3   -4.40    3.20 
 -15  -9  -4    7.60    4.20 
 -15  -9  -5    3.30    4.60 
  15   8  -6   -2.40    3.60 
  15   8  -5   -4.30    3.10 
  15   8  -4   -0.20    3.40 
  15   8  -3    1.70    3.40 
  15   8  -2   16.90    3.10 
  15   8  -2   12.90    4.30 
 -15  -8   1   16.80    3.20 
  15   8  -1   21.00    3.50 
  15   8  -1   15.60    4.00 
 -15  -8   0    6.00    3.40 
  15   8   0    4.60    2.80 
  15   8   0   -1.20    3.40 
 -15  -8  -1    6.10    3.50 
 -15  -8  -2    3.00    3.20 
 -15  -8  -3   -0.60    3.10 
 -15  -8  -4   86.59    7.30 
 -15  -8  -5   19.30    5.20 
 -15  -8  -6   -2.40    4.60 
  15   7  -6    2.30    3.50 
  15   7  -5   15.10    4.30 
  15   7  -4    1.70    3.10 
  15   7  -3   -1.90    3.20 
  15   7  -3    2.10    2.80 
  15   7  -2    1.10    2.40 
  15   7  -2   -0.80    2.90 
 -15  -7   1  125.09    5.50 
  15   7  -1  130.49    6.30 
  15   7  -1  138.79    8.30 
 -15  -7   0   95.49    5.50 
  15   7   0  103.79    6.20 
  15   7   0   97.59    7.30 
 -15  -7  -1   17.80    3.60 
 -15  -7  -2   -2.70    2.70 
 -15  -7  -3   84.99    6.30 
 -15  -7  -4   10.10    4.00 
 -15  -7  -5    5.60    3.40 
 -15  -7  -6    8.00    4.70 
  15   6  -7   -0.50    3.80 
  15   6  -6    0.70    3.00 
  15   6  -5   -1.80    3.20 
  15   6  -4    5.40    3.60 
  15   6  -4    4.40    5.50 
  15   6  -3    1.40    3.20 
  15   6  -3    2.40    2.70 
  15   6  -2    0.80    2.90 
  15   6  -2    2.60    2.70 
 -15  -6   1   13.90    3.10 
  15   6  -1   12.50    3.10 
  15   6  -1   10.00    3.50 
 -15  -6   0   -0.30    2.40 
  15   6   0   -5.30    2.20 
  15   6   0   -1.70    2.90 
 -15  -6  -1   66.39    5.00 
  15   6   1   67.19    5.30 
 -15  -6  -2  156.38    7.10 
 -15  -6  -3   41.30    4.60 
 -15  -6  -4    1.40    3.40 
 -15  -6  -5    8.10    4.10 
 -15  -6  -6    0.80    4.00 
  15   5  -7    1.80    3.50 
  15   5  -6   12.50    4.00 
  15   5  -5   -1.40    2.70 
  15   5  -4   75.39    6.70 
  15   5  -4   76.89    6.80 
  15   5  -3    0.20    2.50 
  15   5  -3    2.40    3.50 
  15   5  -2    3.20    3.00 
  15   5  -2    4.80    2.80 
 -15  -5   1   35.20    3.40 
  15   5  -1   34.60    4.30 
  15   5  -1   29.40    3.70 
 -15  -5   0   12.30    3.00 
  15   5   0   10.10    3.10 
  15   5   0   10.30    3.00 
 -15  -5  -1    5.00    2.60 
  15   5   1    3.30    2.60 
 -15  -5  -2   57.09    4.70 
 -15  -5  -3   -0.40    2.70 
 -15  -5  -4   14.30    3.90 
 -15  -5  -5    0.50    3.30 
 -15  -5  -6   -7.00    3.20 
  15   4  -7    3.80    3.50 
  15   4  -6    0.90    2.90 
  15   4  -5   -3.30    3.80 
  15   4  -5    1.70    2.60 
  15   4  -4    2.70    3.40 
  15   4  -4    4.90    2.80 
  15   4  -3    8.40    3.40 
  15   4  -3    6.10    2.90 
  15   4  -2   23.50    3.90 
  15   4  -2   18.70    3.20 
 -15  -4   1    1.80    2.00 
  15   4  -1   -0.50    2.70 
  15   4  -1   -0.80    2.10 
 -15  -4   0    3.00    2.00 
  15   4   0    0.90    2.80 
  15   4   0    1.00    2.50 
 -15  -4  -1  225.28    7.30 
  15   4   1  208.98    7.90 
 -15  -4  -2   64.69    4.80 
  15   4   2   68.49    5.50 
 -15  -4  -3   41.70    4.00 
 -15  -4  -4   -0.40    2.80 
 -15  -4  -5    4.40    3.50 
 -15  -4  -6    2.90    3.80 
  15   3  -7    2.90    3.10 
  15   3  -6    4.90    3.00 
  15   3  -6   -1.40    3.70 
  15   3  -5   33.80    4.80 
  15   3  -5   36.60    5.00 
  15   3  -4    5.00    3.40 
  15   3  -4    4.40    2.80 
  15   3  -3   50.49    5.10 
  15   3  -3   46.50    4.90 
  15   3  -2    9.50    2.60 
  15   3  -2    6.80    3.30 
 -15  -3   1   10.60    2.20 
  15   3  -1    8.10    2.40 
  15   3  -1    5.30    3.00 
 -15  -3   0    1.40    1.80 
  15   3   0    1.80    2.60 
 -15  -3  -1   18.40    3.00 
  15   3   1   26.20    3.40 
 -15  -3  -2   -0.30    2.30 
  15   3   2    0.70    2.50 
 -15  -3  -3   40.40    4.50 
 -15  -3  -4    0.20    2.70 
 -15  -3  -5    5.60    3.30 
 -15  -3  -6   -3.40    3.20 
 -15  -3  -7    4.00    4.00 
  15   2  -7    6.00    3.00 
  15   2  -7   -8.90    3.90 
  15   2  -6    2.20    2.60 
  15   2  -6   -6.00    4.10 
  15   2  -5    5.50    3.00 
  15   2  -5   -6.70    3.80 
  15   2  -4    0.00    3.20 
  15   2  -4    6.40    2.60 
  15   2  -3   85.69    6.50 
  15   2  -3   88.99    6.30 
  15   2  -2   -1.30    1.60 
  15   2  -2    3.10    3.10 
 -15  -2   1   17.90    2.30 
  15   2  -1   16.10    2.50 
  15   2  -1   18.80    3.50 
 -15  -2   0   23.90    3.00 
  15   2   0   17.70    3.30 
 -15  -2  -1    9.70    2.40 
  15   2   1    4.60    2.20 
 -15  -2  -2   76.29    4.80 
  15   2   2   78.99    5.50 
 -15  -2  -3   20.70    3.60 
 -15  -2  -4   12.80    3.40 
 -15  -2  -5    3.40    3.10 
 -15  -2  -6    4.10    3.50 
 -15  -2  -7   -0.40    3.50 
  15   1  -7    7.20    2.90 
  15   1  -7   -9.80    4.30 
  15   1  -6   -3.60    4.20 
  15   1  -6    2.80    2.50 
  15   1  -5    2.10    2.40 
  15   1  -5   -3.10    3.30 
  15   1  -4   28.00    4.40 
  15   1  -4   26.70    3.80 
  15   1  -3  134.69    7.00 
  15   1  -3  134.59    7.50 
  15   1  -2   35.30    4.40 
  15   1  -2   35.90    4.00 
 -15  -1   1    4.80    1.80 
  15   1  -1    4.60    1.80 
  15   1  -1    7.50    3.10 
 -15  -1   0   -1.40    1.60 
  15   1   0   -0.40    2.40 
 -15  -1  -1    5.80    2.10 
  15   1   1    0.90    2.50 
 -15  -1  -2   90.79    5.10 
  15   1   2   92.59    5.80 
 -15  -1  -3    8.20    2.90 
 -15  -1  -4   23.90    3.90 
 -15  -1  -5    2.80    2.80 
 -15  -1  -6    8.00    3.60 
 -15  -1  -7   14.60    4.40 
  15   0  -7   -4.70    3.90 
  15   0  -6   -1.90    3.60 
  15   0  -5   -1.00    3.40 
  15   0  -4   15.20    4.00 
  15   0  -3    1.20    3.30 
  15   0  -3    0.20    1.70 
  15   0  -2  308.37    9.90 
  15   0  -2  321.47    9.20 
 -15   0   1   -0.20    1.30 
  15   0  -1    3.10    2.50 
  15   0  -1    0.10    1.40 
 -15   0   0   10.40    2.00 
  15   0   0    6.00    2.90 
 -15   0  -1   -1.90    1.60 
  15   0   1   -1.20    2.30 
 -15   0  -2  222.08    7.50 
  15   0   2  222.78    7.70 
  15   0   2  215.18    8.10 
 -15   0  -3   -0.80    1.70 
 -15   0  -4    0.50    2.20 
 -15   0  -5    0.30    2.50 
 -15   0  -6    5.30    3.20 
 -15   0  -7    1.80    3.40 
  15  -1  -7   -2.60    4.10 
  15  -1  -6   -4.50    3.40 
  15  -1  -5   -6.30    3.30 
  15  -1  -4   24.50    4.40 
  15  -1  -3  131.19    7.40 
  15  -1  -2   33.90    4.50 
  15  -1  -1    6.40    3.20 
  15  -1  -1    8.90    2.10 
  15  -1   0    2.70    2.70 
  15  -1   0    1.90    1.90 
  15  -1   1    9.00    2.60 
  15  -1   1    6.00    2.90 
  15  -1   2  102.49    5.60 
  15  -1   2   95.99    5.90 
  15  -1   3   10.60    3.40 
  15  -1   3    8.60    2.90 
  15  -1   4   14.90    3.80 
 -15   1  -5    2.80    2.50 
 -15   1  -6   11.00    3.50 
 -15   1  -7   18.90    4.60 
  15  -2  -7   -3.90    3.90 
  15  -2  -6   -3.50    3.60 
  15  -2  -5    1.10    3.70 
  15  -2  -4    2.60    3.60 
  15  -2  -3   87.49    6.70 
  15  -2  -2   -0.10    3.40 
  15  -2  -1   13.30    3.60 
  15  -2  -1   17.60    2.50 
  15  -2   0   25.80    3.00 
  15  -2   0   21.40    3.60 
  15  -2   1    7.00    2.80 
  15  -2   1    7.80    2.60 
  15  -2   2   73.29    5.20 
  15  -2   2   80.59    5.40 
  15  -2   3   29.10    4.30 
  15  -2   3   26.00    3.70 
  15  -2   4   12.30    3.60 
  15  -2   5    0.30    3.40 
 -15   2  -6    8.50    3.20 
 -15   2  -7    8.70    3.40 
  15  -3  -7   -4.70    4.00 
  15  -3  -6   -2.80    3.60 
  15  -3  -5   32.80    4.90 
  15  -3  -4    8.00    3.80 
  15  -3  -3   46.20    5.10 
  15  -3  -2   10.70    3.10 
  15  -3  -1    4.80    3.20 
  15  -3  -1    8.40    2.10 
  15  -3   0    0.60    2.80 
  15  -3   0    0.50    2.20 
  15  -3   1   22.70    3.30 
  15  -3   1   26.00    3.70 
  15  -3   2    1.00    2.60 
  15  -3   2   -0.90    2.60 
  15  -3   3   42.30    4.80 
  15  -3   3   48.40    4.60 
  15  -3   4   -4.20    2.70 
  15  -3   5    7.40    3.80 
  15  -3   6   -3.10    3.50 
 -15   3  -7    7.30    3.10 
  15  -4  -7   -2.50    4.20 
  15  -4  -6   -4.50    3.80 
  15  -4  -5    0.10    3.70 
  15  -4  -4    4.30    3.70 
  15  -4  -3    9.70    3.70 
  15  -4  -2   19.10    3.60 
  15  -4  -1    4.50    3.30 
  15  -4  -1    1.90    1.70 
  15  -4   0   -2.10    1.80 
  15  -4   0   -1.00    2.70 
  15  -4   1  211.08    7.20 
  15  -4   1  221.58    8.00 
  15  -4   2   62.09    5.00 
  15  -4   2   67.89    5.10 
  15  -4   3   42.30    4.90 
  15  -4   3   49.90    4.60 
  15  -4   4    0.60    3.10 
  15  -4   5   -3.70    3.10 
  15  -4   6    1.40    3.60 
  15  -5  -7   -3.10    4.30 
  15  -5  -6    7.60    4.50 
  15  -5  -5   -0.30    3.70 
  15  -5  -4   76.09    6.70 
  15  -5  -3    2.70    3.50 
  15  -5  -2    1.90    3.50 
  15  -5  -1   43.00    3.50 
  15  -5  -1   37.80    4.70 
  15  -5   0    7.60    3.20 
  15  -5   0   12.50    2.70 
  15  -5   1    4.40    2.90 
  15  -5   1    0.20    2.80 
  15  -5   2   56.99    4.80 
  15  -5   2   57.29    4.90 
  15  -5   3   -1.20    2.00 
  15  -5   3    1.20    2.90 
  15  -5   4    7.30    3.60 
  15  -5   5    4.80    3.70 
  15  -5   6    1.70    3.80 
  15  -6  -7   -3.30    4.60 
  15  -6  -6   -4.10    3.90 
  15  -6  -5    1.70    4.10 
  15  -6  -4    0.60    3.60 
  15  -6  -3   -1.00    3.40 
  15  -6  -2    4.30    3.50 
  15  -6  -1   13.00    2.50 
  15  -6  -1    6.50    3.70 
  15  -6   0   -1.40    2.40 
  15  -6   0    0.60    3.00 
  15  -6   1   63.69    5.60 
  15  -6   1   67.49    4.80 
  15  -6   2  166.98    6.90 
  15  -6   2  166.08    7.30 
  15  -6   3   32.80    4.50 
  15  -6   3   37.00    4.00 
  15  -6   4    0.00    3.20 
  15  -6   5   11.50    4.00 
  15  -6   6    4.50    4.10 
  15  -7  -6   -4.00    4.10 
  15  -7  -5    9.50    4.50 
  15  -7  -4   -4.70    3.50 
  15  -7  -3   -1.90    3.60 
  15  -7  -2    1.40    3.50 
  15  -7  -1  128.79    7.50 
  15  -7  -1  136.19    5.50 
  15  -7   0   85.39    6.10 
  15  -7   0   95.79    5.10 
  15  -7   1   15.90    3.30 
  15  -7   1   17.80    3.50 
  15  -7   2    1.10    2.10 
  15  -7   2    0.00    2.70 
  15  -7   3   86.09    5.20 
  15  -7   3   90.39    6.30 
  15  -7   4    9.70    3.80 
  15  -7   5    5.40    3.80 
  15  -7   6    4.50    3.90 
  15  -8  -6   -2.90    4.60 
  15  -8  -5   -6.40    3.90 
  15  -8  -4    3.20    4.00 
  15  -8  -3    1.90    3.70 
  15  -8  -2   16.90    4.30 
  15  -8  -1   21.60    3.10 
  15  -8  -1   18.20    4.10 
  15  -8   0    3.00    2.80 
  15  -8   0    6.60    3.20 
  15  -8   1    4.70    2.70 
  15  -8   1    8.30    3.10 
  15  -8   2    9.00    2.80 
  15  -8   2   12.10    3.40 
  15  -8   3    1.80    3.00 
  15  -8   4   78.99    6.50 
  15  -8   5   11.80    4.20 
  15  -8   6    4.30    4.10 
  15  -9  -6   -4.30    4.60 
  15  -9  -5   -2.30    4.20 
  15  -9  -4   16.00    4.80 
  15  -9  -3    0.70    3.90 
  15  -9  -2  120.69    7.80 
  15  -9  -1   29.00    3.60 
  15  -9  -1   18.20    4.30 
  15  -9   0   73.99    5.90 
  15  -9   0   68.09    5.30 
  15  -9   1   25.00    3.90 
  15  -9   1   25.90    3.80 
  15  -9   2    9.00    3.30 
  15  -9   3    0.90    3.10 
  15  -9   4    6.60    3.70 
  15  -9   5    1.60    3.60 
  15 -10  -6   -7.90    4.70 
  15 -10  -5   -7.30    4.20 
  15 -10  -4   -4.20    4.10 
  15 -10  -3   19.30    5.00 
  15 -10  -2    4.50    4.00 
  15 -10  -1   12.00    3.30 
  15 -10  -1   13.50    4.20 
  15 -10   0    5.60    3.20 
  15 -10   0   -1.20    2.90 
  15 -10   1    1.50    2.90 
  15 -10   2    2.30    2.90 
  15 -10   3   28.20    4.60 
  15 -10   4    3.80    3.50 
  15 -10   5   15.60    4.70 
  15 -11  -5   -6.00    4.80 
  15 -11  -4   -1.40    4.40 
  15 -11  -3   12.20    4.80 
  15 -11  -2   -6.20    4.20 
  15 -11  -1    5.60    4.40 
  15 -11  -1   17.10    3.50 
  15 -11   0    9.00    3.30 
  15 -11   1   16.60    3.70 
  15 -11   2    7.70    3.60 
  15 -11   3    0.90    3.20 
  15 -11   4    5.40    3.70 
  15 -12  -5   -8.30    4.80 
  15 -12  -4   -7.40    4.40 
  15 -12  -3  -10.70    3.90 
  15 -12  -2    9.40    4.50 
  15 -12  -1   20.80    3.90 
  15 -12   0    7.50    3.40 
  15 -12   1    4.90    3.30 
  15 -12   2    5.80    3.70 
  15 -12   3   16.20    4.40 
  15 -12   4   -2.30    3.30 
  15 -13  -4   -3.40    5.00 
  15 -13  -3    8.80    5.00 
  15 -13  -1    5.70    3.10 
  15 -13   0    7.00    3.90 
  15 -13   1    9.80    3.70 
  15 -13   2   10.50    4.00 
  15 -13   3   -1.50    3.30 
  15 -14  -1    2.10    3.00 
  15 -14   0    4.30    3.30 
  15 -14   1   17.70    4.70 
  15 -14   2    1.30    3.50 
  15 -15  -1    5.90    3.50 
  15 -15   0    0.50    3.90 
  15 -15   1    4.50    3.70 
  15 -15   2    5.80    4.50 
  15 -16  -1    2.60    3.50 
  15 -16   0    5.50    4.00 
  16  15  -2   -3.40    6.30 
 -16 -15   0   -1.60    4.20 
 -16 -15  -1   -4.40    4.40 
  16  14  -3   -5.40    6.00 
  16  14  -2   -5.50    4.90 
  16  14  -1    4.50    5.30 
 -16 -14   0   -0.10    3.90 
 -16 -14  -1    8.30    5.40 
 -16 -14  -2   11.40    5.30 
  16  13  -4   -8.70    4.80 
  16  13  -3   -2.60    5.70 
  16  13  -2   -3.50    5.50 
  16  13  -1   -0.50    4.80 
 -16 -13   0    3.50    3.80 
 -16 -13  -1   -2.30    4.10 
 -16 -13  -2   -6.10    4.10 
 -16 -13  -3   -3.90    4.50 
  16  12  -4   -2.10    4.90 
  16  12  -3   -1.30    5.30 
  16  12  -2   -8.50    4.20 
  16  12  -1    3.00    4.70 
 -16 -12   0   21.90    4.70 
 -16 -12  -1   -5.50    3.50 
 -16 -12  -2   31.90    5.70 
 -16 -12  -3   -4.20    4.30 
 -16 -12  -4    5.30    5.50 
  16  11  -5   -5.30    4.40 
  16  11  -4   -5.60    4.80 
  16  11  -3    3.70    4.70 
  16  11  -2   -0.30    4.30 
  16  11  -1   38.10    6.40 
 -16 -11   0   33.30    5.30 
 -16 -11  -1    0.80    4.20 
 -16 -11  -2   12.40    4.50 
 -16 -11  -3   15.00    4.90 
 -16 -11  -4    6.10    4.70 
  16  10  -5    1.80    4.50 
  16  10  -4   -2.30    4.10 
  16  10  -3    2.70    4.20 
  16  10  -2    3.40    4.60 
  16  10  -1    2.50    4.10 
 -16 -10   0    1.50    3.70 
  16  10   0    1.80    4.30 
 -16 -10  -1   -3.80    3.20 
 -16 -10  -2   -3.70    3.40 
 -16 -10  -3    8.40    4.30 
 -16 -10  -4   -1.90    3.90 
 -16 -10  -5    1.20    4.00 
  16   9  -6   -1.00    4.50 
  16   9  -5    6.20    4.90 
  16   9  -4   27.10    5.40 
  16   9  -3   15.00    4.60 
  16   9  -2  152.08    9.60 
  16   9  -1    7.70    2.90 
  16   9  -1   -0.30    3.60 
 -16  -9   0   -1.40    2.80 
  16   9   0    1.90    2.60 
  16   9   0    0.50    3.90 
 -16  -9  -1   16.40    3.90 
 -16  -9  -2    8.30    3.80 
 -16  -9  -3   14.00    4.30 
 -16  -9  -4   12.60    3.90 
 -16  -9  -5    6.70    4.80 
  16   8  -6   -0.80    3.90 
  16   8  -5   18.40    4.90 
  16   8  -4    2.50    3.70 
  16   8  -3   -0.60    3.40 
  16   8  -2   -0.10    3.70 
  16   8  -2    2.90    2.90 
 -16  -8   1   65.39    6.20 
  16   8  -1   70.09    7.00 
  16   8  -1   80.79    5.90 
 -16  -8   0    0.60    3.20 
  16   8   0   -1.70    3.50 
  16   8   0   -1.60    2.60 
 -16  -8  -1  110.09    6.40 
 -16  -8  -2   -2.50    3.00 
 -16  -8  -3    6.00    3.90 
 -16  -8  -4   -0.40    3.80 
 -16  -8  -5    6.00    4.50 
  16   7  -6   -0.30    3.60 
  16   7  -5   -6.10    2.80 
  16   7  -4    4.50    3.50 
  16   7  -3   30.10    4.50 
  16   7  -3   23.10    4.50 
  16   7  -2   33.50    5.00 
  16   7  -2   36.20    4.10 
 -16  -7   1   37.70    4.80 
  16   7  -1   24.00    4.50 
  16   7  -1   36.90    4.30 
 -16  -7   0   39.40    4.30 
  16   7   0   37.50    4.90 
  16   7   0   31.50    4.00 
 -16  -7  -1  130.49    6.50 
  16   7   1  142.09    7.10 
 -16  -7  -2   98.79    6.40 
 -16  -7  -3   31.20    4.80 
 -16  -7  -4   -2.70    3.30 
 -16  -7  -5    2.90    4.10 
 -16  -7  -6   18.90    6.50 
  16   6  -6   -1.90    3.50 
  16   6  -5    6.60    3.60 
  16   6  -4    9.80    3.70 
  16   6  -3    1.70    3.10 
  16   6  -3   -0.80    3.30 
  16   6  -2    2.70    2.80 
  16   6  -2   -0.30    2.70 
 -16  -6   1   -1.10    2.70 
  16   6  -1    0.50    2.50 
  16   6  -1   -0.80    3.00 
 -16  -6   0   27.40    3.90 
  16   6   0   20.30    3.60 
 -16  -6  -1   -1.70    2.50 
  16   6   1    0.30    2.60 
 -16  -6  -2    6.20    3.10 
 -16  -6  -3    9.50    3.60 
 -16  -6  -4   48.50    5.90 
 -16  -6  -5   -0.90    3.70 
 -16  -6  -6   -2.20    4.10 
  16   5  -7   -3.10    3.10 
  16   5  -6   -1.80    2.90 
  16   5  -5   -1.00    3.00 
  16   5  -4   -5.20    3.00 
  16   5  -4   -0.80    2.50 
  16   5  -3   91.89    6.50 
  16   5  -3   87.89    7.30 
  16   5  -2   -2.60    2.30 
  16   5  -2    0.80    3.20 
 -16  -5   1   30.20    4.00 
  16   5  -1   33.70    4.30 
  16   5  -1   31.50    4.10 
 -16  -5   0   17.50    3.10 
  16   5   0   13.80    3.30 
 -16  -5  -1    6.80    2.80 
  16   5   1    6.70    3.00 
 -16  -5  -2  126.69    6.40 
 -16  -5  -3   -1.20    2.70 
 -16  -5  -4    2.50    3.30 
 -16  -5  -5    7.30    3.90 
 -16  -5  -6   -5.40    3.50 
  16   4  -7    1.90    3.30 
  16   4  -6    2.20    3.10 
  16   4  -5   -5.30    3.40 
  16   4  -5   -0.10    2.70 
  16   4  -4   43.90    5.30 
  16   4  -4   51.99    5.40 
  16   4  -3   30.90    4.50 
  16   4  -3   27.30    4.10 
  16   4  -2   70.49    5.80 
  16   4  -2   70.39    5.50 
 -16  -4   1   11.30    3.00 
  16   4  -1    8.30    2.80 
  16   4  -1   11.50    3.20 
 -16  -4   0   14.20    2.80 
  16   4   0   12.30    3.20 
 -16  -4  -1  203.68    7.10 
  16   4   1  213.58    8.30 
 -16  -4  -2   63.89    5.00 
  16   4   2   61.29    5.50 
 -16  -4  -3    1.30    2.70 
 -16  -4  -4   -0.30    2.30 
 -16  -4  -5   38.40    5.70 
 -16  -4  -6   -0.10    3.70 
  16   3  -7    3.90    3.40 
  16   3  -6   -6.50    4.20 
  16   3  -6    2.80    2.90 
  16   3  -5    5.40    3.00 
  16   3  -5   -0.60    3.70 
  16   3  -4    3.30    3.60 
  16   3  -4    0.50    2.80 
  16   3  -3   24.80    4.20 
  16   3  -3   30.80    4.00 
  16   3  -2    9.40    3.40 
  16   3  -2    7.60    2.40 
 -16  -3   1   11.30    2.80 
  16   3  -1    8.70    2.50 
  16   3  -1    6.20    3.10 
 -16  -3   0    0.00    2.10 
  16   3   0    1.00    2.70 
 -16  -3  -1   14.90    3.20 
  16   3   1   10.00    3.00 
 -16  -3  -2    3.20    2.50 
  16   3   2    1.80    2.10 
 -16  -3  -3   11.50    3.20 
 -16  -3  -4    1.70    2.60 
 -16  -3  -5   28.40    5.00 
 -16  -3  -6    0.00    3.40 
  16   2  -7  -12.40    4.50 
  16   2  -7    5.20    3.30 
  16   2  -6    3.00    2.70 
  16   2  -6   -6.70    3.70 
  16   2  -5   31.60    5.10 
  16   2  -5   52.49    6.00 
  16   2  -4   87.39    7.00 
  16   2  -4  101.19    7.20 
  16   2  -3   24.90    3.60 
  16   2  -3   32.20    4.60 
  16   2  -2    2.20    2.20 
  16   2  -2    2.40    3.20 
 -16  -2   1  113.29    5.60 
  16   2  -1  111.99    6.50 
 -16  -2   0   52.29    3.90 
  16   2   0   51.09    5.00 
 -16  -2  -1    1.00    1.90 
  16   2   1   -2.20    2.40 
 -16  -2  -2   28.50    3.70 
  16   2   2   25.10    3.80 
 -16  -2  -3   12.80    3.10 
 -16  -2  -4    4.50    2.80 
 -16  -2  -5    4.90    3.10 
 -16  -2  -6   32.50    5.30 
  16   1  -7    5.60    2.90 
  16   1  -7   -4.90    4.20 
  16   1  -6    5.90    2.80 
  16   1  -6   -3.90    3.80 
  16   1  -5   -1.70    3.60 
  16   1  -5    1.60    2.30 
  16   1  -4    2.70    2.10 
  16   1  -4   -1.20    3.30 
  16   1  -3  101.19    6.10 
  16   1  -3   92.69    6.90 
  16   1  -2    0.10    3.10 
  16   1  -2    3.80    2.10 
 -16  -1   1   13.70    3.30 
  16   1  -1   12.30    3.40 
 -16  -1   0   11.90    2.50 
  16   1   0    6.40    3.00 
 -16  -1  -1    9.30    2.40 
  16   1   1    6.20    2.90 
 -16  -1  -2   12.80    3.00 
  16   1   2   12.00    3.10 
 -16  -1  -3   13.40    3.20 
 -16  -1  -4    3.40    2.60 
 -16  -1  -5    1.00    2.90 
 -16  -1  -6   27.00    4.60 
  16   0  -7   -8.40    4.70 
  16   0  -7    9.70    3.00 
  16   0  -6   -3.90    4.50 
  16   0  -6    6.70    2.80 
  16   0  -5   -3.80    3.50 
  16   0  -4   85.59    6.90 
  16   0  -4  113.29    7.00 
  16   0  -3    1.50    3.50 
  16   0  -3    4.70    2.20 
  16   0  -2    5.70    3.60 
  16   0  -2    4.50    1.90 
 -16   0   1    0.20    1.70 
  16   0  -1    0.90    3.10 
 -16   0   0  269.87    7.30 
  16   0   0  280.57    9.10 
 -16   0  -1   -2.70    1.90 
  16   0   1   -1.90    2.40 
 -16   0  -2    4.00    2.40 
  16   0   2    1.20    2.60 
 -16   0  -3   -1.60    2.10 
  16   0   3    1.80    2.50 
 -16   0  -4   36.40    4.50 
 -16   0  -5    5.70    2.90 
 -16   0  -6    0.70    3.00 
  16  -1  -7  -11.40    3.70 
  16  -1  -6    2.70    4.10 
  16  -1  -5    1.50    3.80 
  16  -1  -4   -2.00    3.40 
  16  -1  -3  101.19    7.10 
  16  -1  -2    0.80    1.60 
  16  -1  -2   -2.40    3.30 
 -16   1   1   10.90    2.30 
  16  -1  -1   13.10    3.70 
  16  -1   0    3.60    3.00 
  16  -1   0    9.40    2.70 
  16  -1   1    7.10    2.90 
  16  -1   1   11.60    3.30 
  16  -1   2   10.20    3.20 
  16  -1   2   10.10    3.10 
  16  -1   3    9.20    3.50 
  16  -1   3   11.90    3.10 
  16  -1   4   -1.70    2.30 
 -16   1  -5    4.20    2.70 
 -16   1  -6   20.30    4.30 
  16  -2  -7   -7.20    4.00 
  16  -2  -6   -2.90    3.80 
  16  -2  -5   39.20    5.60 
  16  -2  -4   79.09    6.90 
  16  -2  -3   28.60    4.60 
  16  -2  -2    1.00    3.50 
  16  -2  -1  108.49    6.80 
  16  -2  -1  105.99    4.50 
  16  -2   0   47.50    4.80 
  16  -2   0   49.50    3.70 
  16  -2   1    0.70    2.30 
  16  -2   1   -0.70    2.60 
  16  -2   2   24.30    3.90 
  16  -2   2   30.90    4.00 
  16  -2   3   12.10    3.50 
  16  -2   3   10.50    3.00 
  16  -2   4    2.00    3.30 
  16  -2   5    4.40    3.80 
 -16   2  -6   30.60    4.70 
  16  -3  -7    1.90    4.50 
  16  -3  -6    1.40    4.10 
  16  -3  -5    3.80    4.10 
  16  -3  -4    1.80    3.60 
  16  -3  -3   24.50    4.50 
  16  -3  -2    8.90    3.90 
  16  -3  -1   11.40    2.40 
  16  -3  -1    7.00    3.60 
  16  -3   0   -2.30    2.80 
  16  -3   0   -0.50    2.00 
  16  -3   1    8.20    3.10 
  16  -3   1   13.40    3.00 
  16  -3   2    0.90    2.70 
  16  -3   2    1.20    2.80 
  16  -3   3   12.70    3.60 
  16  -3   3   12.10    3.10 
  16  -3   4    1.50    3.30 
  16  -3   5   29.30    5.00 
  16  -3   6    0.20    3.90 
  16  -4  -7   -3.70    4.50 
  16  -4  -6    0.20    4.10 
  16  -4  -5   -4.20    3.50 
  16  -4  -4   45.90    5.50 
  16  -4  -3   32.70    4.90 
  16  -4  -2   69.89    6.70 
  16  -4  -1   13.60    3.90 
  16  -4  -1   12.80    2.50 
  16  -4   0   12.00    2.60 
  16  -4   0   14.10    3.60 
  16  -4   1  212.48    7.40 
  16  -4   1  208.68    8.10 
  16  -4   2   65.99    5.20 
  16  -4   2   59.29    5.10 
  16  -4   3    3.20    3.10 
  16  -4   3    7.30    2.90 
  16  -4   4    0.30    3.30 
  16  -4   5   39.50    5.70 
  16  -4   6   -1.10    3.70 
  16  -5  -7   -4.80    4.60 
  16  -5  -6   -6.80    3.80 
  16  -5  -5   -3.30    2.80 
  16  -5  -4   -2.20    3.70 
  16  -5  -3   81.29    6.90 
  16  -5  -2    0.70    3.50 
  16  -5  -1   31.60    4.60 
  16  -5  -1   31.10    3.30 
  16  -5   0   19.10    3.10 
  16  -5   0   15.00    3.80 
  16  -5   1    6.90    2.90 
  16  -5   1    4.70    2.90 
  16  -5   2  130.99    6.50 
  16  -5   2  135.19    6.70 
  16  -5   3    2.60    2.60 
  16  -5   3   -3.10    2.70 
  16  -5   4    3.60    3.40 
  16  -5   5    4.40    3.80 
  16  -5   6    4.10    4.00 
  16  -6  -6   -5.90    4.30 
  16  -6  -5    0.10    4.10 
  16  -6  -4    7.10    4.40 
  16  -6  -3    1.10    3.60 
  16  -6  -2    1.00    3.60 
  16  -6  -1   -1.00    1.80 
  16  -6  -1   -1.10    3.40 
  16  -6   0   25.60    4.50 
  16  -6   0   24.60    3.40 
  16  -6   1    1.50    2.90 
  16  -6   1    0.10    2.60 
  16  -6   2    9.70    3.40 
  16  -6   2    7.50    2.80 
  16  -6   3    3.30    3.20 
  16  -6   3    8.50    2.60 
  16  -6   4   41.00    5.40 
  16  -6   5    0.60    3.60 
  16  -6   6    2.30    4.10 
  16  -7  -6   -9.10    4.20 
  16  -7  -5   -6.20    4.00 
  16  -7  -4   -0.50    4.00 
  16  -7  -3   27.50    5.00 
  16  -7  -2   40.30    5.20 
  16  -7  -1   37.00    3.50 
  16  -7  -1   32.50    4.80 
  16  -7   0   35.10    4.80 
  16  -7   0   40.00    4.30 
  16  -7   1  139.19    6.80 
  16  -7   1  134.19    6.80 
  16  -7   2  108.99    6.30 
  16  -7   2  111.79    6.40 
  16  -7   3   27.70    3.80 
  16  -7   3   27.50    4.50 
  16  -7   4    5.10    3.50 
  16  -7   5    5.30    4.00 
  16  -7   6   19.90    5.80 
  16  -8  -6   -3.40    4.80 
  16  -8  -5   14.20    5.20 
  16  -8  -4   -0.50    4.30 
  16  -8  -3   -0.70    3.90 
  16  -8  -2   -0.80    3.60 
  16  -8  -1   60.39    4.30 
  16  -8  -1   69.19    6.40 
  16  -8   0    1.40    2.30 
  16  -8   0    0.40    3.00 
  16  -8   1  108.29    6.20 
  16  -8   1  107.19    6.10 
  16  -8   2    0.30    2.70 
  16  -8   2    0.10    2.10 
  16  -8   3    4.60    3.30 
  16  -8   4   -0.80    3.20 
  16  -8   5    7.60    4.00 
  16  -9  -6    1.30    5.50 
  16  -9  -5    4.90    5.00 
  16  -9  -4   27.50    5.70 
  16  -9  -3   20.80    5.10 
  16  -9  -2  162.88    9.60 
  16  -9  -1   -2.80    3.50 
  16  -9  -1    4.70    2.50 
  16  -9   0    2.80    3.60 
  16  -9   0    5.40    2.80 
  16  -9   1   23.90    3.90 
  16  -9   1   20.40    3.50 
  16  -9   2    9.70    3.50 
  16  -9   3   12.50    3.80 
  16  -9   4   13.50    3.60 
  16  -9   5   -0.90    3.60 
  16 -10  -5   -1.80    5.00 
  16 -10  -4   -7.30    4.20 
  16 -10  -3    4.60    4.50 
  16 -10  -2    9.00    4.90 
  16 -10  -1    3.10    3.90 
  16 -10  -1   14.70    3.40 
  16 -10   0    1.20    3.60 
  16 -10   0   -0.60    2.60 
  16 -10   1    2.10    3.30 
  16 -10   2    2.30    3.20 
  16 -10   3    9.20    3.90 
  16 -10   4    1.50    3.50 
  16 -10   5    6.10    4.80 
  16 -11  -5   -5.00    4.80 
  16 -11  -4   -4.00    4.70 
  16 -11  -3   11.00    4.90 
  16 -11  -2   -1.70    4.10 
  16 -11  -1   42.30    5.90 
  16 -11  -1   52.19    4.80 
  16 -11   0   35.90    4.60 
  16 -11   1    4.90    3.30 
  16 -11   2   12.00    3.80 
  16 -11   3   20.40    4.60 
  16 -11   4   20.50    4.80 
  16 -12  -4  -12.30    5.30 
  16 -12  -3   -6.90    5.00 
  16 -12  -2   -7.00    4.60 
  16 -12  -1   11.60    3.80 
  16 -12   0   19.00    4.00 
  16 -12   1    6.30    3.50 
  16 -12   2   29.00    4.90 
  16 -12   3    2.90    3.70 
  16 -12   4    9.10    4.80 
  16 -13  -4  -12.80    5.70 
  16 -13  -3   -8.20    5.20 
  16 -13  -1    5.70    3.30 
  16 -13   0    7.70    3.50 
  16 -13   1    2.90    3.40 
  16 -13   2    5.40    3.70 
  16 -13   3    0.80    3.70 
  16 -14  -1    8.40    4.40 
  16 -14   0    4.70    3.60 
  16 -14   1    8.40    3.90 
  16 -14   2   16.00    4.70 
  16 -15   0    8.20    3.90 
  16 -15   1    7.30    4.00 
 -17 -15   0   -3.30    4.20 
  17  14  -3   -4.40    5.70 
  17  14  -2   -8.50    4.90 
  17  14  -1   -6.00    5.00 
 -17 -14   0   -1.30    4.20 
 -17 -14  -1   -1.00    4.40 
 -17 -14  -2   -6.30    5.00 
  17  13  -3   -3.90    5.00 
  17  13  -2   -5.70    4.80 
  17  13  -1    2.60    5.00 
 -17 -13   0   -2.50    3.70 
 -17 -13  -1   -2.80    4.00 
 -17 -13  -2   -4.30    4.40 
  17  12  -4   -7.00    4.70 
  17  12  -3   -0.40    4.70 
  17  12  -2   13.60    6.10 
  17  12  -1    0.20    5.20 
 -17 -12   0   -1.80    4.10 
 -17 -12  -1   -4.00    3.60 
 -17 -12  -2    0.90    4.20 
 -17 -12  -3   -6.50    4.20 
  17  11  -5   -5.00    4.70 
  17  11  -4   -1.50    5.20 
  17  11  -3    6.50    4.90 
  17  11  -2    5.10    5.30 
  17  11  -1   -7.40    3.90 
 -17 -11   0   -4.40    3.20 
 -17 -11  -1   -3.80    3.50 
 -17 -11  -2   -2.00    4.00 
 -17 -11  -3   -2.20    4.10 
 -17 -11  -4   -1.10    4.50 
  17  10  -5   -0.70    4.50 
  17  10  -4    6.20    4.90 
  17  10  -3   13.50    5.00 
  17  10  -2   17.90    5.40 
  17  10  -1    8.30    5.00 
 -17 -10   0   -0.40    3.30 
  17  10   0   -8.70    4.30 
 -17 -10  -1    3.40    3.70 
 -17 -10  -2    5.70    4.00 
 -17 -10  -3   -8.10    3.40 
 -17 -10  -4    9.50    4.70 
  17   9  -5    0.90    4.20 
  17   9  -4   11.30    5.10 
  17   9  -3   -3.90    3.50 
  17   9  -2    1.30    3.80 
  17   9  -1   -0.80    3.70 
  17   9  -1    4.00    3.10 
 -17  -9   0   31.40    4.90 
  17   9   0   29.10    4.40 
 -17  -9  -1    0.00    3.20 
 -17  -9  -2    4.10    3.70 
 -17  -9  -3   -2.50    3.40 
 -17  -9  -4   10.80    4.50 
 -17  -9  -5    2.00    5.50 
  17   8  -6   -2.60    4.00 
  17   8  -5    1.00    3.90 
  17   8  -4   -2.70    4.00 
  17   8  -3    3.00    3.60 
  17   8  -2   74.59    5.50 
  17   8  -2   57.49    6.40 
  17   8  -1   -4.50    3.10 
  17   8  -1    4.30    3.10 
 -17  -8   0   -1.60    2.80 
  17   8   0    1.90    2.60 
 -17  -8  -1    6.50    3.30 
 -17  -8  -2   -1.30    3.10 
 -17  -8  -3   40.00    5.70 
 -17  -8  -4   -1.60    3.90 
 -17  -8  -5   10.10    5.00 
  17   7  -6   -5.00    3.80 
  17   7  -5    4.90    4.00 
  17   7  -4    4.40    4.00 
  17   7  -3    8.40    3.80 
  17   7  -3   13.30    4.30 
  17   7  -2   30.60    4.70 
  17   7  -2   33.60    4.20 
  17   7  -1   35.80    4.30 
  17   7  -1   31.70    4.60 
 -17  -7   0   15.50    3.70 
  17   7   0   13.50    3.30 
 -17  -7  -1   -1.30    2.80 
  17   7   1    3.10    2.80 
 -17  -7  -2    4.50    3.30 
 -17  -7  -3    3.50    3.50 
 -17  -7  -4   -1.10    3.60 
 -17  -7  -5   -1.50    4.10 
  17   6  -6   -5.20    3.00 
  17   6  -5    2.90    3.50 
  17   6  -4   -0.70    3.00 
  17   6  -3   28.40    4.50 
  17   6  -2   -0.90    3.10 
  17   6  -2   -3.60    2.90 
  17   6  -1    1.30    3.00 
  17   6  -1   -1.30    3.00 
 -17  -6   0   97.19    5.50 
  17   6   0  104.09    6.30 
 -17  -6  -1   20.20    3.60 
  17   6   1   16.20    3.50 
 -17  -6  -2    2.00    3.30 
 -17  -6  -3    8.40    3.00 
 -17  -6  -4   42.10    5.80 
 -17  -6  -5    1.80    4.00 
  17   5  -6    2.10    3.40 
  17   5  -5    6.70    3.60 
  17   5  -4    9.40    3.90 
  17   5  -4    9.70    3.60 
  17   5  -3    3.10    2.80 
  17   5  -3    5.70    3.40 
  17   5  -2   11.20    3.20 
  17   5  -2   15.60    3.70 
  17   5  -1   11.90    3.30 
 -17  -5   0  105.29    5.40 
  17   5   0  100.09    6.30 
 -17  -5  -1    8.60    3.00 
  17   5   1    6.10    2.90 
 -17  -5  -2   68.69    5.30 
 -17  -5  -3    0.60    2.30 
 -17  -5  -4    1.40    3.20 
 -17  -5  -5   -0.20    3.70 
 -17  -5  -6    0.60    3.80 
  17   4  -6    0.30    3.20 
  17   4  -5    1.10    2.90 
  17   4  -5   -2.00    3.80 
  17   4  -4    2.00    3.70 
  17   4  -4    1.10    2.60 
  17   4  -3    9.10    3.20 
  17   4  -3   11.80    4.20 
  17   4  -2    2.00    2.30 
  17   4  -2    2.80    3.10 
  17   4  -1  172.68    7.70 
 -17  -4   0  104.69    5.20 
  17   4   0  101.79    6.40 
 -17  -4  -1  185.98    7.00 
  17   4   1  185.58    8.00 
 -17  -4  -2   95.59    5.80 
  17   4   2  104.69    6.60 
 -17  -4  -3   22.90    4.10 
 -17  -4  -4    6.00    3.50 
 -17  -4  -5   12.50    4.40 
 -17  -4  -6    1.40    4.00 
  17   3  -7    2.30    3.20 
  17   3  -6    0.60    3.30 
  17   3  -6   -5.90    3.80 
  17   3  -5    0.00    4.00 
  17   3  -5    2.00    3.10 
  17   3  -4    2.60    2.90 
  17   3  -4    3.20    3.90 
  17   3  -3    3.00    3.50 
  17   3  -3    2.30    2.30 
  17   3  -2   -3.50    3.00 
  17   3  -2    2.10    2.40 
  17   3  -1  359.26   10.60 
 -17  -3   0    4.80    2.20 
  17   3   0    2.60    2.80 
 -17  -3  -1    3.10    2.40 
  17   3   1    2.50    2.70 
 -17  -3  -2   -2.40    2.60 
  17   3   2    2.40    2.70 
 -17  -3  -3   82.79    5.80 
 -17  -3  -4    0.00    2.90 
 -17  -3  -5    3.80    3.40 
 -17  -3  -6   11.00    4.60 
  17   2  -7    5.30    3.20 
  17   2  -7   -6.70    4.50 
  17   2  -6   -5.80    4.40 
  17   2  -6    5.40    3.00 
  17   2  -5    1.30    2.60 
  17   2  -5    2.20    4.50 
  17   2  -4   10.70    4.20 
  17   2  -4   13.60    3.60 
  17   2  -3    4.00    3.60 
  17   2  -3    5.90    2.70 
  17   2  -2    2.10    2.10 
  17   2  -2   -0.40    3.30 
  17   2  -1   12.00    3.60 
 -17  -2   0  147.19    5.70 
  17   2   0  149.09    7.20 
 -17  -2  -1   14.60    2.80 
  17   2   1   10.60    3.30 
 -17  -2  -2   15.40    3.10 
  17   2   2   12.40    3.20 
 -17  -2  -3   44.30    4.80 
 -17  -2  -4   49.99    4.70 
 -17  -2  -5   28.10    4.80 
 -17  -2  -6   12.80    4.60 
  17   1  -7    8.10    3.10 
  17   1  -7   -8.70    4.20 
  17   1  -6   -7.30    4.50 
  17   1  -6    4.20    2.70 
  17   1  -5    6.60    4.20 
  17   1  -5   13.90    3.30 
  17   1  -4   -0.60    3.70 
  17   1  -4    2.80    2.40 
  17   1  -3   16.90    3.20 
  17   1  -3   18.00    4.20 
  17   1  -2   24.20    4.80 
  17   1  -2   28.30    4.50 
  17   1  -1   13.40    3.60 
 -17  -1   0   45.60    3.50 
  17   1   0   43.60    4.60 
 -17  -1  -1   11.30    2.60 
  17   1   1    7.00    2.50 
 -17  -1  -2   65.49    5.00 
  17   1   2   63.99    5.50 
 -17  -1  -3   53.79    4.30 
 -17  -1  -4   10.90    3.50 
 -17  -1  -5    0.30    3.00 
 -17  -1  -6    5.80    3.70 
  17   0  -7   11.90    3.20 
  17   0  -7  -10.40    4.20 
  17   0  -6    5.30    2.60 
  17   0  -5   -1.00    3.70 
  17   0  -5    7.20    2.90 
  17   0  -4    0.00    3.70 
  17   0  -4    7.20    2.70 
  17   0  -3   -1.70    3.40 
  17   0  -3    3.50    2.10 
  17   0  -2   11.80    3.90 
  17   0  -1   -3.70    2.90 
 -17   0   0   87.39    4.40 
  17   0   0   85.19    6.10 
 -17   0  -1    2.00    2.30 
  17   0   1   -0.80    2.00 
 -17   0  -2    4.20    2.40 
  17   0   2    3.80    2.80 
 -17   0  -3    1.40    2.30 
  17   0   3    0.70    2.50 
 -17   0  -4   15.90    3.70 
 -17   0  -5    5.10    3.30 
 -17   0  -6    7.40    3.60 
  17  -1  -7  -11.40    4.10 
  17  -1  -6   -3.70    4.00 
  17  -1  -5    7.70    4.20 
  17  -1  -4    3.20    3.70 
  17  -1  -3   18.50    4.30 
  17  -1  -2   21.50    4.40 
  17  -1  -1   11.90    3.80 
  17  -1   0   40.90    4.60 
  17  -1   0   48.60    3.80 
  17  -1   1   14.30    3.10 
  17  -1   1    9.20    3.20 
  17  -1   2   58.49    5.00 
  17  -1   2   57.89    5.40 
  17  -1   3   56.89    5.50 
  17  -1   3   57.79    5.40 
 -17   1  -4   17.60    3.70 
 -17   1  -5    1.10    2.60 
 -17   1  -6    2.20    2.80 
  17  -2  -7    0.60    4.90 
  17  -2  -6   -6.80    4.00 
  17  -2  -5   -2.20    3.90 
  17  -2  -4    9.50    4.10 
  17  -2  -3    2.00    3.60 
  17  -2  -2   -2.40    3.30 
  17  -2  -1   19.80    4.20 
  17  -2   0  146.99    7.40 
  17  -2   0  146.49    5.70 
  17  -2   1   16.10    3.20 
  17  -2   1   14.80    3.60 
  17  -2   2   14.00    3.40 
  17  -2   2   13.80    3.30 
  17  -2   3   44.80    4.90 
  17  -2   3   42.30    4.70 
  17  -2   4   52.29    5.90 
  17  -2   5   24.70    4.90 
 -17   2  -6    7.50    3.20 
  17  -3  -6    3.70    4.40 
  17  -3  -5   -4.70    3.70 
  17  -3  -4    4.80    4.00 
  17  -3  -3   -1.60    3.50 
  17  -3  -2    2.10    3.60 
  17  -3  -1  357.96   11.10 
  17  -3   0    7.10    3.40 
  17  -3   0    6.30    2.70 
  17  -3   1    5.40    3.10 
  17  -3   1    3.10    2.60 
  17  -3   2   -0.40    2.40 
  17  -3   2   -0.60    2.70 
  17  -3   3   81.19    5.90 
  17  -3   3   80.39    6.10 
  17  -3   4   -0.70    3.10 
  17  -3   5   -3.00    3.40 
  17  -3   6    4.50    4.20 
  17  -4  -6   -3.40    4.30 
  17  -4  -5   -2.50    4.10 
  17  -4  -4   -4.20    3.70 
  17  -4  -3    7.70    3.30 
  17  -4  -2    2.70    3.70 
  17  -4  -1  155.08    8.10 
  17  -4   0  102.89    5.10 
  17  -4   0  100.49    6.70 
  17  -4   1  191.58    8.10 
  17  -4   1  198.58    7.60 
  17  -4   2  100.39    6.10 
  17  -4   2   97.79    6.20 
  17  -4   3   21.50    4.10 
  17  -4   3   23.00    3.70 
  17  -4   4   -1.00    3.40 
  17  -4   5   14.90    4.40 
  17  -4   6    2.60    3.40 
  17  -5  -6   -1.40    4.60 
  17  -5  -5    2.00    4.40 
  17  -5  -4    8.90    4.50 
  17  -5  -3    7.20    4.30 
  17  -5  -2   10.80    4.10 
  17  -5  -1   13.90    4.00 
  17  -5   0   99.89    6.80 
  17  -5   0   93.09    5.00 
  17  -5   1    5.20    3.30 
  17  -5   1    3.10    2.90 
  17  -5   2   65.69    5.40 
  17  -5   2   72.39    5.50 
  17  -5   3    1.30    3.20 
  17  -5   3    3.70    2.60 
  17  -5   4    8.30    3.80 
  17  -5   5    0.70    3.50 
  17  -5   6   -0.60    3.70 
  17  -6  -6   -1.40    4.60 
  17  -6  -5    1.80    4.40 
  17  -6  -4   -2.40    4.00 
  17  -6  -3   31.10    5.30 
  17  -6  -2    2.10    3.70 
  17  -6  -1   -0.20    3.50 
  17  -6   0  106.29    6.90 
  17  -6   0   97.99    5.30 
  17  -6   1   17.60    3.60 
  17  -6   1   17.20    3.60 
  17  -6   2    5.60    2.60 
  17  -6   2   -1.80    2.70 
  17  -6   3    8.50    3.10 
  17  -6   3    9.20    3.70 
  17  -6   4   37.50    5.40 
  17  -6   5    6.70    3.90 
  17  -7  -6   -4.30    4.80 
  17  -7  -5   -2.40    4.50 
  17  -7  -4    2.50    4.50 
  17  -7  -3   15.20    4.80 
  17  -7  -2   31.50    5.20 
  17  -7  -1   30.40    4.90 
  17  -7   0   12.20    3.70 
  17  -7   0   17.50    3.40 
  17  -7   1    2.60    2.70 
  17  -7   1    4.00    2.90 
  17  -7   2    3.50    2.60 
  17  -7   2    5.40    3.20 
  17  -7   3    6.80    2.60 
  17  -7   3    6.90    3.50 
  17  -7   4   -2.80    3.10 
  17  -7   5    3.40    3.90 
  17  -8  -6  -12.00    4.50 
  17  -8  -5   -0.80    4.80 
  17  -8  -4   -1.60    4.40 
  17  -8  -3    1.50    4.30 
  17  -8  -2   64.89    6.60 
  17  -8  -1    4.20    4.30 
  17  -8   0   -0.70    3.20 
  17  -8   0   -2.10    2.30 
  17  -8   1    3.10    3.10 
  17  -8   1    3.30    2.80 
  17  -8   2   -1.40    2.60 
  17  -8   2    3.30    3.10 
  17  -8   3   30.80    4.90 
  17  -8   4    1.30    3.40 
  17  -8   5    5.50    4.10 
  17  -9  -5   -6.70    4.80 
  17  -9  -4    4.30    4.90 
  17  -9  -3    0.50    4.30 
  17  -9  -2    5.30    4.50 
  17  -9  -1    0.90    3.90 
  17  -9   0   27.90    4.60 
  17  -9   0   25.50    3.90 
  17  -9   1    1.10    2.80 
  17  -9   1    0.20    3.10 
  17  -9   2   11.40    3.60 
  17  -9   3    1.70    3.40 
  17  -9   4    9.90    4.10 
  17  -9   5    5.50    4.60 
  17 -10  -5   -9.10    5.60 
  17 -10  -4    7.30    5.30 
  17 -10  -3    7.70    5.00 
  17 -10  -2   23.50    5.40 
  17 -10  -1    6.70    4.30 
  17 -10   0    0.20    2.60 
  17 -10   0    1.20    3.80 
  17 -10   1    9.50    3.40 
  17 -10   2    6.00    3.60 
  17 -10   3   -1.10    3.30 
  17 -10   4    8.80    4.30 
  17 -11  -5  -11.00    5.30 
  17 -11  -4   -4.90    5.00 
  17 -11  -3    8.20    5.20 
  17 -11  -2    1.20    4.60 
  17 -11  -1    1.20    4.50 
  17 -11   0    1.50    3.00 
  17 -11   1    9.20    3.90 
  17 -11   2   -4.10    3.40 
  17 -11   3    0.00    3.40 
  17 -11   4    5.50    4.00 
  17 -12  -4  -10.70    5.00 
  17 -12  -3   -2.80    4.90 
  17 -12  -2   12.90    5.20 
  17 -12   0    2.30    3.00 
  17 -12   1    1.80    3.20 
  17 -12   2    0.30    3.40 
  17 -12   3   -2.90    3.40 
  17 -13  -3   -5.60    5.70 
  17 -13   0    3.30    3.30 
  17 -13   1    1.80    3.80 
  17 -13   2    3.40    4.10 
  17 -14   0    7.50    3.60 
  17 -14   1    9.70    4.10 
  17 -14   2   -0.50    4.10 
  17 -15   0   -0.10    3.50 
  18  14  -2    0.60    6.40 
  18  14  -1  -11.80    5.50 
 -18 -14   0    2.10    5.00 
 -18 -14  -1   -0.40    4.60 
  18  13  -3   -1.80    5.50 
  18  13  -2   -5.20    5.20 
  18  13  -1  -12.40    4.90 
 -18 -13   0   -1.00    3.90 
 -18 -13  -1   -2.70    4.30 
 -18 -13  -2   20.50    5.70 
  18  12  -4   -4.30    5.00 
  18  12  -3   -3.30    4.70 
  18  12  -2    3.30    5.80 
  18  12  -1   -9.90    4.80 
 -18 -12   0   -2.70    3.80 
 -18 -12  -1    4.10    4.40 
 -18 -12  -2   -6.10    3.90 
 -18 -12  -3   21.10    5.80 
  18  11  -4   -6.80    5.20 
  18  11  -3   -2.30    4.70 
  18  11  -2    9.00    5.80 
  18  11  -1   -6.10    4.00 
 -18 -11   0   14.80    4.30 
 -18 -11  -1   -3.50    3.60 
 -18 -11  -2    3.40    4.70 
 -18 -11  -3   -4.40    4.50 
  18  10  -5   -3.50    4.40 
  18  10  -4   -3.30    4.30 
  18  10  -3    1.10    4.40 
  18  10  -2   -3.80    4.50 
  18  10  -1   -5.20    4.40 
 -18 -10   0   14.90    4.20 
 -18 -10  -1   -3.90    3.40 
 -18 -10  -2   -6.00    3.40 
 -18 -10  -3   -2.60    3.80 
 -18 -10  -4   70.19    7.80 
  18   9  -5   -4.30    4.10 
  18   9  -4   -4.30    4.30 
  18   9  -3   -1.30    4.30 
  18   9  -2   22.60    5.50 
  18   9  -1    5.40    3.20 
  18   9  -1   -3.30    4.80 
 -18  -9   0   -1.40    3.10 
  18   9   0    2.20    2.80 
 -18  -9  -1    7.70    3.70 
 -18  -9  -2   15.40    4.50 
 -18  -9  -3    0.50    3.80 
 -18  -9  -4   -2.00    4.10 
  18   8  -5    5.90    4.30 
  18   8  -4   10.80    4.60 
  18   8  -3    6.40    4.50 
  18   8  -2    0.00    3.60 
  18   8  -2    3.20    2.80 
  18   8  -1  116.19    7.20 
 -18  -8   0   11.60    3.50 
  18   8   0   16.20    3.50 
 -18  -8  -1   -0.20    3.10 
 -18  -8  -2    6.60    4.10 
 -18  -8  -3   19.50    5.00 
 -18  -8  -4   -0.20    4.30 
 -18  -8  -5    7.10    5.80 
  18   7  -6   -0.90    3.80 
  18   7  -5   -4.30    3.80 
  18   7  -4    0.00    3.30 
  18   7  -3   12.80    4.30 
  18   7  -3    2.90    3.60 
  18   7  -2   36.80    5.30 
  18   7  -2   43.20    4.70 
  18   7  -1    5.60    3.00 
 -18  -7   0   -0.80    2.70 
  18   7   0    2.40    2.80 
 -18  -7  -1    0.10    2.90 
  18   7   1    2.40    2.80 
 -18  -7  -2   15.80    4.10 
 -18  -7  -3    4.50    3.60 
 -18  -7  -4   -2.10    3.50 
 -18  -7  -5   -3.80    4.10 
  18   6  -6   -2.40    3.30 
  18   6  -5   -2.80    3.10 
  18   6  -4    1.90    3.40 
  18   6  -3    0.80    3.70 
  18   6  -3   -3.40    3.20 
  18   6  -2    6.70    3.30 
  18   6  -2    4.80    3.50 
  18   6  -1   10.30    3.30 
 -18  -6   0    9.20    3.30 
  18   6   0   11.30    3.40 
 -18  -6  -1  176.48    7.50 
  18   6   1  185.88    8.30 
 -18  -6  -2   27.10    4.40 
 -18  -6  -3   24.20    4.50 
 -18  -6  -4   -0.80    3.50 
 -18  -6  -5   22.50    5.50 
  18   5  -6   -2.20    3.60 
  18   5  -5    1.50    3.10 
  18   5  -4   -4.30    3.10 
  18   5  -4   -1.80    4.00 
  18   5  -3   -1.00    3.90 
  18   5  -3    2.00    2.90 
  18   5  -2   10.70    3.50 
  18   5  -2    6.30    3.30 
  18   5  -1   19.30    4.00 
 -18  -5   0   49.00    4.70 
  18   5   0   52.59    5.30 
 -18  -5  -1   32.70    4.20 
  18   5   1   21.50    3.90 
 -18  -5  -2   81.29    5.70 
 -18  -5  -3   44.60    5.20 
 -18  -5  -4    0.10    3.50 
 -18  -5  -5    2.30    3.90 
  18   4  -6    2.60    3.50 
  18   4  -5   27.10    5.30 
  18   4  -5   32.60    5.40 
  18   4  -4   26.10    4.40 
  18   4  -4   24.80    4.80 
  18   4  -3   -1.60    2.60 
  18   4  -3    1.60    3.50 
  18   4  -2  107.79    7.00 
  18   4  -1   56.59    5.60 
 -18  -4   0   73.89    5.00 
  18   4   0   77.19    5.90 
 -18  -4  -1   24.70    3.60 
  18   4   1   32.60    4.40 
 -18  -4  -2   42.10    4.70 
  18   4   2   37.20    4.70 
 -18  -4  -3    0.50    2.90 
 -18  -4  -4    4.00    2.80 
 -18  -4  -5    6.30    3.90 
  18   3  -6    1.20    3.00 
  18   3  -6   -5.30    4.20 
  18   3  -5   -1.60    4.10 
  18   3  -5    4.20    3.30 
  18   3  -4    3.40    3.00 
  18   3  -4    4.60    4.00 
  18   3  -3   80.99    6.90 
  18   3  -2    0.40    3.20 
  18   3  -1   92.69    6.40 
 -18  -3   0   26.30    3.40 
  18   3   0   23.60    3.80 
 -18  -3  -1   13.30    3.00 
  18   3   1   10.40    3.20 
 -18  -3  -2   -3.50    2.10 
  18   3   2    0.20    2.50 
 -18  -3  -3    0.70    2.70 
 -18  -3  -4   -0.90    3.00 
 -18  -3  -5    0.80    3.50 
 -18  -3  -6   -0.90    3.90 
  18   2  -6   16.00    5.00 
  18   2  -6   20.70    4.60 
  18   2  -5   -0.90    3.90 
  18   2  -5    2.10    3.00 
  18   2  -4   22.60    5.20 
  18   2  -4   14.30    3.40 
  18   2  -3    8.40    3.90 
  18   2  -3   10.50    2.90 
  18   2  -2    0.40    3.30 
  18   2  -1   79.09    6.20 
 -18  -2   0   85.09    4.60 
  18   2   0   87.29    6.20 
 -18  -2  -1   37.60    4.10 
  18   2   1   35.00    4.40 
 -18  -2  -2   38.10    4.20 
  18   2   2   31.40    4.30 
 -18  -2  -3   29.10    4.20 
 -18  -2  -4   41.40    5.20 
 -18  -2  -5    1.50    3.30 
 -18  -2  -6    2.00    3.70 
  18   1  -6    9.00    3.00 
  18   1  -6   -7.10    4.10 
  18   1  -5    8.90    3.00 
  18   1  -5    5.70    4.30 
  18   1  -4   -6.10    3.50 
  18   1  -4    1.70    2.30 
  18   1  -3   32.70    4.90 
  18   1  -3   33.40    4.20 
  18   1  -2   67.49    6.50 
  18   1  -1   76.79    6.30 
 -18  -1   0   30.00    3.50 
  18   1   0   30.30    4.20 
 -18  -1  -1    9.20    2.60 
  18   1   1   11.60    3.30 
 -18  -1  -2   23.40    3.60 
  18   1   2   25.00    4.00 
 -18  -1  -3   88.79    5.80 
 -18  -1  -4    6.50    3.30 
 -18  -1  -5   -1.10    3.00 
 -18  -1  -6   15.40    4.50 
  18   0  -6    9.60    3.00 
  18   0  -6   -4.10    4.10 
  18   0  -5    8.30    2.60 
  18   0  -5   -0.70    4.10 
  18   0  -4   17.90    3.30 
  18   0  -4   10.30    4.30 
  18   0  -3    4.00    3.60 
  18   0  -3    2.10    2.00 
  18   0  -2   19.40    3.80 
  18   0  -1   -1.70    3.10 
 -18   0   0    7.00    2.20 
  18   0   0    9.50    3.20 
 -18   0  -1    0.90    1.90 
  18   0   1   -1.40    2.60 
 -18   0  -2   43.20    4.20 
  18   0   2   33.70    4.40 
 -18   0  -3    3.30    2.50 
  18   0   3   -1.20    2.60 
 -18   0  -4    6.10    2.50 
 -18   0  -5    4.30    3.20 
 -18   0  -6    5.30    3.60 
  18  -1  -6   -6.10    4.20 
  18  -1  -5    5.30    4.40 
  18  -1  -4    3.00    4.00 
  18  -1  -3   31.40    5.10 
  18  -1  -2   72.19    6.60 
  18  -1  -1   69.69    6.30 
 -18   1   0   24.60    3.20 
  18  -1   0   28.40    4.20 
  18  -1   1    8.70    2.80 
  18  -1   1    6.00    2.90 
  18  -1   2   21.80    3.90 
  18  -1   2   21.20    3.80 
 -18   1  -3   90.29    5.90 
  18  -1   3   89.09    6.40 
  18  -1   3   96.89    6.70 
 -18   1  -4    5.80    3.00 
 -18   1  -5    5.00    3.00 
 -18   1  -6   17.30    4.50 
  18  -2  -6    8.80    4.90 
  18  -2  -5   -5.70    3.80 
  18  -2  -4    8.90    4.30 
  18  -2  -3   11.60    3.70 
  18  -2  -2    4.40    3.70 
  18  -2  -1   70.79    6.50 
  18  -2   0   82.39    4.70 
  18  -2   0   81.99    6.30 
  18  -2   1   32.10    4.40 
  18  -2   1   34.10    4.10 
  18  -2   2   40.40    4.90 
  18  -2   2   32.20    4.20 
  18  -2   3   34.70    4.90 
  18  -2   3   27.10    4.40 
  18  -2   4   34.00    5.10 
 -18   2  -5    4.20    2.80 
 -18   2  -6    4.90    3.20 
  18  -3  -6   -7.80    4.30 
  18  -3  -5   -1.30    4.30 
  18  -3  -4    6.00    4.40 
  18  -3  -3   84.39    6.60 
  18  -3  -2   -1.90    3.50 
  18  -3  -1   90.19    7.00 
  18  -3   0   19.50    4.00 
  18  -3   0   20.70    3.20 
  18  -3   1   11.00    3.40 
  18  -3   1    8.70    3.00 
  18  -3   2   -0.20    3.10 
  18  -3   2    0.90    2.70 
  18  -3   3    0.90    2.60 
  18  -3   3    2.40    3.30 
  18  -3   4   -0.90    3.30 
  18  -3   5   -0.30    3.50 
 -18   3  -6    3.30    3.00 
  18  -4  -6   -1.10    4.70 
  18  -4  -5   25.60    5.50 
  18  -4  -4   22.00    5.20 
  18  -4  -3    3.80    4.10 
  18  -4  -2  110.79    7.80 
  18  -4  -1   43.20    5.20 
  18  -4   0   75.09    6.50 
  18  -4   0   79.09    5.20 
  18  -4   1   23.10    4.00 
  18  -4   1   30.90    4.00 
  18  -4   2   48.50    5.00 
  18  -4   2   37.60    4.70 
  18  -4   3    1.80    3.20 
  18  -4   3   -1.30    2.40 
  18  -4   4   -1.10    3.30 
  18  -4   5    3.60    4.00 
  18  -5  -6   -9.80    4.50 
  18  -5  -5   -0.90    4.50 
  18  -5  -4   -2.90    4.20 
  18  -5  -3   -5.30    3.70 
  18  -5  -2    6.50    4.20 
  18  -5  -1    8.50    4.00 
  18  -5   0   50.49    4.30 
  18  -5   0   46.80    5.30 
  18  -5   1   24.80    3.90 
  18  -5   1   27.80    4.20 
  18  -5   2   91.89    6.10 
  18  -5   2   79.99    6.00 
  18  -5   3   53.79    5.40 
  18  -5   3   49.50    5.50 
  18  -5   4    0.20    3.30 
  18  -5   5    2.70    4.00 
  18  -6  -6   -5.70    4.70 
  18  -6  -5   -1.60    4.50 
  18  -6  -4   -2.50    4.40 
  18  -6  -3    3.30    4.30 
  18  -6  -2    8.80    4.40 
  18  -6  -1    7.20    4.00 
  18  -6   0   16.70    4.10 
  18  -6   0   16.30    3.30 
  18  -6   1  187.28    8.20 
  18  -6   1  182.58    7.80 
  18  -6   2   23.90    4.20 
  18  -6   2   24.80    3.90 
  18  -6   3   14.20    3.30 
  18  -6   3   13.90    4.20 
  18  -6   4   -1.30    3.30 
  18  -6   5   22.60    5.00 
  18  -7  -6    2.10    5.80 
  18  -7  -5   -6.50    4.70 
  18  -7  -4    2.90    4.60 
  18  -7  -3   14.30    4.90 
  18  -7  -2   48.30    6.10 
  18  -7  -1    2.20    3.80 
  18  -7   0    4.10    3.60 
  18  -7   0    7.60    3.10 
  18  -7   1   -0.50    2.60 
  18  -7   1   -3.20    2.50 
  18  -7   2   16.90    3.80 
  18  -7   2   13.00    4.10 
  18  -7   3    6.20    2.70 
  18  -7   3    2.50    3.50 
  18  -7   4    2.00    3.60 
  18  -7   5    7.00    4.30 
  18  -8  -5   -3.60    5.00 
  18  -8  -4    1.90    5.00 
  18  -8  -3    2.30    4.80 
  18  -8  -2    2.20    4.50 
  18  -8  -1  110.89    8.00 
  18  -8   0   11.30    3.20 
  18  -8   0   14.40    4.10 
  18  -8   1    1.60    3.30 
  18  -8   1    0.60    2.80 
  18  -8   2    5.80    2.80 
  18  -8   2    7.10    3.50 
  18  -8   3   18.80    4.40 
  18  -8   4    6.00    4.10 
  18  -8   5    6.90    4.90 
  18  -9  -5   -5.70    5.10 
  18  -9  -4   -1.60    5.00 
  18  -9  -3   -5.10    4.60 
  18  -9  -2   28.00    5.80 
  18  -9  -1    0.10    4.00 
  18  -9   0    5.00    3.70 
  18  -9   0    0.00    2.70 
  18  -9   1    7.60    3.30 
  18  -9   1   11.20    3.40 
  18  -9   2   18.40    4.20 
  18  -9   3    3.30    3.70 
  18  -9   4    3.10    3.80 
  18 -10  -5  -12.30    5.10 
  18 -10  -4    1.10    5.40 
  18 -10  -3    7.00    5.40 
  18 -10  -2   -6.20    4.40 
  18 -10  -1   -2.80    4.00 
  18 -10   0   24.10    4.60 
  18 -10   0   18.60    3.80 
  18 -10   1   -1.70    2.70 
  18 -10   2    4.60    3.40 
  18 -10   3    2.00    3.60 
  18 -10   4   83.79    7.50 
  18 -11  -4  -11.50    5.80 
  18 -11  -3  -11.90    5.20 
  18 -11  -2   15.70    5.40 
  18 -11  -1   -1.10    4.00 
  18 -11   0   17.50    3.90 
  18 -11   1    2.10    3.20 
  18 -11   2    2.00    3.30 
  18 -11   3    5.30    3.80 
  18 -12  -4  -12.50    5.20 
  18 -12  -3   -8.50    5.00 
  18 -12  -2   -2.90    4.70 
  18 -12   0    2.30    3.60 
  18 -12   1   10.20    3.70 
  18 -12   2    2.50    3.50 
  18 -12   3   26.50    5.20 
  18 -13  -3   -8.50    5.20 
  18 -13   0    0.90    3.30 
  18 -13   1    5.20    3.70 
  18 -13   2   18.90    4.70 
  18 -14   0    2.20    3.40 
  18 -14   1    3.10    3.80 
  19  13  -2   -8.00    5.00 
 -19 -13  -1   -8.00    3.90 
  19  12  -3   -2.10    5.10 
  19  12  -2   -4.10    5.60 
 -19 -12  -1   -4.50    3.90 
 -19 -12  -2    2.50    4.60 
  19  11  -4  -12.00    5.00 
  19  11  -3   -7.20    4.30 
  19  11  -2    0.50    5.40 
 -19 -11  -1    4.50    4.30 
 -19 -11  -2   13.10    4.90 
 -19 -11  -3    1.20    4.50 
  19  10  -4   -4.60    5.00 
  19  10  -3    3.00    4.80 
  19  10  -2    2.20    4.50 
 -19 -10   0    3.10    4.40 
 -19 -10  -1    9.60    4.30 
 -19 -10  -2    0.60    3.90 
 -19 -10  -3    0.90    4.30 
  19   9  -5   -3.70    4.20 
  19   9  -4   -4.80    4.20 
  19   9  -3   -1.20    4.70 
  19   9  -2   -1.50    4.30 
  19   9  -1   10.20    3.60 
 -19  -9   0   -2.70    3.70 
  19   9   0    5.00    3.30 
 -19  -9  -1   -4.40    3.70 
 -19  -9  -2   51.39    6.10 
 -19  -9  -3   18.50    4.90 
 -19  -9  -4    7.60    4.70 
  19   8  -5   -4.60    4.30 
  19   8  -4   11.40    5.10 
  19   8  -3   -4.10    3.60 
  19   8  -2    4.40    5.30 
  19   8  -2    5.00    3.50 
  19   8  -1    3.50    3.00 
 -19  -8   0    1.40    3.20 
  19   8   0    0.40    3.10 
 -19  -8  -1   24.50    4.60 
 -19  -8  -2   -2.70    3.80 
 -19  -8  -3   28.10    5.50 
 -19  -8  -4   31.90    6.20 
  19   7  -5   -1.70    3.70 
  19   7  -4   -2.40    3.90 
  19   7  -3   10.50    6.70 
  19   7  -3    1.60    4.00 
  19   7  -2    6.90    3.70 
  19   7  -1   57.49    5.80 
 -19  -7   0    3.00    3.00 
  19   7   0    6.80    3.20 
 -19  -7  -1   17.70    4.00 
  19   7   1   16.80    3.90 
 -19  -7  -2   47.20    5.60 
 -19  -7  -3   53.79    6.20 
 -19  -7  -4   18.10    5.00 
  19   6  -5    1.10    3.50 
  19   6  -4    1.00    3.70 
  19   6  -3    1.60    3.80 
  19   6  -3   -1.90    3.40 
  19   6  -2    3.80    3.30 
  19   6  -1   75.69    6.10 
 -19  -6   0   -3.90    2.80 
  19   6   0    0.40    2.80 
 -19  -6  -1    4.80    3.10 
  19   6   1    2.60    3.00 
 -19  -6  -2   11.60    3.80 
 -19  -6  -3    4.40    3.80 
 -19  -6  -4    0.90    3.80 
 -19  -6  -5   38.50    6.60 
  19   5  -6   -3.10    3.20 
  19   5  -5   -4.60    3.40 
  19   5  -4   -1.60    3.40 
  19   5  -4    1.00    3.80 
  19   5  -3   15.50    3.80 
  19   5  -3   25.50    4.60 
  19   5  -2    4.00    3.70 
  19   5  -1   17.20    4.10 
 -19  -5   0  111.39    5.90 
  19   5   0  123.99    7.20 
 -19  -5  -1   15.60    3.80 
  19   5   1   15.80    3.70 
 -19  -5  -2   56.09    5.40 
 -19  -5  -3    0.10    3.20 
 -19  -5  -4    8.20    4.10 
 -19  -5  -5   -5.40    3.70 
  19   4  -6    2.30    3.70 
  19   4  -5   -1.40    4.10 
  19   4  -5   -1.30    3.30 
  19   4  -4   14.40    4.50 
  19   4  -4    8.40    3.50 
  19   4  -3   -3.00    2.80 
  19   4  -3   -3.10    3.30 
  19   4  -2   12.40    3.90 
  19   4  -1    5.70    3.20 
 -19  -4   0   21.70    3.60 
  19   4   0   20.10    3.90 
 -19  -4  -1    2.40    2.40 
  19   4   1    2.80    2.90 
 -19  -4  -2   -0.10    2.60 
  19   4   2    2.60    2.90 
 -19  -4  -3   33.80    4.90 
 -19  -4  -4   12.90    4.30 
 -19  -4  -5   -0.90    3.90 
  19   3  -6   -5.40    4.40 
  19   3  -6    5.50    3.60 
  19   3  -5   -2.40    4.10 
  19   3  -5    0.30    3.20 
  19   3  -4    4.00    4.20 
  19   3  -4    2.90    2.80 
  19   3  -3   -1.70    3.60 
  19   3  -2   28.00    4.60 
  19   3  -1   -0.70    2.90 
 -19  -3   0   77.89    4.70 
  19   3   0   82.69    6.20 
 -19  -3  -1   43.90    4.50 
  19   3   1   40.50    4.80 
 -19  -3  -2    0.30    2.70 
  19   3   2    1.70    2.70 
 -19  -3  -3    2.40    3.00 
 -19  -3  -4    0.80    3.20 
 -19  -3  -5   39.80    6.10 
  19   2  -6    5.40    3.70 
  19   2  -6   -6.10    4.30 
  19   2  -5    1.90    4.40 
  19   2  -5    7.10    3.60 
  19   2  -4    2.30    2.80 
  19   2  -4   -2.30    4.40 
  19   2  -3   46.40    5.70 
  19   2  -2   44.10    5.20 
  19   2  -1    1.70    2.90 
 -19  -2   0    2.00    2.40 
  19   2   0    4.60    3.10 
 -19  -2  -1   31.60    4.00 
  19   2   1   31.40    4.30 
 -19  -2  -2    5.60    2.60 
  19   2   2    1.60    2.80 
 -19  -2  -3   37.90    4.80 
 -19  -2  -4    0.90    2.90 
 -19  -2  -5    2.20    3.40 
  19   1  -6   -5.70    4.40 
  19   1  -6    7.50    2.90 
  19   1  -5    6.90    4.70 
  19   1  -5   12.10    3.60 
  19   1  -4    4.40    2.90 
  19   1  -4    0.30    3.90 
  19   1  -3   -0.90    3.60 
  19   1  -2   20.30    4.40 
  19   1  -1   25.10    4.30 
 -19  -1   0   42.50    3.60 
  19   1   0   36.90    4.70 
 -19  -1  -1   15.70    3.20 
  19   1   1   10.10    3.30 
 -19  -1  -2    2.40    2.30 
  19   1   2    0.50    2.70 
 -19  -1  -3    6.70    3.10 
 -19  -1  -4    3.80    3.10 
 -19  -1  -5    9.30    4.00 
  19   0  -6   11.00    3.00 
  19   0  -6   -4.30    5.10 
  19   0  -5    2.70    4.40 
  19   0  -5    4.50    2.50 
  19   0  -4   58.19    5.50 
  19   0  -4   37.30    6.10 
  19   0  -3   -1.90    3.60 
  19   0  -2    9.30    4.00 
  19   0  -1   -2.20    3.00 
 -19   0   0   97.19    4.80 
  19   0   0   97.19    6.50 
 -19   0  -1    0.20    2.00 
  19   0   1   -1.60    2.70 
 -19   0  -2    3.30    2.50 
  19   0   2    0.10    2.70 
 -19   0  -3    0.80    2.40 
  19   0   3   -0.90    2.90 
 -19   0  -4   75.09    6.00 
 -19   0  -5    3.80    3.40 
  19  -1  -6   -1.70    4.60 
  19  -1  -5    8.70    4.80 
  19  -1  -4    7.40    2.50 
  19  -1  -4    2.30    4.30 
  19  -1  -3    1.20    3.90 
  19  -1  -2   17.20    4.30 
  19  -1  -1   21.70    3.80 
 -19   1   0   46.30    3.90 
  19  -1   0   35.50    4.60 
 -19   1  -1    9.60    2.70 
  19  -1   1   12.70    3.50 
 -19   1  -2    1.90    2.20 
  19  -1   2    3.70    3.00 
 -19   1  -3    7.00    2.80 
  19  -1   3    9.30    3.50 
 -19   1  -4    4.50    2.80 
 -19   1  -5   12.00    3.60 
  19  -2  -6   -4.30    5.20 
  19  -2  -5    4.40    4.70 
  19  -2  -4   -0.80    4.10 
  19  -2  -3   40.20    5.50 
  19  -2  -2   42.50    5.40 
  19  -2  -1   -0.20    3.40 
  19  -2   0    1.20    2.90 
  19  -2   0    0.10    2.30 
  19  -2   1   30.80    4.40 
  19  -2   1   29.90    4.20 
  19  -2   2    0.20    2.90 
  19  -2   2    7.80    3.20 
  19  -2   3   37.00    5.10 
  19  -2   3   41.20    5.10 
  19  -2   4    1.90    3.80 
 -19   2  -5    4.60    3.00 
  19  -3  -6   -2.00    4.90 
  19  -3  -5   -0.90    4.50 
  19  -3  -4    4.40    4.30 
  19  -3  -3   -3.60    3.80 
  19  -3  -2   26.90    5.00 
  19  -3  -1   -4.50    3.30 
  19  -3   0   89.69    6.80 
  19  -3   0   81.39    5.30 
  19  -3   1   48.60    4.80 
  19  -3   1   34.20    4.60 
  19  -3   2    1.90    3.20 
  19  -3   2    1.30    3.10 
  19  -3   3    2.10    2.90 
  19  -3   3    3.70    3.50 
  19  -3   4    3.20    3.80 
  19  -3   5   22.40    5.30 
  19  -4  -6   -2.40    4.90 
  19  -4  -5   -6.00    4.50 
  19  -4  -4   18.50    5.00 
  19  -4  -3   -2.60    4.10 
  19  -4  -2   14.50    4.70 
  19  -4  -1    5.40    4.00 
  19  -4   0   17.80    4.10 
  19  -4   0   20.50    3.30 
  19  -4   1   -1.20    2.50 
  19  -4   1    0.30    3.30 
  19  -4   2    2.30    3.00 
  19  -4   2    0.80    3.50 
  19  -4   3   33.80    4.70 
  19  -4   3   31.20    5.00 
  19  -4   4   12.50    4.30 
  19  -4   5    2.70    4.10 
  19  -5  -6   -7.10    4.80 
  19  -5  -5   -4.10    4.60 
  19  -5  -4   -1.20    4.30 
  19  -5  -3   23.20    5.40 
  19  -5  -2   -1.50    4.00 
  19  -5  -1   19.50    4.60 
  19  -5   0  125.09    6.30 
  19  -5   0  120.19    7.80 
  19  -5   1   15.50    3.80 
  19  -5   1   12.20    3.40 
  19  -5   2   73.69    6.20 
  19  -5   2   63.39    5.70 
  19  -5   3    0.00    3.30 
  19  -5   3    0.90    2.60 
  19  -5   4    1.40    3.80 
  19  -5   5    0.10    3.90 
  19  -6  -5   -5.30    4.80 
  19  -6  -4    3.50    4.80 
  19  -6  -3   -3.20    4.20 
  19  -6  -2   -1.90    4.10 
  19  -6  -1   73.69    7.30 
  19  -6   0   -1.50    2.40 
  19  -6   0   -1.20    3.50 
  19  -6   1    4.70    3.00 
  19  -6   1    1.80    3.20 
  19  -6   2   14.40    3.90 
  19  -6   2   12.40    3.50 
  19  -6   3    5.70    3.60 
  19  -6   3    0.20    2.60 
  19  -6   4    7.60    4.00 
  19  -6   5   26.30    5.60 
  19  -7  -5    0.60    5.20 
  19  -7  -4    1.00    5.00 
  19  -7  -3   -1.50    4.70 
  19  -7  -2    3.00    4.50 
  19  -7  -1   54.79    6.20 
  19  -7   0    3.30    3.80 
  19  -7   0    7.70    3.30 
  19  -7   1   16.40    3.90 
  19  -7   1   17.00    3.80 
  19  -7   2   47.40    5.00 
  19  -7   2   50.09    5.80 
  19  -7   3   56.19    6.20 
  19  -7   3   55.29    5.40 
  19  -7   4   14.00    4.60 
  19  -8  -5  -11.90    5.00 
  19  -8  -4   13.10    5.80 
  19  -8  -3   -3.30    4.70 
  19  -8  -2    5.50    4.80 
  19  -8  -1   -0.10    4.20 
  19  -8   0   -0.90    4.00 
  19  -8   0    3.40    2.80 
  19  -8   1   33.90    5.00 
  19  -8   1   32.10    4.60 
  19  -8   2    1.30    2.60 
  19  -8   2    1.90    3.30 
  19  -8   3   28.60    5.10 
  19  -8   4   29.00    5.50 
  19  -9  -5   -9.30    5.40 
  19  -9  -4   -3.70    5.20 
  19  -9  -3   -1.20    5.00 
  19  -9  -2   -4.30    4.60 
  19  -9  -1    7.90    4.50 
  19  -9   0    3.80    3.00 
  19  -9   0    3.70    3.90 
  19  -9   1    3.60    3.50 
  19  -9   1    1.20    2.90 
  19  -9   2   42.00    5.50 
  19  -9   3   22.50    4.90 
  19  -9   4   15.90    4.80 
  19 -10  -4  -10.00    5.20 
  19 -10  -3    3.00    5.50 
  19 -10  -2    8.30    5.30 
  19 -10  -1   -5.20    4.60 
  19 -10   0    1.30    2.90 
  19 -10   0    7.50    4.00 
  19 -10   1   22.50    4.30 
  19 -10   2    1.10    3.30 
  19 -10   3   11.50    4.40 
  19 -11  -4   -4.80    5.40 
  19 -11  -3  -15.90    5.50 
  19 -11  -2    1.50    5.10 
  19 -11  -1   11.40    5.00 
  19 -11   0    4.40    3.20 
  19 -11   1   15.10    4.40 
  19 -11   2   16.50    4.50 
  19 -11   3    6.20    4.10 
  19 -12  -3   -9.90    5.30 
  19 -12  -2   -5.80    4.90 
  19 -12   0   13.20    4.10 
  19 -12   1    1.00    3.50 
  19 -12   2   12.20    4.70 
  19 -13   0    1.20    4.00 
  19 -13   1    3.00    3.70 
  19 -14   0    2.40    5.50 
 -20 -13  -1   -1.30    4.60 
 -20 -12  -1  -11.40    4.40 
 -20 -12  -2    0.90    4.70 
  20  11  -3   -3.30    5.50 
 -20 -11  -1   10.70    4.70 
 -20 -11  -2    1.00    4.50 
  20  10  -4   -1.20    5.40 
  20  10  -3   -8.00    4.80 
 -20 -10  -1    8.60    4.40 
 -20 -10  -2    1.00    4.10 
 -20 -10  -3    2.00    4.30 
  20   9  -4   -5.20    4.80 
  20   9  -3   -5.50    4.00 
  20   9  -1    7.30    3.50 
  20   9   0   16.50    4.10 
 -20  -9  -1    1.30    4.10 
 -20  -9  -2    0.90    3.80 
 -20  -9  -3   12.30    4.70 
  20   8  -5   -4.00    4.10 
  20   8  -4   11.20    5.00 
  20   8  -3   -6.60    4.00 
  20   8  -2    2.20    3.80 
  20   8  -1    1.50    3.40 
  20   8   0   17.10    3.90 
 -20  -8  -1    1.70    3.50 
 -20  -8  -2    5.50    3.80 
 -20  -8  -3    5.70    4.40 
 -20  -8  -4   11.50    5.10 
  20   7  -5   -7.20    3.90 
  20   7  -4   -3.30    3.60 
  20   7  -2   -1.00    3.40 
  20   7  -1    0.50    3.40 
  20   7   0   15.40    3.90 
 -20  -7  -1    1.00    3.10 
  20   7   1    4.90    3.30 
 -20  -7  -2   22.00    4.60 
 -20  -7  -3   -7.90    3.10 
 -20  -7  -4   -4.70    3.80 
  20   6  -5    1.00    3.80 
  20   6  -4   -0.60    3.90 
  20   6  -3    2.70    3.40 
  20   6  -2    4.80    3.30 
  20   6  -1    5.00    3.30 
  20   6   0    3.70    3.20 
 -20  -6  -1   22.10    4.20 
  20   6   1   25.20    4.40 
 -20  -6  -2    3.90    3.40 
 -20  -6  -3   14.20    4.70 
 -20  -6  -4   25.00    5.40 
  20   5  -5   -0.10    3.40 
  20   5  -4   -1.20    4.30 
  20   5  -4   -6.20    3.30 
  20   5  -3    8.70    4.10 
  20   5  -2   11.80    3.90 
  20   5  -1   66.69    6.10 
  20   5   0    2.10    3.00 
 -20  -5  -1   39.00    4.70 
  20   5   1   41.00    5.10 
 -20  -5  -2   25.90    4.70 
 -20  -5  -3   22.00    4.60 
 -20  -5  -4   17.40    4.80 
 -20  -5  -5    3.00    4.40 
  20   4  -6   -4.80    3.40 
  20   4  -5   -4.70    3.20 
  20   4  -5   -0.50    4.20 
  20   4  -4   -1.30    3.30 
  20   4  -4    4.80    4.70 
  20   4  -3   -0.90    4.00 
  20   4  -2    0.50    3.40 
  20   4  -1   -0.40    2.90 
  20   4   0   36.00    4.70 
 -20  -4  -1    8.50    3.30 
  20   4   1    8.90    3.40 
 -20  -4  -2    4.80    3.20 
  20   4   2    4.80    3.30 
 -20  -4  -3   34.40    5.00 
 -20  -4  -4   -5.60    3.10 
 -20  -4  -5   19.60    5.10 
  20   3  -6   -4.00    4.70 
  20   3  -6    5.00    3.60 
  20   3  -5    0.80    3.40 
  20   3  -5   -2.00    4.40 
  20   3  -4   -0.20    2.60 
  20   3  -4   -4.50    3.80 
  20   3  -3   19.30    4.60 
  20   3  -2   70.49    6.80 
  20   3  -1    4.10    3.20 
  20   3   0    7.30    3.20 
 -20  -3  -1   12.20    3.10 
  20   3   1    8.40    3.30 
 -20  -3  -2    5.20    3.00 
  20   3   2    8.50    3.50 
 -20  -3  -3   21.20    4.20 
 -20  -3  -4    5.30    3.70 
 -20  -3  -5   18.80    5.00 
  20   2  -6    7.90    3.80 
  20   2  -6   -2.90    4.80 
  20   2  -5    1.00    4.60 
  20   2  -5    3.50    3.20 
  20   2  -4   -1.80    4.00 
  20   2  -3    4.20    4.00 
  20   2  -2    2.10    3.40 
  20   2  -1  119.89    7.30 
  20   2   0   32.40    4.70 
 -20  -2  -1    5.00    2.60 
  20   2   1    6.90    3.20 
 -20  -2  -2    9.50    3.10 
  20   2   2    8.40    3.30 
 -20  -2  -3   28.90    4.50 
 -20  -2  -4   25.20    4.70 
 -20  -2  -5   14.20    4.50 
  20   1  -6   -2.10    4.80 
  20   1  -6    7.80    3.20 
  20   1  -5    7.10    3.30 
  20   1  -5    5.80    4.90 
  20   1  -4   -3.00    4.10 
  20   1  -3   22.80    4.90 
  20   1  -2   29.50    4.90 
  20   1  -1    2.60    3.30 
  20   1   0    6.70    3.30 
 -20  -1  -1   23.10    3.40 
  20   1   1   21.00    3.90 
 -20  -1  -2   89.19    5.80 
  20   1   2   86.59    6.70 
 -20  -1  -3    2.60    2.80 
 -20  -1  -4    4.20    3.20 
 -20  -1  -5    8.40    4.00 
  20   0  -6   26.80    4.40 
  20   0  -6    3.40    5.10 
  20   0  -5    8.70    2.80 
  20   0  -5   -5.70    4.10 
  20   0  -4   -2.60    3.90 
  20   0  -3    6.20    4.10 
  20   0  -2   18.60    4.50 
  20   0  -1    0.00    3.30 
  20   0   0   96.99    6.80 
 -20   0  -1    1.10    2.00 
  20   0   1   -2.60    2.70 
 -20   0  -2   12.90    3.10 
  20   0   2   13.60    3.70 
 -20   0  -3    1.10    2.50 
  20   0   3    1.20    3.00 
 -20   0  -4   49.20    5.70 
 -20   0  -5    7.40    3.50 
  20  -1  -6   14.10    3.20 
  20  -1  -6   -4.10    4.60 
  20  -1  -5    1.70    4.60 
  20  -1  -4    4.60    4.50 
  20  -1  -3   23.80    5.00 
  20  -1  -2   26.00    5.00 
  20  -1  -1    4.10    3.50 
  20  -1   0    6.00    3.20 
 -20   1  -1   20.30    3.20 
  20  -1   1   21.40    4.10 
 -20   1  -2   87.29    5.60 
  20  -1   2   94.19    6.90 
 -20   1  -3    1.40    2.50 
  20  -1   3    0.20    3.00 
 -20   1  -4    7.20    3.00 
 -20   1  -5    8.10    3.40 
  20  -2  -6   -1.50    4.90 
  20  -2  -5   -3.70    4.40 
  20  -2  -4   -1.00    4.40 
  20  -2  -3   -1.00    4.00 
  20  -2  -2    2.80    3.80 
  20  -2  -1  116.09    7.70 
  20  -2   0   28.60    4.00 
  20  -2   0   26.00    4.40 
  20  -2   1    4.80    3.20 
  20  -2   1    4.80    3.10 
  20  -2   2    7.10    3.30 
  20  -2   2    5.00    3.40 
  20  -2   3   26.20    4.80 
  20  -2   3   26.90    4.60 
 -20   2  -4   27.80    4.40 
 -20   2  -5   14.10    3.90 
  20  -3  -6    1.20    5.30 
  20  -3  -5   -5.90    4.20 
  20  -3  -4   -3.50    4.30 
  20  -3  -3   13.50    4.80 
  20  -3  -2   57.69    6.30 
  20  -3  -1    2.40    3.80 
  20  -3   0    7.20    3.30 
  20  -3   0    5.30    3.40 
  20  -3   1    6.70    3.40 
  20  -3   1   12.70    3.80 
  20  -3   2    2.60    3.10 
  20  -3   2    8.80    3.50 
  20  -3   3   20.20    4.50 
  20  -3   3   26.70    4.50 
  20  -3   4    5.70    4.10 
  20  -3   5    6.60    4.60 
  20  -4  -5   -3.80    4.70 
  20  -4  -4   -3.60    4.50 
  20  -4  -3    1.50    4.60 
  20  -4  -2    2.00    4.40 
  20  -4  -1    0.80    3.70 
  20  -4   0   38.70    5.10 
  20  -4   0   43.90    4.80 
  20  -4   1    6.90    3.10 
  20  -4   1    5.00    3.50 
  20  -4   2    3.70    3.10 
  20  -4   2    2.30    3.30 
  20  -4   3   31.40    4.70 
  20  -4   3   40.40    5.60 
  20  -4   4    2.60    3.90 
  20  -4   5    9.90    4.70 
  20  -5  -5    0.30    5.20 
  20  -5  -4   -7.30    4.30 
  20  -5  -3    8.40    5.00 
  20  -5  -2   10.20    4.60 
  20  -5  -1   52.59    6.30 
  20  -5   0    3.10    3.20 
  20  -5   0    3.50    3.70 
  20  -5   1   47.70    5.70 
  20  -5   1   40.00    4.70 
  20  -5   2   22.90    4.30 
  20  -5   2   22.80    4.60 
  20  -5   3   27.80    4.40 
  20  -5   3   30.70    5.10 
  20  -5   4    5.80    4.10 
  20  -5   5    2.60    4.30 
  20  -6  -5   -2.00    5.30 
  20  -6  -4   -4.40    4.60 
  20  -6  -3    5.10    5.10 
  20  -6  -2   -1.00    4.20 
  20  -6  -1    5.40    4.40 
  20  -6   0    1.20    3.60 
  20  -6   0    1.90    3.70 
  20  -6   1   21.20    4.40 
  20  -6   1   23.10    4.20 
  20  -6   2    1.60    3.30 
  20  -6   2    3.90    3.40 
  20  -6   3   16.50    4.50 
  20  -6   3   15.50    3.80 
  20  -6   4   29.50    5.60 
  20  -7  -5   -2.70    5.20 
  20  -7  -4   -0.30    5.30 
  20  -7  -3   -9.70    4.60 
  20  -7  -2   -1.40    4.40 
  20  -7  -1    0.40    4.40 
  20  -7   0    9.80    4.40 
  20  -7   0   16.20    4.70 
  20  -7   1    7.00    3.70 
  20  -7   1    8.60    3.60 
  20  -7   2   27.80    4.40 
  20  -7   2   24.60    5.00 
  20  -7   3   -3.80    3.40 
  20  -7   3    1.20    2.70 
  20  -7   4   -0.70    3.80 
  20  -8  -5   -8.80    5.50 
  20  -8  -4   13.60    5.90 
  20  -8  -3   -3.10    4.80 
  20  -8  -2   -2.20    4.80 
  20  -8  -1    7.70    5.10 
  20  -8   0   16.50    4.60 
  20  -8   0   17.10    5.70 
  20  -8   1    8.10    3.80 
  20  -8   1    2.70    3.40 
  20  -8   2    4.50    3.60 
  20  -8   2    8.90    3.20 
  20  -8   3   17.10    4.50 
  20  -8   4   10.00    4.70 
  20  -9  -4   -6.00    5.50 
  20  -9  -3   -5.50    5.00 
  20  -9  -2   -3.00    4.90 
  20  -9  -1   -3.10    4.30 
  20  -9   0    9.20    4.30 
  20  -9   1    3.50    3.30 
  20  -9   1    3.90    3.40 
  20  -9   2    1.50    3.50 
  20  -9   3   20.90    5.20 
  20 -10  -4  -11.00    6.40 
  20 -10  -3  -10.40    5.20 
  20 -10  -2   -6.60    4.80 
  20 -10  -1   -2.80    4.30 
  20 -10   0   -1.10    4.30 
  20 -10   1   13.00    4.00 
  20 -10   2    2.30    3.40 
  20 -10   3    6.70    4.10 
  20 -11  -3    4.60    5.80 
  20 -11  -2   -7.00    5.10 
  20 -11  -1   -2.40    5.00 
  20 -11   1   10.80    4.00 
  20 -11   2   13.40    4.40 
  20 -12  -2   -2.20    6.00 
  20 -12   1    4.90    4.10 
  20 -12   2   10.00    4.70 
  20 -13   1    4.00    4.30 
 -21 -12  -1   -8.10    4.80 
 -21 -11  -1   -5.40    4.50 
 -21 -11  -2   22.70    5.90 
 -21 -10  -1   -1.10    3.90 
 -21 -10  -2   -3.50    4.00 
  21   9  -4   -4.10    4.60 
  21   9  -1    7.30    3.40 
  21   9   0    8.90    3.90 
 -21  -9  -1   11.10    4.90 
 -21  -9  -2    7.60    4.30 
 -21  -9  -3   -8.50    3.40 
  21   8  -4   -6.00    4.50 
  21   8  -2    4.30    6.20 
  21   8  -1   19.60    4.10 
  21   8   0   10.60    3.60 
 -21  -8  -1   -4.50    3.20 
 -21  -8  -2   -2.30    3.60 
 -21  -8  -3    4.30    4.90 
  21   7  -4   -1.50    4.60 
  21   7  -2    1.00    3.10 
  21   7  -1    2.00    3.50 
  21   7   0    3.60    3.70 
 -21  -7  -1   35.30    5.40 
  21   7   1   44.60    5.50 
 -21  -7  -2   -6.10    3.70 
 -21  -7  -3    9.00    4.40
[truncated: 28,902 more chars]
